# Supplementary material for: Comparative Genomics of Pathogenic and Nonpathogenic Beetle-Vectored Fungi in the Genus Geosmithia
Source: Genome Biol Evol. 2017 Nov 23;9(12):3312–27. doi: 10.1093/gbe/evx242 (PMC5737690; doi:10.1093/gbe/evx242)
Supplement: Supplementary Tables and Figures [file evx242_supp.zip]

Archive with 10 entries (10 files):
- Figure_S1_N50_versus_secondaryMetabolites.pdf
- Figure_S2_ATcontent_Gmorbida.png
- Figure_S3_ATcontent_Gflava.png
- Figure_S4_ATcontent_Gputterillii.png
- Methods_S1_MrBayesBlock.txt
- Table_S1_Phibase_Results.xlsx
- Table_S2_CAZymes_Results.xlsx
- Table_S3_Merops_Results.xlsx
- Table_S4_BLASTp_results_PAMLgenes_Gmorbida.xlsx
- Table_S5_antiSmash_Results.xlsx
