# Supplementary material for: Comparative Genomics of Pathogenic and Nonpathogenic Beetle-Vectored Fungi in the Genus Geosmithia
Source: Genome Biol Evol. 2017 Nov 23;9(12):3312–27. doi: 10.1093/gbe/evx242 (PMC5737690; doi:10.1093/gbe/evx242)
Supplement: Supplementary Tables and Figures [file evx242_supp.zip › Methods_S1_MrBayesBlock.txt]

NEXUS

[File created from Geosmithia_phylogeny_mare.reduced.fixed.phy using seqConverter.pl v1.2 on Thu May 12 10:04:29 2016]

begin data;
        dimensions ntax = 20 nchar = 89999;
        format datatype = protein gap = - missing = ?;

        matrix

Acre_chry       ---------------------MVNIPKTRNTYCKGKECRKHTQHKVTQYKAGKASLFAQGKRRYDRKQSGYGGQTKPVFHKKAKTTKKVVLRLECVKCKTKCQLALKRCKHFELGGDKKTKGAALVF...
Botr_cine       ---------------------MVNVPKTRRTYCKGKDCRKHTQHKVTQYKAGKASLFAQGKRRYDRKQSGYGGQTKPVFHKKAKTTKKVVLRLECTSCKTKAQLALKRCKHFELGGDKKTKGAALVF...
Cera_plat       MDMRGMQRDTHAILQETNSVLQVNIPKTRNTYCKGKECRKHTQHRVTQYKAGKASLFAQGKRRYDRKQSGYGGQTKPIFHKKAKTTKKIVLRLECVKCKAKCQLAIKRCKHFELGGDKKTKGAALVF...
Chae_glob       ---------------------MVNVPKTRKTYCKGRECNKHTLHKVTQYKAGKASSFAQGKRRYDRKQSGYGGQTKPVFHKKAKTTKKVVLRLECSSCKTKKQLPLKRCKHFELGGDKKTKGAALVF...
Cord_mili       MALRPRRQTLHPMPTLTRFGTQVNIPKTRNTYCKGRECRKHTQHKVTQYKAGKASLFAQGKRRYDRKQSGYGGQTKPVFHKKAKTTKKVVLRLECVKCKTKCQLALKRCKHFELGGDKKTKGAALVF...
Esco_webe       ---------------------MVNIPKNRNTFCKGKECRKHTQHKVTQYKAGKASLFAQGKRRYDRKQSGYGGQTKPVFHKKAKTTKKIVLRLECVKCKTKSQLAIKRCKHFELGGDKKTKGAALVF...
Eutl_lata       ---------------------MVNIPKTRKTYCRGSDCKKHTLHKVTQYKAGKASAFAQGKRRYDRKQSGYGGQTKPVFHKKAKTTKKIVLRLECSSCKAKKQLPLKRCKHFELGGDKKTKGAALVF...
Fusa_gram       MT-------------LTLWIQQVNIPKTRNTYCKGKECRKHTQHKVTQYKAGKASLFAQGKRRYDRKQSGYGGQTKPVFHKKAKTTKKVVLRLECVKCKTKLQLALKRCKHFELGGDKKTKGAALVF...
Fusa_sola       ---------------------MVNVPKTRNTYCKGKDCRKHTQHKVTQYKAGKASLFAQGKRRYDRKQSGYGGQTKPVFHKKAKTTKKVVLRLECVKCKTKLQLALKRCKHFELGGDKKTKGAALVF...
Gros_clav       ---------------------MVNIPKTRKTYCKGKECRKHTQHKVTQYKTGKASLFAQGKRRYDRKQSGYGGQTKQIFHKKAKTTKKIVLRLECTSCKAKKQLPLKRTKHFELGGDKKTKGAALVF...
Myro_inun       ---------------------MVNIPKTRNTYCKGRECRKHTQHKVTQYKAGKASLFAQGKRRYDRKQSGYGGQTKPVFHKKAKTTKKVVLRLECVKCKAKSQLALKRCKHFELGGDKKTKGAALVF...
Neur_cras       ---------------------MVNVPKTRKTYCAGRSCGKHTLHKVTQYKAGKASAFAQGKRRYDRKQSGYGGQTKPVFHKKAKTTKKVVLRLECSVCKQKKQLPLKRCKHFELGGDKKTKGAALVF...
Oidi_maiu       ---------------------MVNVPKTRRTYCKGKECRKHTQHKVTQYKAGKASLFAQGKRRYDRKQSGYGGQTKPVFHKKAKTTKKVVLRLECTSCKTKAQLALKRCKHFELGGDKKTKGAALVF...
Stan_gris       --MRPRRRSLKQSRQLTRMISQVNIPKTRNTYCKGRECRKHTQHKVTQYKAGKASLFAQGKRRYDRKQSGYGGQTKPVFHKKAKTTKKVVLRLECVKCKTKCQLALKRCKHFELGGDKKTKGAALVF...
Tric_rees       ---------------------MVNIPKTRNTYCKGKECRKHTQHKVTQYKAGKASLFAQGKRRYDRKQSGYGGQTKPVFHKKAKTTKKVVLRLECVKCKTKLQLALKRCKHFELGGDKKTKGAALVF...
Tric_vire       ---------------------MVNIPKTRNTYCKGKECRKHTQHKVTQYKAGKASLFAQGKRRYDRKQSGYGGQTKPVFHKKAKTTKKVVLRLECVKCKTKLQLALKRCKHFELGGDKKTKGAALVF...
Usti_vire       ---------------------MVNIPKTRNTYCKGKECRKHTQHKVTQYKAGKASLFAQGKRRYDRKQSGYGGQTKPVFHKKAKTTKKVVLRLECVKCKTKCQLALKRCKHFELGGDKKTKGAALVF...
geos_flav       ---------------------MVNIPKTRNTYCKGRECRKHTQHKVTQYKAGKASLFAQGKRRYDRKQSGYGGQTKPVFHKKAKTTKKVVLRMECVKCKTKCQLPLKRCKHFELGGDKKTKGAALVF...
geos_morb       ---------------------MVNIPKTRNTYCKGRECRKHTQHKVTQYKAGKASLFAQGKRRYDRKQSGYGGQTKPVFHKKAKTTKKVVLRMECVKCKTKCQLPLKRCKHFELGGDKKTKGAALVF...
geos_putt       ---------------------MVNIPKTRNTYCKGKECRKHTQHKVTQYKAGKASLFAQGKRRYDRKQSGYGGQTKPVFHKKAKTTKKVVLRMECVKCKTKCQLPLKRCKHFELGGDKKTKGAALVF...


;
        charset OG0002147_trim_renamed = 1 - 128 ;
        charset OG0003318_trim_renamed = 129 - 309;
        charset OG0003814_trim_renamed = 310 - 463;
        .
        .
        .
        charset OG0002891_trim_renamed = 89275 - 89980;
        charset OG0004043_trim_renamed = 89981 - 89999;
end;

Begin mrbayes;

Prset aamodelpr=mixed statefreqpr=fixed(empirical);
Lset rates=gamma;
Mcmc nruns=2 nchains=4 Temp=0.200000 swapfreq=1 nswaps=1 ngen=215000 samplefreq=100 savebrlens=yes printfreq=50;
Mcmcdiagn=yes diagnfreq=1000 sumt relburnin=yes burninfrac=0.25 filename=451ap;
contype=halfcompat

End;
