# Supplementary material for: Comparative Genomics of Pathogenic and Nonpathogenic Beetle-Vectored Fungi in the Genus Geosmithia
Source: Genome Biol Evol. 2017 Nov 23;9(12):3312–27. doi: 10.1093/gbe/evx242 (PMC5737690; doi:10.1093/gbe/evx242)
Supplement: Supplementary Tables and Figures [file evx242_supp.zip › Table_S1_Phibase_Results.xlsx]

## Sheet: G.morbida
Query_ID	Subject_ID	% identify	alignment len	mismatches	gap opens	q. start	q. end	s. start	s. end	e-value	bit score
geos_morb_1	2256|PHI:2256|Xdh1|Q0UA24|13684|Phaeosphaeria	29.48	329	209	5	17	339	28	339	5e-40	144
geos_morb_3	697|PHI:697|ugt51E1|AAM81358|5022|Leptosphaeria	30.31	320	201	11	120	426	84	394	1e-33	129
geos_morb_18	477|PHI:477|ICL1|EAK93039|5476|Candida	45.47	530	286	2	74	601	15	543	4e-173	504
geos_morb_24	2309|PHI:2309|BcatrB|Q9UW03|40559|Botrytis	27.5	549	361	15	24	561	810	1332	4e-47	177
geos_morb_24	2309|PHI:2309|BcatrB|Q9UW03|40559|Botrytis	24.48	572	400	10	32	578	113	677	3e-41	159
geos_morb_27	552|PHI:552|BcLCC2|AAK77953|40559|Botrytis	37.7	549	312	11	49	583	49	581	4e-113	350
geos_morb_30	280|PHI:280|CCN1|AAG36938|5207|Cryptococcus	53.47	677	286	5	8	669	11	673	0	706
geos_morb_30	280|PHI:280|CCN1|AAG36938|5207|Cryptococcus	22.72	559	331	23	73	574	210	724	9e-10	59.3
geos_morb_33	2117|PHI:2117|SPM1|P58371|148305|Magnaporthe	63.77	541	189	4	1	539	1	536	0	666
geos_morb_36	2357|PHI:2357|CYP52X1|E2EAF6|475271|Beauveria	37.72	509	267	15	19	498	11	498	6e-97	305
geos_morb_40	2693|PHI:2693|GcABC-G1|F0XP73|226899|Grosmannia	70.21	1447	416	8	76	1515	91	1529	0	2091
geos_morb_41	598|PHI:598|THIOL|ABB55459|5022|Leptosphaeria	44.72	360	192	3	65	419	1	358	4e-97	296
geos_morb_42	1567|PHI:1567|GzOB007|I1RCB7|5518|Gibberella	72.94	170	19	1	1	143	1	170	9e-90	260
geos_morb_48	2968|PHI:2968|Hxs1|J9VQA5|5207|Cryptococcus	24.31	473	327	11	43	507	52	501	6e-33	129
geos_morb_51	1304|PHI:1304|GzbHLH005|I1RCJ0|5518|Gibberella	59.39	559	169	18	1	541	1	519	0	569
geos_morb_52	2080|PHI:2080|Moatg13|MGG_00454|148305|Magnaporthe	45.84	1010	434	36	9	960	1	955	0	642
geos_morb_54	2239|PHI:2239|Spe-Sdh|Q4P245|5270|Ustilago	68.73	291	82	3	5	293	4	287	2e-144	426
geos_morb_58	1220|PHI:1220|FGSG_02488|I1RCF7|5518|Gibberella	68.66	951	283	7	62	1004	33	976	0	1330
geos_morb_62	2251|PHI:2251|Gox1|Q696X2|13684|Phaeosphaeria	68.03	319	99	1	4	319	2	320	2e-169	476
geos_morb_65	816|PHI:816|MGG_04582|EDJ95999|318829|Magnaporthe	50	270	132	2	327	594	273	541	2e-89	287
geos_morb_70	1602|PHI:1602|GzOB043|I1RZY1|5518|Gibberella	77.23	685	136	5	1	683	5	671	0	1080
geos_morb_77	338|PHI:338|CLB2|AAP94020|5270|Ustilago	46.9	290	131	4	232	519	316	584	6e-90	289
geos_morb_87	2597|PHI:2597|Pir32|Q59PW0	28.41	440	265	11	51	468	38	449	3e-38	144
geos_morb_90	1789|PHI:1789|GzZC104|I1RVU7|5518|Gibberella	50.26	784	330	22	1	769	1	739	0	689
geos_morb_96	2654|PHI:2654|DUR1,2|Q59VF3|5476|Candida	40.57	175	100	2	62	236	72	242	1e-18	87
geos_morb_98	2735|PHI:2735|RsmA|D0KML5|55208|Pectobacterium	33.94	221	133	4	41	253	15	230	3e-28	110
geos_morb_104	799|PHI:799|MGG_03530|EDJ94565|318829|Magnaporthe	30.4	375	234	7	379	744	217	573	4e-39	153
geos_morb_109	1891|PHI:1891|GzZC206|I1RRM0|5518|Gibberella	24.49	592	361	19	26	600	174	696	3e-34	136
geos_morb_111	2568|PHI:2568|CAP2|Q5AMP9|5476|Candida	41.46	328	129	9	3	306	1	289	2e-77	239
geos_morb_112	3068	30.23	258	159	10	582	833	822	1064	1e-18	89.7
geos_morb_114	1646|PHI:1646|GzWing018|I1RW28|5518|Gibberella	50.21	1173	443	31	7	1107	1	1104	0	969
geos_morb_121	923|PHI:923|um03616||5270|Ustilago	27.4	219	118	9	75	273	289	486	1e-09	57.8
geos_morb_122	211|PHI:211|CaTUP1|AAB63195|5476|Candida	23.79	290	189	8	25	294	210	487	1e-19	86.3
geos_morb_122	211|PHI:211|CaTUP1|AAB63195|5476|Candida	24.82	282	167	11	12	271	252	510	2e-15	73.6
geos_morb_123	2968|PHI:2968|Hxs1|J9VQA5|5207|Cryptococcus	26.28	529	327	21	13	523	1	484	6e-30	120
geos_morb_133	1061|PHI:1061|MgRho3|ABK60346|318829|Magnaporthe	85.65	209	29	1	1	209	3	210	9e-130	365
geos_morb_135	316|PHI:316|PiGPB1|AAP55639|4787|Phytophthora	26.67	180	108	8	11	181	179	343	3e-07	48.5
geos_morb_141	518|PHI:518|MST20|AAP93639|318829|Magnaporthe	54.67	900	256	21	76	934	124	912	0	819
geos_morb_149	1921|PHI:1921|GzZC236|I1RCH8|5518|Gibberella	54.56	933	264	20	35	886	35	888	0	958
geos_morb_150	1351|PHI:1351|GzC2H011|I1RCJ3|5518|Gibberella	35.63	1131	586	39	162	1240	51	1091	6e-171	538
geos_morb_159	3384	30.86	1066	672	19	10	1050	32	1057	2e-174	540
geos_morb_160	922|PHI:922|um03615||5270|Ustilago	38.34	613	329	12	21	606	82	672	4e-127	393
geos_morb_164	1817|PHI:1817|ZEAR|I1RL07|5518|Gibberella	69.44	36	11	0	14	49	37	72	2e-11	55.1
geos_morb_165	2067|PHI:2067|ABC4|MGG_00937|148305|Magnaporthe	52.72	1675	719	23	1	1627	1	1650	0	1706
geos_morb_166	258|PHI:258|GPABC1|CAC40023|5128|Gibberella	70.82	1494	415	11	5	1493	4	1481	0	2246
geos_morb_167	280|PHI:280|CCN1|AAG36938|5207|Cryptococcus	24.05	237	170	3	560	787	68	303	8e-13	69.7
geos_morb_167	280|PHI:280|CCN1|AAG36938|5207|Cryptococcus	22.53	293	199	7	536	801	78	369	5e-09	57.4
geos_morb_167	280|PHI:280|CCN1|AAG36938|5207|Cryptococcus	21.18	510	349	15	284	761	59	547	1e-07	52.8
geos_morb_168	2269|PHI:2269|Mdh1|0|13684|Phaeosphaeria	42.75	255	138	6	107	358	15	264	6e-56	184
geos_morb_178	2247|PHI:2247|Sch1|EAT82552|13684|Phaeosphaeria	30	190	125	4	4	186	39	227	4e-14	67.8
geos_morb_179	3060	24.08	191	106	5	605	791	94	249	6e-14	73.2
geos_morb_179	3060	26.67	135	90	2	704	829	97	231	4e-08	54.3
geos_morb_186	2183|PHI:2183|CPXB|EHA48040.1|148305|Magnaporthe	26.12	356	161	9	88	341	105	460	2e-21	93.2
geos_morb_187	2042|PHI:2042|ABC3|Q3Y5V5|148305|Magnaporthe	28.61	1384	835	28	37	1355	26	1321	4e-151	493
geos_morb_188	1790|PHI:1790|GzZC105|I1RVT7|5518|Gibberella	53.49	860	291	13	1	836	178	952	0	900
geos_morb_189	424|PHI:424|PCK1|EAL19243|5207|Cryptococcus	64.95	525	178	5	38	559	27	548	0	721
geos_morb_195	391|PHI:391|ABC2|BAC67162|318829|Magnaporthe	66.71	1460	468	6	9	1466	32	1475	0	2044
geos_morb_196	447|PHI:447|MCSA|CAI61947|5085|Aspergillus	69.21	471	136	4	1	468	1	465	0	672
geos_morb_198	440|PHI:440|PMR1|CAB87245|5476|Candida	33.64	984	538	26	7	980	27	905	1e-158	493
geos_morb_204	2205|PHI:2205|JmjC	29.41	136	72	6	233	357	410	532	1e-07	50.4
geos_morb_205	2611|PHI:2611|CMLE|H9C592|59765|Fusarium	72.85	383	84	3	1	382	1	364	0	589
geos_morb_208	501|PHI:501|ADE2|CAA99327|4932|Saccharomyces	44.82	618	285	13	4	616	5	571	3e-172	504
geos_morb_209	2844|PHI:2844|BRM2|O93802|5599|Alternaria	27.21	294	169	8	1	280	1	263	6e-19	81.6
geos_morb_210	1212|PHI:1212|FGSG_12149|I1RCJ5|5518|Gibberella	66.76	2043	507	40	7	2028	9	1900	0	2434
geos_morb_211	1439|PHI:1439|GzNot001|I1RW22|5518|Gibberella	67.95	2190	627	15	1	2175	1	2130	0	2997
geos_morb_214	1299|PHI:1299|GzAT003|I1RYN7|5518|Gibberella	70.29	956	241	12	1	946	1	923	0	1341
geos_morb_216	3050	60.32	1139	350	15	111	1185	69	1169	0	1343
geos_morb_218	191|PHI:191|TOM1|AAB08446|39703|Septoria	38.9	869	402	24	114	957	31	795	4e-171	521
geos_morb_219	3028	27.51	389	225	13	178	562	78	413	2e-30	121
geos_morb_220	1662|PHI:1662|GzCCHC002|I1REJ1|5518|Gibberella	26.97	267	165	8	19	274	647	894	2e-19	89.4
geos_morb_222	1556|PHI:1556|GzNH001|I1RZY2|5518|Gibberella	40.31	196	82	6	316	503	17	185	1e-33	125
geos_morb_226	1920|PHI:1920|GzZC235|I1RCK0|5518|Gibberella	60.14	883	278	15	1	876	1	816	0	1036
geos_morb_228	1046|PHI:1046|CTB5|ABK64182|29003|Cercospora	27.08	421	257	10	58	449	3	402	2e-32	126
geos_morb_229	2563|PHI:2563|DPP3|Q5AH74|5476|Candida	24.67	304	147	6	25	325	34	258	1e-20	89.4
geos_morb_230	2038|PHI:2038|Mir1|MGG_02370|148305|Magnaporthe	26.3	270	172	10	48	308	24	275	2e-08	52.4
geos_morb_234	3271	91.91	235	19	0	3	237	7	241	8e-164	457
geos_morb_242	513|PHI:513|ARN1	26.01	469	335	6	129	590	87	550	1e-47	174
geos_morb_243	3457	26.52	396	222	12	205	545	146	527	6e-30	122
geos_morb_249	2925|PHI:2925|lip2|J9MBA2|59765|Fusarium	57.14	189	71	3	13	191	15	203	3e-69	217
geos_morb_255	2821|PHI:2821|SNF2|Q5ALP9|5476|Candida	28.3	265	139	8	214	465	784	1010	2e-27	118
geos_morb_255	2821|PHI:2821|SNF2|Q5ALP9|5476|Candida	38.03	142	87	1	888	1028	1113	1254	2e-21	98.2
geos_morb_257	784|PHI:784|MGG_00056|EDK03390|318829|Magnaporthe	34.85	264	159	8	9	263	14	273	2e-28	109
geos_morb_258	482|PHI:482|LAEA|AAR01218|5085|Aspergillus	31.99	297	187	7	63	356	63	347	4e-39	142
geos_morb_261	1662|PHI:1662|GzCCHC002|I1REJ1|5518|Gibberella	28.96	473	315	7	12	477	646	1104	5e-61	216
geos_morb_262	2008|PHI:2008|HST1|EDJ98541|148305|Magnaporthe	43.45	145	82	0	34	178	212	356	3e-35	134
geos_morb_262	2008|PHI:2008|HST1|EDJ98541|148305|Magnaporthe	39.58	96	52	3	185	278	442	533	3e-12	65.5
geos_morb_263	1467|PHI:1467|GzCCAAT007|I1RXZ0|5518|Gibberella	89.13	138	15	0	1	138	1	138	3e-87	252
geos_morb_275	1862|PHI:1862|GzZC177|I1RL97|5518|Gibberella	33.89	602	288	20	50	604	21	559	1e-93	300
geos_morb_276	1569|PHI:1569|GzOB009|I1RCH5|5518|Gibberella	74.75	396	75	2	1	396	1	371	0	588
geos_morb_278	191|PHI:191|TOM1|AAB08446|39703|Septoria	39.48	813	396	22	86	854	31	791	2e-174	526
geos_morb_279	2038|PHI:2038|Mir1|MGG_02370|148305|Magnaporthe	21.46	247	160	6	38	266	52	282	6e-09	53.5
geos_morb_282	1156|PHI:1156|cyp51/erg11|B6E225|54734|Mycosphaerella	24.23	326	206	15	197	506	179	479	1e-09	57.8
geos_morb_283	1568|PHI:1568|GzOB008|I1RCE1|5518|Gibberella	44.56	1102	491	18	26	1120	1	989	0	903
geos_morb_284	84|PHI:84|MAGC|AAB65427|318829|Magnaporthe	79.44	355	72	1	4	357	1	355	0	600
geos_morb_285	2821|PHI:2821|SNF2|Q5ALP9|5476|Candida	27.24	624	316	16	483	1097	760	1254	5e-67	245
geos_morb_290	2968|PHI:2968|Hxs1|J9VQA5|5207|Cryptococcus	25.84	534	360	13	11	530	4	515	3e-45	165
geos_morb_291	2490|PHI:2490|MCA|E9B636|5665|Leishmania	37.33	292	140	6	150	438	60	311	1e-48	172
geos_morb_292	1890|PHI:1890|GzZC205|I1RTH7|5518|Gibberella	40.03	652	339	11	126	767	227	836	3e-147	454
geos_morb_295	1554|PHI:1554|GzMyb018|I1RC64|5518|Gibberella	31.55	187	106	7	849	1030	339	508	6e-11	63.9
geos_morb_296	211|PHI:211|CaTUP1|AAB63195|5476|Candida	26.92	182	109	5	517	675	318	498	2e-07	51.2
geos_morb_301	598|PHI:598|THIOL|ABB55459|5022|Leptosphaeria	52.33	365	156	7	62	425	11	358	3e-118	350
geos_morb_307	2315|PHI:2315|ChLae1|G4XKY9|5016|Cochliobolus	36.9	187	77	9	59	239	3	154	2e-23	97.1
geos_morb_309	1350|PHI:1350|GzC2H010|I1RCI2|5518|Gibberella	49.85	337	103	12	1	317	3	293	1e-81	251
geos_morb_313	2644|PHI:2644|thioredoxin	33.67	98	63	1	4	101	3	98	2e-18	74.3
geos_morb_315	157|PHI:157|TOXF|AAD45321|5017|Cochliobolus	25.74	338	226	11	60	389	25	345	5e-20	87.8
geos_morb_319	2700|PHI:2700|lac2|J7MF98|5465|Colletotrichum	47.8	592	286	5	34	620	19	592	0	578
geos_morb_327	2477|PHI:2477|CYP1|B8QZV4|5116|Cryphonectria	60.39	154	51	3	1	151	35	181	4e-57	184
geos_morb_331	2321|PHI:2321|SidI|Q4WR83|746128|Aspergillus	26.45	518	339	15	31	510	66	579	2e-46	169
geos_morb_332	2528|PHI:2528|SLY1|Q4WYU7|746128|Aspergillus	61.41	723	243	8	1	703	5	711	0	891
geos_morb_334	1414|PHI:1414|GzC2H081|I1RZL0|5518|Gibberella	38.37	86	51	2	26	110	23	107	1e-11	63.9
geos_morb_339	2570|PHI:2570|CYB2|Q6FM61|5478|Candida	37.82	476	277	8	4	463	90	562	2e-109	338
geos_morb_341	538|PHI:538|FRT1|AAU87358|40559|Botrytis	24.34	489	312	11	241	711	91	539	5e-24	104
geos_morb_348	1186|PHI:1186|(Sc	70.54	1429	318	23	31	1439	2	1347	0	1861
geos_morb_351	1175|PHI:1175|(Sc	65.7	484	107	7	18	480	8	453	0	620
geos_morb_353	1759|PHI:1759|GzZC074|I1RXS2|5518|Gibberella	38.83	528	271	12	1	523	76	556	2e-116	360
geos_morb_358	1662|PHI:1662|GzCCHC002|I1REJ1|5518|Gibberella	29.45	506	344	5	20	523	579	1073	7e-72	263
geos_morb_358	1662|PHI:1662|GzCCHC002|I1REJ1|5518|Gibberella	23.56	450	316	7	1145	1575	628	1068	1e-24	109
geos_morb_362	1418|PHI:1418|GzC2H085|I1S0W9|5518|Gibberella	50.82	427	113	13	1	422	1	335	4e-120	355
geos_morb_369	419|PHI:419|CSH1|AAP93915|5476|Candida	57.78	45	19	0	20	64	121	165	4e-13	60.8
geos_morb_370	1579|PHI:1579|GzOB019|I1RM25|5518|Gibberella	53.64	645	292	6	378	1022	521	1158	0	739
geos_morb_375	1296|PHI:1296|GzAPSES004|I1S0Z2|5518|Gibberella	67.87	663	199	4	8	661	16	673	0	938
geos_morb_379	1196|PHI:1196|(Mgv1)|I1S0S6|5518|Gibberella	87.41	421	47	2	1	420	1	416	0	762
geos_morb_380	249|PHI:249|CYP1|AAG13968|318829|Magnaporthe	34.42	154	76	8	19	167	76	209	2e-10	57.8
geos_morb_384	2411|PHI:2411|Ss-ggt1|A7F946|5180|Sclerotinia	56.01	366	152	2	202	559	130	494	2e-137	409
geos_morb_384	2411|PHI:2411|Ss-ggt1|A7F946|5180|Sclerotinia	60.87	92	33	1	31	119	38	129	3e-31	124
geos_morb_386	1554|PHI:1554|GzMyb018|I1RC64|5518|Gibberella	30.77	221	103	7	410	614	335	521	2e-23	102
geos_morb_392	3146	26.03	584	329	20	25	586	32	534	4e-34	134
geos_morb_393	220|PHI:220|MAN1|AAG10203|5207|Cryptococcus	40.83	458	231	9	3	445	1	433	5e-99	305
geos_morb_394	2227|PHI:2227|pao|D4III8|5270|Ustilago	24.47	331	199	12	1	301	18	327	4e-15	74.7
geos_morb_397	1054|PHI:1054|CgCHSI|AAL23717|31870|Colletotrichum	74.34	912	206	11	1	897	1	899	0	1384
geos_morb_405	1419|PHI:1419|GzC2H086|I1S0X7|5518|Gibberella	65.5	342	90	2	1	340	1	316	3e-142	407
geos_morb_409	1440|PHI:1440|GzNot002|I1SA65|5518|Gibberella	65.82	591	171	10	1	574	1	577	0	650
geos_morb_411	2304|PHI:2304|BCFHG1|CAP74387|40559|Botrytis	43.14	357	187	8	4	356	65	409	3e-91	281
geos_morb_412	2908|PHI:2908|CYP51B|I1RBR4|5518|Fusarium	21.48	512	298	24	41	501	48	506	3e-09	56.6
geos_morb_418	1947|PHI:1947|GzZC262|I1RIC0|5518|Gibberella	47.07	699	305	12	45	697	75	754	0	617
geos_morb_420	3278	22.65	340	187	6	838	1173	1023	1290	4e-18	88.2
geos_morb_423	1555|PHI:1555|GzMyb019|I1RDG6|5518|Gibberella	24.77	537	324	17	32	541	59	542	1e-22	99
geos_morb_424	1417|PHI:1417|GzC2H084|I1S0W0|5518|Gibberella	48	125	58	2	237	357	111	232	2e-34	126
geos_morb_426	1555|PHI:1555|GzMyb019|I1RDG6|5518|Gibberella	26.6	421	289	9	464	870	100	514	1e-35	140
geos_morb_429	1717|PHI:1717|GzZC032|I1R9K8|5518|Gibberella	43.67	458	220	10	4	453	165	592	5e-114	353
geos_morb_434	2269|PHI:2269|Mdh1|0|13684|Phaeosphaeria	30.88	272	159	10	1	259	11	266	5e-27	104
geos_morb_435	2179|PHI:2179|Moplaa|F8SM03|148305|Magnaporthe	42.3	792	414	12	6	763	4	786	0	643
geos_morb_437	893|PHI:893|MGG_02986|EDK01543|318829|Magnaporthe	60.29	1667	555	28	5	1600	2	1632	0	1894
geos_morb_438	451|PHI:451|PMT1|AAC31119|5476|Candida	46.01	752	369	11	76	821	65	785	0	650
geos_morb_445	1771|PHI:1771|GzZC086|I1RX74|5518|Gibberella	54.56	515	148	21	1	491	1	453	1e-120	363
geos_morb_447	2558|PHI:2558|DUR31|Q59P00|5476|Candida	52.47	446	206	5	5	446	52	495	7e-155	452
geos_morb_449	265|PHI:265|MET3|AAL92174|5207|Cryptococcus	63.3	515	179	3	1	505	67	581	0	665
geos_morb_450	2841|PHI:2841|CnSEC14-2|F6K8L6|5207|Cryptococcus	26.07	257	147	10	52	290	1	232	7e-14	68.6
geos_morb_457	397|PHI:397|LAC2|AAV64894|5207|Cryptococcus	32.87	578	341	15	159	723	35	578	7e-93	302
geos_morb_461	1555|PHI:1555|GzMyb019|I1RDG6|5518|Gibberella	66.11	540	151	2	39	577	37	545	0	763
geos_morb_466	2362|PHI:2362|XlnR|A8QJI7	33.6	619	313	16	119	643	251	865	1e-85	286
geos_morb_468	1215|PHI:1215|FGSG_02838|I1RX56|5518|Gibberella	60.51	623	177	14	244	859	1	561	0	717
geos_morb_469	1770|PHI:1770|GzZC085|I1RX79|5518|Gibberella	42.36	517	242	13	1	485	1	493	2e-121	367
geos_morb_470	1164|PHI:1164|RRG1|I1RX94|5518|Gibberella	53.83	535	175	12	207	687	243	759	9e-166	498
geos_morb_473	1555|PHI:1555|GzMyb019|I1RDG6|5518|Gibberella	29.06	203	143	1	53	255	73	274	3e-24	103
geos_morb_477	1666|PHI:1666|GzCCHC006|I1RX47|5518|Gibberella	78.57	462	81	3	19	480	16	459	0	732
geos_morb_478	174|PHI:174|GNA1|BAA36496|5476|Candida	47.3	148	74	2	18	164	2	146	3e-43	142
geos_morb_481	816|PHI:816|MGG_04582|EDJ95999|318829|Magnaporthe	28.65	185	116	5	288	462	312	490	3e-13	69.3
geos_morb_483	1941|PHI:1941|GzZC256|I1RGD9|5518|Gibberella	58.76	890	229	19	4	876	9	777	0	954
geos_morb_486	2033|PHI:2033|MgPex6|G4NBI6|148305|Magnaporthe	36.02	161	83	4	254	402	1015	1167	1e-18	87
geos_morb_489	2825|PHI:2825|SET1|Q5ABG1|5476|Candida	36.11	144	84	6	476	614	900	1040	2e-18	87.8
geos_morb_490	811|PHI:811|MGG_10510|EDK06580|318829|Magnaporthe	30.3	264	111	8	31	242	42	284	3e-29	111
geos_morb_491	2101|PHI:2101|Vacuolar	32.93	413	231	11	63	451	104	494	8e-55	191
geos_morb_493	1677|PHI:1677|GzDHHC005|Q4I1J3|5518|Gibberella	43.96	414	211	4	1	396	97	507	1e-125	374
geos_morb_494	2255|PHI:2255|Abd1|Q0U2A0|13684|Phaeosphaeria	40	335	178	7	32	366	48	359	8e-72	229
geos_morb_499	2357|PHI:2357|CYP52X1|E2EAF6|475271|Beauveria	30.86	243	133	11	307	532	304	528	8e-19	87
geos_morb_501	1904|PHI:1904|GzZC219|I1RHR0|5518|Gibberella	34.78	184	106	6	67	242	103	280	2e-24	105
geos_morb_501	1904|PHI:1904|GzZC219|I1RHR0|5518|Gibberella	24.65	288	206	5	391	671	324	607	1e-20	94
geos_morb_502	2086|PHI:2086|Moatg24|MGG_03638|148305|Magnaporthe	31.25	128	81	3	35	156	57	183	3e-13	64.7
geos_morb_503	2978|PHI:2978|MoCel12A|G4N5V2|148305|Magnaporthe	28.67	143	94	5	160	300	110	246	7e-09	53.1
geos_morb_507	1360|PHI:1360|GzC2H020|I1RGE3|5518|Gibberella	52.57	662	230	19	3	647	7	601	0	552
geos_morb_508	2020|PHI:2020|Tup1|XP_759427|5270|Ustilago	25.09	291	146	12	13	295	398	624	8e-10	57
geos_morb_508	2020|PHI:2020|Tup1|XP_759427|5270|Ustilago	24.57	293	127	10	28	295	501	724	6e-07	48.1
geos_morb_515	2842|PHI:2842|CnSFH5|F6K8L7|5207|Cryptococcus	42.97	263	135	5	82	335	22	278	4e-65	212
geos_morb_519	3014	45.1	1091	487	33	787	1820	862	1897	0	745
geos_morb_521	1407|PHI:1407|GzC2H071|I1RX64|5518|Gibberella	57.35	619	226	13	13	629	77	659	0	682
geos_morb_528	784|PHI:784|MGG_00056|EDK03390|318829|Magnaporthe	29.87	231	126	8	4	225	13	216	9e-13	65.1
geos_morb_529	2321|PHI:2321|SidI|Q4WR83|746128|Aspergillus	22.43	575	371	18	48	590	39	570	5e-22	97.8
geos_morb_533	2821|PHI:2821|SNF2|Q5ALP9|5476|Candida	34.05	514	279	13	392	882	763	1239	6e-80	286
geos_morb_538	2022|PHI:2022|BUF1|MGG_02252|148305|Magnaporthe	29.35	276	165	9	9	277	28	280	9e-29	110
geos_morb_539	2183|PHI:2183|CPXB|EHA48040.1|148305|Magnaporthe	60.27	740	279	4	12	748	58	785	0	878
geos_morb_540	2528|PHI:2528|SLY1|Q4WYU7|746128|Aspergillus	23.67	376	248	12	27	366	60	432	2e-17	85.1
geos_morb_552	2020|PHI:2020|Tup1|XP_759427|5270|Ustilago	57.78	360	131	5	261	605	373	726	4e-139	424
geos_morb_552	2020|PHI:2020|Tup1|XP_759427|5270|Ustilago	27.5	160	96	5	281	430	582	731	1e-12	68.6
geos_morb_553	2082|PHI:2082|Moatg16|MGG_05255|148305|Magnaporthe	51.27	197	83	3	1	185	4	199	8e-56	176
geos_morb_560	2968|PHI:2968|Hxs1|J9VQA5|5207|Cryptococcus	25.76	462	311	11	58	502	17	463	2e-27	113
geos_morb_564	2034|PHI:2034|MFP1|G4MZY1|148305|Magnaporthe	33.04	112	75	0	120	231	377	488	1e-10	60.1
geos_morb_564	2034|PHI:2034|MFP1|G4MZY1|148305|Magnaporthe	29.13	127	90	0	105	231	68	194	3e-10	58.9
geos_morb_569	2558|PHI:2558|DUR31|Q59P00|5476|Candida	25.37	201	142	3	17	217	6	198	2e-09	57.8
geos_morb_570	2030|PHI:2030|TGL3-1|G4N492|148305|Magnaporthe	51.32	530	248	5	57	578	65	592	2e-174	522
geos_morb_571	2552|PHI:2552|NOP4|Q4WNM3|746128|Aspergillus	46.12	748	312	13	55	771	47	734	0	593
geos_morb_571	2552|PHI:2552|NOP4|Q4WNM3|746128|Aspergillus	38.81	67	41	0	351	417	41	107	1e-07	52.4
geos_morb_575	419|PHI:419|CSH1|AAP93915|5476|Candida	43.73	327	172	5	43	364	1	320	1e-90	276
geos_morb_578	259|PHI:259|GPI7|AAL83897|5476|Candida	35.22	903	455	25	21	836	21	880	1e-153	474
geos_morb_583	1245|PHI:1245|FGSG_01559|I1RTL1|5518|Gibberella	54.35	771	288	17	1	742	1	736	0	747
geos_morb_586	4891|PHI:4891|Q5A5P7|orf19.5352|5476|Candida	28.8	316	192	6	120	403	47	361	2e-31	124
geos_morb_587	1555|PHI:1555|GzMyb019|I1RDG6|5518|Gibberella	23.15	337	210	12	22	335	100	410	9e-13	67.8
geos_morb_590	1373|PHI:1373|GzC2H036|I1RN20|5518|Gibberella	51.58	349	138	11	125	446	5	349	3e-88	275
geos_morb_592	1555|PHI:1555|GzMyb019|I1RDG6|5518|Gibberella	24.14	522	340	13	35	517	41	545	2e-40	151
geos_morb_593	441|PHI:441|BTP1|CAE55153|40559|Botrytis	25.98	331	216	11	6	315	9	331	1e-25	104
geos_morb_596	1890|PHI:1890|GzZC205|I1RTH7|5518|Gibberella	39.02	879	458	17	4	841	2	843	0	563
geos_morb_598	1543|PHI:1543|GzMyb007|I1RFQ3|5518|Gibberella	53.2	297	109	8	1	295	12	280	5e-85	258
geos_morb_602	1258|PHI:1258|FGSG_10591|I1S5M8|5518|Gibberella	81.48	243	45	0	1	243	1	243	6e-147	426
geos_morb_606	2042|PHI:2042|ABC3|Q3Y5V5|148305|Magnaporthe	26.54	618	427	11	820	1423	713	1317	1e-50	194
geos_morb_606	2042|PHI:2042|ABC3|Q3Y5V5|148305|Magnaporthe	27.04	614	399	13	12	592	29	626	7e-50	191
geos_morb_606	2042|PHI:2042|ABC3|Q3Y5V5|148305|Magnaporthe	26.6	500	341	11	104	589	825	1312	5e-44	172
geos_morb_606	2042|PHI:2042|ABC3|Q3Y5V5|148305|Magnaporthe	28.13	455	281	12	999	1422	188	627	4e-36	147
geos_morb_613	1166|PHI:1166|ATG15|I1RFN8|5518|Gibberella	65.02	649	183	9	5	645	18	630	0	771
geos_morb_614	3035	68.73	339	105	1	1	339	1	338	1e-176	496
geos_morb_620	2107|PHI:2107|Zinc-regulated	30.51	390	216	12	35	373	214	599	4e-41	150
geos_morb_626	488|PHI:488|IRS4|EAK93583|5476|Candida	31.69	183	71	4	564	692	444	626	2e-23	103
geos_morb_627	511|PHI:511|CaNAG4|EAK93098|5476|Candida	27.22	496	274	14	122	601	149	573	2e-43	162
geos_morb_629	2034|PHI:2034|MFP1|G4MZY1|148305|Magnaporthe	34.59	185	113	5	15	198	313	490	3e-24	100
geos_morb_629	2034|PHI:2034|MFP1|G4MZY1|148305|Magnaporthe	30.32	188	117	6	30	208	23	205	8e-12	62.4
geos_morb_631	2336|PHI:2336|NIA1|O00101|13684|Stagonospora	31.13	424	225	15	83	475	82	469	5e-45	167
geos_morb_632	1046|PHI:1046|CTB5|ABK64182|29003|Cercospora	28.6	472	294	12	39	482	3	459	7e-54	187
geos_morb_638	1935|PHI:1935|GzZC250|I1RFP7|5518|Gibberella	54.77	1006	352	25	4	964	8	955	0	984
geos_morb_650	2712|PHI:2712|NLP2|G2WWK9|27337|Verticillium	33.66	205	113	5	61	261	52	237	4e-25	99.4
geos_morb_653	3243	53.49	215	91	4	8	220	3	210	6e-81	242
geos_morb_654	2604|PHI:2604|Rim13|Q4PCT8|5270|Ustilago	26.42	795	430	25	44	703	95	869	5e-68	242
geos_morb_655	2959|PHI:2959|mdh|C5BF98|67780|Edwardsiella	46.3	324	157	8	2	323	1	309	2e-80	248
geos_morb_656	2256|PHI:2256|Xdh1|Q0UA24|13684|Phaeosphaeria	29.32	266	172	5	5	264	18	273	1e-23	97.4
geos_morb_658	404|PHI:404|PTH11|AAD30436|318829|Magnaporthe	22.51	271	200	5	25	294	121	382	5e-13	67.4
geos_morb_660	1441|PHI:1441|GzDDT|I1RFP4|5518|Gibberella	52.85	1071	344	24	10	1048	21	962	0	947
geos_morb_664	1680|PHI:1680|GzMIZ002|I1S004|5518|Gibberella	27.11	166	88	6	330	462	989	1154	3e-10	60.5
geos_morb_666	1463|PHI:1463|GzCCAAT003|I1RFW6|5518|Gibberella	71.89	249	57	6	7	250	27	267	2e-120	347
geos_morb_669	1944|PHI:1944|GzZC259|I1RFR7|5518|Gibberella	50.51	394	148	4	291	678	190	542	9e-130	404
geos_morb_669	1944|PHI:1944|GzZC259|I1RFR7|5518|Gibberella	51.9	158	58	4	1	152	32	177	3e-40	155
geos_morb_673	2385|PHI:2385|MYT2|I1RTN5|5518|Gibberella	47.71	371	118	11	28	392	20	320	7e-86	265
geos_morb_680	716|PHI:716|ZEB1|ABB90284|5518|Fusarium	34.71	121	72	4	98	213	208	326	1e-11	63.5
geos_morb_681	2399|PHI:2399|Fgp1|I1S5P3|5518|Gibberella	51.57	223	86	3	3	205	2	222	1e-68	222
geos_morb_685	2546|PHI:2546|BRX1|Q4WKJ9|746128|Aspergillus	47	317	123	9	26	300	63	376	3e-86	264
geos_morb_686	3332	43.11	225	121	3	1	223	1	220	4e-47	155
geos_morb_688	231|PHI:231|RPK1|AAK31209|5462|Colletotrichum	74.1	390	77	5	5	370	2	391	0	573
geos_morb_693	3004|PHI:3004|ClpX|A6QHK8|1280|Staphylococcus	40.85	328	144	5	208	533	103	382	6e-69	230
geos_morb_695	1579|PHI:1579|GzOB019|I1RM25|5518|Gibberella	29.13	721	384	18	612	1317	527	1135	7e-81	288
geos_morb_697	2032|PHI:2032|VTL1|G4NGA7|148305|Magnaporthe	50.39	518	251	4	15	527	18	534	0	541
geos_morb_700	2504|PHI:2504|AGS2|Q96UR0|746128|Aspergillus	30.1	103	66	2	32	128	98	200	6e-07	49.3
geos_morb_702	1552|PHI:1552|GzMyb016|I1S0N5|5518|Gibberella	82.27	1128	181	7	1	1124	1	1113	0	1806
geos_morb_710	1172|PHI:1172|HDF2|I1RKC4|5518|Gibberella	74.57	700	168	2	48	747	23	712	0	1124
geos_morb_711	4211|PHI:4211|J9VNH2|FRE3|5207|Cryptococcus	29.81	416	224	18	192	589	178	543	5e-37	144
geos_morb_713	2084|PHI:2084|Moatg18|MGG_03139|148305|Magnaporthe	70.15	459	117	5	1	445	1	453	0	629
geos_morb_714	2266|PHI:2266|Ptr2|0|13684|Phaeosphaeria	59.11	538	209	4	30	557	64	600	0	668
geos_morb_717	1968|PHI:1968|GzZC283|I1RB12|5518|Gibberella	40.62	736	372	15	9	722	2	694	2e-178	528
geos_morb_718	2976|PHI:2976|CgOPT1|C6ZRH8|29905|Colletotrichum	35.25	712	430	12	96	802	42	727	7e-127	400
geos_morb_722	1807|PHI:1807|GzZC122|I1RUM5|5518|Gibberella	65.77	780	215	11	21	798	14	743	0	980
geos_morb_723	441|PHI:441|BTP1|CAE55153|40559|Botrytis	24.58	354	209	11	7	347	24	332	1e-18	86.7
geos_morb_725	3808|PHI:3808|I1S0C0|Atf1|5518|Fusarium	59.43	594	168	15	1	589	1	526	0	595
geos_morb_731	1753|PHI:1753|GzZC068|I1RZN4|5518|Gibberella	68.43	833	207	13	19	803	22	846	0	1127
geos_morb_732	2393|PHI:2393|Related	31.12	466	279	9	63	518	8	441	2e-66	222
geos_morb_734	860|PHI:860|MSP1|AAX07670|318829|Magnaporthe	40.07	272	148	5	722	983	77	343	5e-49	179
geos_morb_735	2038|PHI:2038|Mir1|MGG_02370|148305|Magnaporthe	22.82	333	213	12	6	326	2	302	6e-07	47.8
geos_morb_736	2169|PHI:2169|Conserved	44.77	440	154	11	49	414	2	426	5e-99	305
geos_morb_737	4903|PHI:4903|C4YN44|Fdh3|5476|Candida	29.47	380	239	11	5	371	8	371	5e-40	146
geos_morb_738	901|PHI:901|um01886||5270|Ustilago	31.46	445	249	12	46	457	162	583	7e-59	207
geos_morb_739	2087|PHI:2087|Moatg26|MGG_03459|148305|Magnaporthe	53.88	1507	532	34	11	1414	67	1513	0	1442
geos_morb_742	255|PHI:255|FUM1	26.3	346	210	10	52	390	1868	2175	1e-21	94.7
geos_morb_743	441|PHI:441|BTP1|CAE55153|40559|Botrytis	25.27	368	229	13	18	355	30	381	4e-19	85.5
geos_morb_745	1603|PHI:1603|GzOB044|I1S0A1|5518|Gibberella	68.97	564	145	5	64	621	1	540	0	808
geos_morb_746	4906|PHI:4906|Q5A679|Gyp1|5476|Candida	49.87	391	147	7	184	529	178	564	7e-116	355
geos_morb_748	1367|PHI:1367|GzC2H028|I1RK94|5518|Gibberella	52.31	606	226	22	59	634	46	618	2e-167	494
geos_morb_751	2117|PHI:2117|SPM1|P58371|148305|Magnaporthe	37.26	424	199	11	26	382	29	452	2e-69	228
geos_morb_752	1161|PHI:1161|MgMfs1|A4ZGP3|54734|Mycosphaerella	24.3	428	290	10	7	407	4	424	3e-27	114
geos_morb_753	511|PHI:511|CaNAG4|EAK93098|5476|Candida	25.25	396	262	11	134	525	192	557	1e-24	105
geos_morb_755	339|PHI:339|CLPT1|CAC41973|290576|Colletotrichum	40.95	210	114	3	2	211	3	202	2e-53	171
geos_morb_760	2322|PHI:2322|SidH|Q4WF54|746128|Aspergillus	35.04	254	158	3	7	254	13	265	7e-40	139
geos_morb_761	2029|PHI:2029|TGL2|G4NEK6|148305|Magnaporthe	43.3	351	138	7	42	380	66	367	4e-78	246
geos_morb_762	2042|PHI:2042|ABC3|Q3Y5V5|148305|Magnaporthe	32.82	518	244	10	214	635	746	1255	1e-72	254
geos_morb_762	2042|PHI:2042|ABC3|Q3Y5V5|148305|Magnaporthe	48.15	135	70	0	4	138	499	633	3e-35	140
geos_morb_762	2042|PHI:2042|ABC3|Q3Y5V5|148305|Magnaporthe	39.6	202	107	4	447	635	367	566	3e-35	140
geos_morb_762	2042|PHI:2042|ABC3|Q3Y5V5|148305|Magnaporthe	48.78	123	62	1	14	136	1198	1319	1e-29	122
geos_morb_769	1650|PHI:1650|GzWing022|I1S006|5518|Gibberella	45.36	646	269	20	578	1207	132	709	2e-120	390
geos_morb_772	419|PHI:419|CSH1|AAP93915|5476|Candida	21.47	326	187	13	32	303	1	311	3e-09	55.1
geos_morb_774	2822|PHI:2822|Cxt1p|Q5K8R6|5207|Cryptococcus	26.07	583	328	20	54	601	146	660	1e-41	157
geos_morb_777	740|PHI:740|BeNEP1|ABB43265|278938|Botrytis	54.39	239	103	2	9	243	9	245	6e-93	275
geos_morb_780	2844|PHI:2844|BRM2|O93802|5599|Alternaria	29.78	272	165	7	4	264	7	263	2e-26	103
geos_morb_785	2927|PHI:2927|lip5|J9N2Z8|59765|Fusarium	31.3	131	70	5	68	179	114	243	2e-08	52.8
geos_morb_786	2624|PHI:2624|aroA|P07637|90371|Salmonella	41.38	435	226	13	403	832	12	422	1e-77	264
geos_morb_789	1055|PHI:1055|CgCHSIII|AAL23718|31870|Colletotrichum	78.52	922	184	10	1	918	1	912	0	1493
geos_morb_790	2544|PHI:2544|PAB1|Q4WK03|746128|Aspergillus	27.69	242	154	4	693	932	141	363	4e-18	87
geos_morb_792	3257	27.34	289	162	9	66	345	148	397	9e-15	73.2
geos_morb_795	3279	83.95	243	32	4	1	239	1	240	5e-133	376
geos_morb_798	3272	27.25	510	288	22	104	593	55	501	2e-30	123
geos_morb_800	3035	49.33	375	157	2	1	369	1	348	7e-129	375
geos_morb_805	2962|PHI:2962|glyA|C5BEV2|67780|Edwardsiella	45.7	407	185	9	31	432	16	391	2e-100	310
geos_morb_807	1318|PHI:1318|GzBrom003|I1RZM2|5518|Gibberella	54.94	324	128	1	2	325	1	306	3e-124	360
geos_morb_809	2968|PHI:2968|Hxs1|J9VQA5|5207|Cryptococcus	32.83	533	336	9	38	565	3	518	2e-92	294
geos_morb_812	438|PHI:438|BcBOT1	26.69	311	185	12	147	432	187	479	3e-18	86.7
geos_morb_817	3238	40	195	84	4	3	164	43	237	4e-36	126
geos_morb_820	1210|PHI:1210|FGSG_01058|I1S077|5518|Gibberella	59.43	1484	452	38	1	1465	46	1398	0	1496
geos_morb_824	1555|PHI:1555|GzMyb019|I1RDG6|5518|Gibberella	22.29	323	229	7	55	361	73	389	7e-21	93.2
geos_morb_828	423|PHI:423|VAD1|AAV41010|5207|Cryptococcus	31.85	383	238	9	73	449	35	400	4e-62	213
geos_morb_829	242|PHI:242|CaTPS2|CAC17748|5476|Candida	44.56	873	401	15	19	863	26	843	0	719
geos_morb_831	1895|PHI:1895|GzZC210|I1RNU2|5518|Gibberella	35.1	416	247	14	1	404	245	649	1e-60	207
geos_morb_836	2065|PHI:2065|MSTU1|Q4R1B9|148305|Magnaporthe	53.82	654	232	33	1	621	1	617	2e-171	503
geos_morb_838	2826|PHI:2826|Fgb1|Q6XPX0|59765|Fusarium	21.96	214	152	7	6	217	156	356	5e-08	51.2
geos_morb_843	3417	57.03	1010	401	11	20	1021	21	1005	0	1115
geos_morb_844	2746|PHI:2746|treZ|Q02LV7|287|Pseudomonas	27.54	305	156	14	74	363	6	260	4e-21	95.1
geos_morb_847	2321|PHI:2321|SidI|Q4WR83|746128|Aspergillus	22.83	508	327	15	104	602	66	517	4e-16	79.3
geos_morb_849	3411	29.66	354	223	9	104	444	81	421	3e-36	137
geos_morb_851	1233|PHI:1233|FGSG_13944|I1RUG2|5518|Gibberella	68.12	480	137	5	2	472	4	476	0	630
geos_morb_853	1689|PHI:1689|GzZC004|I1S018|5518|Gibberella	63.23	427	149	4	243	668	152	571	0	578
geos_morb_853	1689|PHI:1689|GzZC004|I1S018|5518|Gibberella	47.87	94	36	4	761	848	737	823	3e-15	77.4
geos_morb_855	404|PHI:404|PTH11|AAD30436|318829|Magnaporthe	27.51	338	219	7	32	356	36	360	2e-38	145
geos_morb_857	2544|PHI:2544|PAB1|Q4WK03|746128|Aspergillus	30.51	177	103	6	122	283	140	311	2e-21	95.5
geos_morb_857	2544|PHI:2544|PAB1|Q4WK03|746128|Aspergillus	22.12	226	156	6	76	294	12	224	2e-11	63.9
geos_morb_857	2544|PHI:2544|PAB1|Q4WK03|746128|Aspergillus	25.31	403	189	14	124	456	235	595	4e-08	53.1
geos_morb_861	510|PHI:510|CaNAG3|EAK93097|5476|Candida	24.39	488	283	17	74	503	77	536	5e-17	81.6
geos_morb_865	254|PHI:254|FOW1|BAB85760|5507|Fusarium	28.91	128	71	5	205	320	167	286	5e-07	48.1
geos_morb_868	179|PHI:179|PELA|AAA33338|140110|Nectria	55.42	240	103	2	21	256	3	242	6e-95	280
geos_morb_872	2601|PHI:2601|Asc1|P83774|746128|Aspergillus	63.41	317	110	4	1	314	1	314	6e-147	418
geos_morb_876	1953|PHI:1953|GzZC268|I1RKB4|5518|Gibberella	47.74	243	112	2	11	239	124	365	5e-65	211
geos_morb_886	1330|PHI:1330|GzbZIP012|I1RUH0|5518|Gibberella	48.28	58	30	0	69	126	107	164	3e-13	61.2
geos_morb_891	1227|PHI:1227|FGSG_07742|I1RPV7|5518|Gibberella	76.1	3900	874	19	1	3862	1	3880	0	6234
geos_morb_894	2020|PHI:2020|Tup1|XP_759427|5270|Ustilago	23.81	315	162	10	427	715	462	724	6e-18	86.3
geos_morb_894	2020|PHI:2020|Tup1|XP_759427|5270|Ustilago	23.62	309	189	8	171	457	444	727	5e-16	80.1
geos_morb_894	2020|PHI:2020|Tup1|XP_759427|5270|Ustilago	25.4	374	200	16	265	625	418	725	3e-12	67.8
geos_morb_894	2020|PHI:2020|Tup1|XP_759427|5270|Ustilago	31.13	151	82	3	125	256	478	625	1e-08	55.8
geos_morb_900	1570|PHI:1570|GzOB010|I1RE46|5518|Gibberella	35.47	623	312	12	62	619	49	646	2e-106	345
geos_morb_911	267|PHI:267|MLT1|AAD51594|5476|Candida	31.66	1393	767	31	192	1488	300	1603	0	633
geos_morb_912	2322|PHI:2322|SidH|Q4WF54|746128|Aspergillus	23.42	333	164	13	69	396	24	270	7e-10	57.4
geos_morb_913	1457|PHI:1457|GzAra005|I1RRR9|5518|Gibberella	57.44	585	219	8	1	580	1	560	0	662
geos_morb_915	121|PHI:121|PTH3|AAB88888|318829|Magnaporthe	59.81	214	60	2	6	193	5	218	2e-86	256
geos_morb_919	3274	23.76	383	233	14	293	659	607	946	3e-09	57.8
geos_morb_925	1200|PHI:1200|(Gsk3)|I1RT36|5518|Gibberella	91.88	394	32	0	1	394	1	394	0	758
geos_morb_928	1458|PHI:1458|GzAra006|Q4I7F9|5518|Gibberella	33.47	472	276	9	84	531	260	717	7e-78	261
geos_morb_942	862|PHI:862|ClaSSD1|BAE66713|5462|Colletotrichum	80.21	955	179	5	428	1381	11	956	0	1521
geos_morb_943	2968|PHI:2968|Hxs1|J9VQA5|5207|Cryptococcus	29.07	492	320	12	21	499	18	493	3e-56	196
geos_morb_947	1879|PHI:1879|GzZC194|I1RJB8|5518|Gibberella	36.59	574	309	13	157	694	222	776	3e-97	321
geos_morb_948	1816|PHI:1816|GzZC131|I1RRS3|5518|Gibberella	57.16	1048	288	20	7	1048	1	893	0	1049
geos_morb_955	2037|PHI:2037|MoRic8|XP_001405357|148305|Magnaporthe	32.84	408	245	7	48	431	55	457	5e-58	198
geos_morb_957	1433|PHI:1433|GzC2H102|I1S8E5|5518|Gibberella	61.98	192	67	2	333	518	24	215	2e-81	260
geos_morb_961	1211|PHI:1211|FGSG_06970|I1RRQ8|5518|Gibberella	69.13	460	98	4	502	920	263	719	0	649
geos_morb_965	901|PHI:901|um01886||5270|Ustilago	40.13	476	257	12	100	552	116	586	2e-114	353
geos_morb_966	1579|PHI:1579|GzOB019|I1RM25|5518|Gibberella	38.69	274	149	3	368	641	523	777	9e-53	200
geos_morb_966	1579|PHI:1579|GzOB019|I1RM25|5518|Gibberella	33.88	307	173	3	698	1003	774	1051	3e-49	188
geos_morb_970	2834|PHI:2834|LAM1|C3PTB1|5016|Cochliobolus	29.87	154	103	5	200	349	4	156	9e-10	57
geos_morb_972	334|PHI:334|CGB1|AAO25585|5016|Cochliobolus	23.02	278	160	8	134	406	122	350	1e-09	57
geos_morb_973	2525|PHI:2525|TOM40|Q4WDL0|746128|Aspergillus	57.94	340	139	3	8	344	7	345	6e-144	413
geos_morb_975	1566|PHI:1566|GzOB006|I1RC95|5518|Gibberella	36.8	250	153	3	425	673	131	376	1e-46	170
geos_morb_978	831|PHI:831|ERG2|CAA80454|318829|Magnaporthe	73.73	217	55	1	11	225	5	221	1e-120	343
geos_morb_979	1216|PHI:1216|FGSG_06420|I1RT48|5518|Gibberella	66.53	729	140	14	1	709	1	645	0	965
geos_morb_985	1606|PHI:1606|GzOB047|I1S8E2|5518|Gibberella	81.07	206	34	2	7	210	6	208	6e-119	338
geos_morb_992	2060|PHI:2060|MgLig4|B6ZH51|148305|Magnaporthe	23.58	492	289	21	45	506	103	537	1e-15	79.3
geos_morb_993	2601|PHI:2601|Asc1|P83774|746128|Aspergillus	29.74	232	138	9	188	418	13	220	2e-16	77
geos_morb_995	2110|PHI:2110|Serine/threonine-protein	84.02	557	69	3	13	550	15	570	0	994
geos_morb_996	1517|PHI:1517|GzHOMEL013|I1RPZ1|5518|Gibberella	52.23	940	363	16	18	926	3	887	0	814
geos_morb_1003	211|PHI:211|CaTUP1|AAB63195|5476|Candida	33.94	109	71	1	268	376	260	367	5e-12	65.5
geos_morb_1003	211|PHI:211|CaTUP1|AAB63195|5476|Candida	32.09	134	79	3	268	389	343	476	8e-12	64.7
geos_morb_1003	211|PHI:211|CaTUP1|AAB63195|5476|Candida	31.46	89	57	2	250	334	421	509	3e-09	56.6
geos_morb_1003	211|PHI:211|CaTUP1|AAB63195|5476|Candida	31.15	122	76	2	264	378	298	418	9e-07	48.9
geos_morb_1006	441|PHI:441|BTP1|CAE55153|40559|Botrytis	25.99	177	113	4	58	230	127	289	1e-11	62.4
geos_morb_1008	2269|PHI:2269|Mdh1|0|13684|Phaeosphaeria	44.96	278	133	5	17	291	5	265	6e-73	226
geos_morb_1012	792|PHI:792|MGG_09250|EDJ97946|318829|Magnaporthe	25.08	299	174	7	23	307	260	522	2e-19	87.8
geos_morb_1014	3411	29.43	282	176	5	381	662	136	394	1e-29	120
geos_morb_1019	552|PHI:552|BcLCC2|AAK77953|40559|Botrytis	27.55	432	246	19	162	570	177	564	6e-29	119
geos_morb_1026	1509|PHI:1509|GzHOME004|I1RRS5|5518|Gibberella	46.94	245	108	9	1	233	171	405	7e-48	169
geos_morb_1033	143|PHI:143|CHT|AAA33353|5563|Gloeocercospora	43.38	325	176	4	1	320	1	322	1e-84	262
geos_morb_1035	2084|PHI:2084|Moatg18|MGG_03139|148305|Magnaporthe	28.24	262	140	7	18	239	9	262	3e-27	109
geos_morb_1042	2425|PHI:2425|PKS2|Q6RKG2|5016|Cochliobolus	37.84	1266	742	19	2	1247	8	1248	0	832
geos_morb_1042	2425|PHI:2425|PKS2|Q6RKG2|5016|Cochliobolus	29.18	915	558	21	1355	2252	1291	2132	6e-91	328
geos_morb_1043	1406|PHI:1406|GzC2H070|I1RX04|5518|Gibberella	67.25	629	180	9	1	626	1	606	0	801
geos_morb_1044	675|PHI:675|ROM2|AAW45289|192011|Cryptococcus	25.15	851	524	29	784	1614	392	1149	2e-65	242
geos_morb_1048	1681|PHI:1681|GzNF001|I1REN7|5518|Gibberella	24.88	430	242	16	1473	1863	687	1074	9e-20	94.4
geos_morb_1051	3633	28.67	286	184	6	201	474	9	286	3e-26	106
geos_morb_1052	2097|PHI:2097|Neo1|MGG_04066|148305|Magnaporthe	26.61	1090	587	34	350	1353	353	1315	1e-86	308
geos_morb_1054	2654|PHI:2654|DUR1,2|Q59VF3|5476|Candida	41.19	454	252	6	34	485	614	1054	3e-108	359
geos_morb_1056	4194|PHI:4194|V5XZS6|AKT7|5599|Alternaria	26.1	498	304	15	9	478	12	473	2e-31	124
geos_morb_1063	2601|PHI:2601|Asc1|P83774|746128|Aspergillus	24.05	158	109	5	108	261	45	195	1e-06	49.7
geos_morb_1064	3387	31.72	2487	1427	57	5	2362	60	2404	0	1082
geos_morb_1065	538|PHI:538|FRT1|AAU87358|40559|Botrytis	26.93	479	302	14	11	476	101	544	3e-23	100
geos_morb_1067	2227|PHI:2227|pao|D4III8|5270|Ustilago	25.16	306	194	9	57	337	23	318	3e-16	79.3
geos_morb_1068	1647|PHI:1647|GzWing019|I1RWA9|5518|Gibberella	76.3	1266	253	17	1	1253	1	1232	0	1887
geos_morb_1075	812|PHI:812|MGG_10702|EDJ94108|318829|Magnaporthe	33.33	369	233	7	1	366	13	371	3e-54	186
geos_morb_1079	184|PHI:184|RBT4|AAG09789|5476|Candida	32.31	229	105	11	115	317	153	357	5e-18	81.3
geos_morb_1081	2835|PHI:2835|RED2|C3JXE8|5016|Cochliobolus	24.57	175	107	6	10	178	69	224	2e-07	48.9
geos_morb_1082	3415	23.91	414	282	12	158	565	135	521	1e-31	129
geos_morb_1089	440|PHI:440|PMR1|CAB87245|5476|Candida	26.56	783	440	26	76	795	15	725	1e-59	218
geos_morb_1091	2099|PHI:2099|Pmc1|MGG_07971|148305|Magnaporthe	47.19	1104	497	23	176	1226	38	1108	0	927
geos_morb_1095	3162	30.07	765	446	21	4	707	72	808	7e-90	318
geos_morb_1095	3162	39.96	478	232	6	695	1166	658	1086	2e-87	311
geos_morb_1100	784|PHI:784|MGG_00056|EDK03390|318829|Magnaporthe	28.16	206	110	5	2	193	34	215	4e-13	65.5
geos_morb_1105	1958|PHI:1958|GzZC273|I1RMD1|5518|Gibberella	23.6	767	433	24	2	691	67	757	3e-40	156
geos_morb_1108	1676|PHI:1676|GzDHHC004|Q4I2M7|5518|Gibberella	55.12	644	246	17	28	648	56	679	0	659
geos_morb_1110	2321|PHI:2321|SidI|Q4WR83|746128|Aspergillus	35.39	633	323	15	39	661	21	577	3e-109	343
geos_morb_1114	2654|PHI:2654|DUR1,2|Q59VF3|5476|Candida	24	475	269	15	417	880	70	463	5e-11	64.3
geos_morb_1115	208|PHI:208|CaNAG5|BAB43816|5476|Candida	23.23	495	303	22	17	484	43	487	1e-16	79.7
geos_morb_1116	440|PHI:440|PMR1|CAB87245|5476|Candida	27.82	1010	568	32	90	1067	22	902	4e-88	303
geos_morb_1121	438|PHI:438|BcBOT1	30.88	136	81	4	376	508	366	491	2e-10	60.5
geos_morb_1122	2337|PHI:2337|SUR7|Q5A4M8|5476|Candida	30.88	204	128	5	11	210	9	203	7e-19	80.9
geos_morb_1124	2976|PHI:2976|CgOPT1|C6ZRH8|29905|Colletotrichum	44.68	752	373	6	92	838	14	727	0	679
geos_morb_1128	2602|PHI:2602|Rim9|Q4PH32|5270|Ustilago	27.62	210	120	8	3	188	2	203	8e-11	62.4
geos_morb_1130	3623	91.46	199	12	1	1	194	1	199	1e-136	382
geos_morb_1131	157|PHI:157|TOXF|AAD45321|5017|Cochliobolus	25.48	310	205	10	70	368	13	307	3e-18	83.2
geos_morb_1133	2008|PHI:2008|HST1|EDJ98541|148305|Magnaporthe	51.61	498	205	6	47	532	91	564	2e-166	486
geos_morb_1135	2269|PHI:2269|Mdh1|0|13684|Phaeosphaeria	36.98	265	150	6	91	352	15	265	8e-45	155
geos_morb_1140	1589|PHI:1589|GzOB029|I1RWH5|5518|Gibberella	71.08	249	68	2	1	249	1	245	1e-129	368
geos_morb_1142	2821|PHI:2821|SNF2|Q5ALP9|5476|Candida	28.07	342	195	11	373	699	779	1084	4e-24	107
geos_morb_1142	2821|PHI:2821|SNF2|Q5ALP9|5476|Candida	39.01	141	83	2	953	1092	1108	1246	3e-21	97.8
geos_morb_1144	1402|PHI:1402|GzC2H065|I1RWB8|5518|Gibberella	55.62	818	267	24	11	774	19	794	0	786
geos_morb_1147	1182|PHI:1182|(Sc	64.73	2047	657	13	379	2378	461	2489	0	2680
geos_morb_1147	1182|PHI:1182|(Sc	45.45	341	184	2	9	348	15	354	3e-78	287
geos_morb_1149	1590|PHI:1590|GzOB030|I1RWI5|5518|Gibberella	94.67	150	8	0	1	150	8	157	2e-91	264
geos_morb_1151	1410|PHI:1410|GzC2H076|I1RYG0|5518|Gibberella	51.63	337	92	14	8	324	10	295	1e-71	225
geos_morb_1165	2491|PHI:2491|FgPTC1|I1RJS9|5518|Gibberella	32.1	243	99	7	51	241	200	428	2e-24	103
geos_morb_1168	2283|PHI:2283|AreA|J9MJU9|5507|Fusarium	51.77	960	289	31	112	1036	86	906	0	763
geos_morb_1174	1420|PHI:1420|GzC2H088|I1S172|5518|Gibberella	24.63	402	236	19	133	490	229	607	6e-08	53.9
geos_morb_1175	1052|PHI:1052|PHL1|ACB38886|135779|Cercospora	24.76	311	192	10	285	565	239	537	1e-15	78.2
geos_morb_1178	2118|PHI:2118|MgSM1|MGG_05344|148305|Magnaporthe	67.63	139	43	2	1	139	1	137	1e-62	189
geos_morb_1179	2924|PHI:2924|lip1|J9MXG1|59765|Fusarium	45.61	342	173	7	7	342	6	340	2e-90	276
geos_morb_1180	2090|PHI:2090|Moatg29|MGG_02790|148305|Magnaporthe	47.39	460	171	21	3	420	4	434	3e-82	271
geos_morb_1182	881|PHI:881|MGG_04556|EDJ96020|318829|Magnaporthe	27.3	348	243	4	106	453	2	339	2e-37	138
geos_morb_1187	2055|PHI:2055|PPT1|Q1L5B8|31870|Colletotrichum	45.08	264	112	4	1	242	55	307	7e-62	197
geos_morb_1188	1184|PHI:1184|(Sc	42.87	849	370	23	188	976	342	1135	2e-161	506
geos_morb_1188	1184|PHI:1184|(Sc	61.19	219	64	4	1	203	1	214	4e-72	257
geos_morb_1200	3364	28.38	148	85	4	17	148	33	175	2e-08	52.8
geos_morb_1201	2594|PHI:2594|SET3|Q59ZX1|746128|Aspergillus	43.4	53	29	1	145	196	360	412	1e-07	52.4
geos_morb_1207	62|PHI:62|caRSR1|AAB81286|5476|Candida	58.11	148	61	1	51	197	22	169	4e-59	188
geos_morb_1211	2644|PHI:2644|thioredoxin	39.51	81	47	1	15	95	16	94	1e-16	70.9
geos_morb_1214	1530|PHI:1530|Gzsnd|I1RWP4|5518|Gibberella	75.11	888	216	4	1	886	1	885	0	1387
geos_morb_1216	197|PHI:197|ALO1|AAC98913|5476|Candida	35.05	545	250	15	27	486	18	543	1e-102	321
geos_morb_1224	1051|PHI:1051|CTB3|ABC79591|29003|Cercospora	29.51	410	235	14	3	372	452	847	4e-39	147
geos_morb_1229	1578|PHI:1578|GzOB018|I1RKY2|5518|Gibberella	63.2	568	189	6	31	589	19	575	0	684
geos_morb_1231	1235|PHI:1235|FGSG_04416|I1RWQ2|5518|Gibberella	92.92	367	19	3	5	364	29	395	0	684
geos_morb_1236	3415	23.14	523	279	16	178	627	187	659	5e-30	123
geos_morb_1237	4896|PHI:4896|Q4WWT7|aspE|746128|Aspergillus	50.4	496	216	12	2	489	52	525	4e-154	452
geos_morb_1241	2171|PHI:2171|Peroxisomal	34.16	682	390	21	6	673	32	668	9e-109	346
geos_morb_1252	820|PHI:820|beta-tubulin|AAA34230|5025|Venturia	93.23	443	30	0	1	443	5	447	0	837
geos_morb_1257	2075|PHI:2075|Moatg7|MGG_07297|148305|Magnaporthe	61.2	732	234	7	7	723	18	714	0	923
geos_morb_1260	1187|PHI:1187|(Sc	78.45	696	109	10	1	689	1	662	0	1115
geos_morb_1263	2058|PHI:2058|LHS1|MGG_06648.5|148305|Magnaporthe	27.52	258	161	4	109	340	158	415	6e-19	88.2
geos_morb_1265	1627|PHI:1627|GzTF2S002|I1RW90|5518|Gibberella	87.27	110	14	0	1	110	1	110	4e-70	206
geos_morb_1287	881|PHI:881|MGG_04556|EDJ96020|318829|Magnaporthe	32.92	240	146	7	18	255	14	240	2e-28	111
geos_morb_1289	2969|PHI:2969|argEF|Q4WCZ1|746128|Aspergillus	63.96	924	291	11	1	902	1	904	0	1173
geos_morb_1290	1550|PHI:1550|GzMyb014|I1RWN5|5518|Gibberella	44.54	595	234	19	1	575	1	519	5e-139	416
geos_morb_1293	1662|PHI:1662|GzCCHC002|I1REJ1|5518|Gibberella	24.66	442	318	7	35	472	645	1075	1e-41	159
geos_morb_1294	784|PHI:784|MGG_00056|EDK03390|318829|Magnaporthe	32.43	259	153	7	4	243	14	269	2e-26	103
geos_morb_1295	2106|PHI:2106|1-phosphatidylinositol-4,5-bisphosphate	33.64	770	395	20	84	823	16	699	4e-107	346
geos_morb_1300	419|PHI:419|CSH1|AAP93915|5476|Candida	21.58	329	217	8	10	313	3	315	6e-13	66.2
geos_morb_1302	211|PHI:211|CaTUP1|AAB63195|5476|Candida	26.96	115	78	2	308	422	260	368	1e-09	58.2
geos_morb_1302	211|PHI:211|CaTUP1|AAB63195|5476|Candida	23.77	345	202	15	193	507	197	510	2e-07	51.2
geos_morb_1304	1190|PHI:1190|(Sc	65.44	651	201	14	1	634	1	644	0	793
geos_morb_1306	2570|PHI:2570|CYB2|Q6FM61|5478|Candida	38.33	60	37	0	8	67	94	153	1e-09	58.2
geos_morb_1307	1236|PHI:1236|FGSG_04770|I1RYF8|5518|Gibberella	59.71	839	199	21	1	824	1	715	0	930
geos_morb_1311	3355	81.42	226	34	5	1	225	1	219	4e-119	340
geos_morb_1312	799|PHI:799|MGG_03530|EDJ94565|318829|Magnaporthe	28.5	386	248	6	545	914	223	596	2e-41	162
geos_morb_1313	3287	32.75	968	497	24	1	915	23	889	9e-174	529
geos_morb_1317	4975|PHI:4975|Q5WWE3|LssB|446|Legionella	24.3	214	120	7	507	688	483	686	4e-09	57.4
geos_morb_1319	72|PHI:72|SAP2|AAM21050|5476|Candida	31.88	367	189	14	56	406	70	391	3e-38	142
geos_morb_1320	1681|PHI:1681|GzNF001|I1REN7|5518|Gibberella	26.29	350	182	16	1128	1441	764	1073	5e-13	71.6
geos_morb_1325	1692|PHI:1692|GzZC007|I1RYR6|5518|Gibberella	78.46	534	103	1	263	796	1	522	0	879
geos_morb_1331	133|PHI:133|AKT1|BAA36588|5599|Alternaria	41.28	579	328	8	1	574	1	572	1e-142	427
geos_morb_1334	1393|PHI:1393|GzC2H056|I1RU69|5518|Gibberella	26.4	178	111	8	237	399	587	759	2e-13	70.9
geos_morb_1335	1246|PHI:1246|FGSG_05549|I1RYQ5|5518|Gibberella	67.95	911	218	17	1	886	1	862	0	1210
geos_morb_1337	1526|PHI:1526|GzHOMEL036|I1S0J3|5518|Gibberella	70.37	891	243	6	670	1560	84	953	0	1296
geos_morb_1338	1458|PHI:1458|GzAra006|Q4I7F9|5518|Gibberella	29.55	440	249	10	116	528	290	695	2e-46	172
geos_morb_1339	3126	31.55	336	182	9	46	374	29	323	4e-37	139
geos_morb_1341	2961|PHI:2961|gcvP|C5BAT0|67780|Edwardsiella	47.98	988	458	13	83	1057	14	958	0	853
geos_morb_1343	2154|PHI:2154|RBP35|MGG_02741|148305|Magnaporthe	45.05	222	86	4	1	195	1	213	1e-52	179
geos_morb_1347	1442|PHI:1442|GzDNL|I1RG27|5518|Gibberella	37.84	547	315	8	2	532	14	551	1e-118	362
geos_morb_1348	2027|PHI:2027|TGL1-1|G4NJL1|148305|Magnaporthe	70.96	458	101	1	2	427	13	470	0	690
geos_morb_1351	2518|PHI:2518|MET16|Q4WWN9|746128|Aspergillus	57.79	289	110	4	7	295	8	284	2e-119	350
geos_morb_1355	4907|PHI:4907|Q5A5Q9|GYP5|5476|Candida	27.12	236	150	6	275	498	117	342	4e-17	83.6
geos_morb_1365	544|PHI:544|BCMFS1|AAF64435|332648|Botrytis	23.81	525	392	2	47	571	73	589	9e-50	180
geos_morb_1367	3373	69.31	303	81	4	9	302	3	302	5e-148	419
geos_morb_1374	441|PHI:441|BTP1|CAE55153|40559|Botrytis	27.7	296	193	6	60	338	93	384	7e-22	93.2
geos_morb_1376	1185|PHI:1185|(Sc	43.4	1076	428	37	209	1159	30	1049	0	655
geos_morb_1381	2103|PHI:2103|Vacuolar	47.97	148	71	2	491	637	585	727	5e-37	145
geos_morb_1381	2103|PHI:2103|Vacuolar	42.57	202	100	3	84	284	83	269	2e-36	143
geos_morb_1382	2968|PHI:2968|Hxs1|J9VQA5|5207|Cryptococcus	29.23	520	320	14	52	564	15	493	5e-60	207
geos_morb_1384	4892|PHI:4892|Q4WUI1|aspA|746128|Aspergillus	76.18	382	37	3	17	372	1	354	0	541
geos_morb_1389	2115|PHI:2115|Annexin	25.41	244	162	6	632	870	195	423	4e-12	66.6
geos_morb_1392	1338|PHI:1338|GzbZIP020|I1S8Y4|5518|Gibberella	44.41	331	105	7	1	276	1	307	5e-80	245
geos_morb_1394	423|PHI:423|VAD1|AAV41010|5207|Cryptococcus	35.95	420	258	7	15	432	1	411	3e-74	244
geos_morb_1398	68|PHI:68|SAP1|AAA34368|5476|Candida	32.07	396	215	22	71	448	31	390	1e-36	139
geos_morb_1402	769|PHI:769|CPSOD1|CAC50073|5111|Claviceps	88.31	154	18	0	1	154	1	154	1e-97	280
geos_morb_1406	249|PHI:249|CYP1|AAG13968|318829|Magnaporthe	50	106	51	2	1	105	111	215	1e-25	95.1
geos_morb_1409	1833|PHI:1833|GzZC148|I1RK16|5518|Gibberella	29.17	192	127	6	62	250	46	231	3e-14	71.2
geos_morb_1410	3063	50.74	745	258	16	80	771	62	750	0	659
geos_morb_1413	3381	25.76	198	144	3	138	334	188	383	5e-13	69.7
geos_morb_1413	3381	29.48	173	98	7	585	741	472	636	8e-07	49.7
geos_morb_1415	1404|PHI:1404|GzC2H067|I1RWH6|5518|Gibberella	39	541	204	18	35	547	195	637	1e-84	276
geos_morb_1419	1591|PHI:1591|GzOB031|I1RWQ7|5518|Gibberella	42.55	517	169	18	27	460	43	514	1e-101	314
geos_morb_1423	2267|PHI:2267|Mls1|0|13684|Phaeosphaeria	56.67	150	51	1	1	136	219	368	2e-50	168
geos_morb_1425	2267|PHI:2267|Mls1|0|13684|Phaeosphaeria	54.55	77	31	1	1	73	410	486	2e-19	79.3
geos_morb_1427	2267|PHI:2267|Mls1|0|13684|Phaeosphaeria	58.46	65	27	0	16	80	13	77	4e-17	73.6
geos_morb_1432	2357|PHI:2357|CYP52X1|E2EAF6|475271|Beauveria	36.47	85	35	2	2	86	403	468	3e-11	56.6
geos_morb_1434	211|PHI:211|CaTUP1|AAB63195|5476|Candida	29.63	108	68	2	216	321	271	372	1e-07	51.6
geos_morb_1437	59|PHI:59|THR1|BAA18962|5462|Colletotrichum	26.51	215	127	8	18	227	27	215	2e-09	54.7
geos_morb_1443	244|PHI:244|CLAP1|AAN62846|290576|Colletotrichum	28.82	1166	651	42	7	1089	29	1098	5e-97	334
geos_morb_1448	1533|PHI:1533|GzLam002|I1S0F5|5518|Gibberella	77.48	151	33	1	3	153	2	151	2e-83	243
geos_morb_1449	24|PHI:24|Avenacinase	55.48	784	316	11	46	812	26	793	0	848
geos_morb_1450	1051|PHI:1051|CTB3|ABC79591|29003|Cercospora	26.25	400	255	13	5	374	455	844	2e-20	91.3
geos_morb_1451	465|PHI:465|KIN2|AAB63337|5270|Ustilago	41.21	364	181	8	8	365	4	340	1e-69	253
geos_morb_1457	1604|PHI:1604|GzOB045|I1S1V9|5518|Gibberella	93.79	145	9	0	1	145	1	145	4e-95	273
geos_morb_1462	1238|PHI:1238|FGSG_06970|I1S1V3|5518|Gibberella	67.27	828	203	16	1	776	1	812	0	1037
geos_morb_1466	391|PHI:391|ABC2|BAC67162|318829|Magnaporthe	26.42	1302	778	44	84	1286	157	1377	3e-88	313
geos_morb_1466	391|PHI:391|ABC2|BAC67162|318829|Magnaporthe	28.62	615	362	21	100	659	872	1464	8e-49	188
geos_morb_1466	391|PHI:391|ABC2|BAC67162|318829|Magnaporthe	26.74	288	194	7	690	970	148	425	2e-19	92.8
geos_morb_1470	373|PHI:373|PLD1|EAK93902|5476|Candida	46.01	952	446	17	383	1310	239	1146	0	789
geos_morb_1470	373|PHI:373|PLD1|EAK93902|5476|Candida	27.83	327	192	13	1500	1799	1399	1708	3e-16	82.4
geos_morb_1471	2020|PHI:2020|Tup1|XP_759427|5270|Ustilago	25.68	296	196	5	63	336	415	708	7e-24	100
geos_morb_1471	2020|PHI:2020|Tup1|XP_759427|5270|Ustilago	23.58	229	142	4	60	260	501	724	2e-16	77.8
geos_morb_1471	2020|PHI:2020|Tup1|XP_759427|5270|Ustilago	27.95	161	98	4	32	177	567	724	3e-07	49.7
geos_morb_1472	207|PHI:207|CaNAG2|BAB43813|5476|Candida	38.85	435	221	11	15	442	3	399	4e-93	288
geos_morb_1477	2321|PHI:2321|SidI|Q4WR83|746128|Aspergillus	20.72	497	317	13	114	593	66	502	1e-13	71.2
geos_morb_1478	2060|PHI:2060|MgLig4|B6ZH51|148305|Magnaporthe	21.18	595	327	21	262	824	166	650	3e-11	64.3
geos_morb_1481	1566|PHI:1566|GzOB006|I1RC95|5518|Gibberella	43.02	358	203	1	64	421	34	390	3e-96	295
geos_morb_1485	3415	23.06	373	244	12	132	488	181	526	6e-20	90.9
geos_morb_1487	270|PHI:270|RHO1|BAA24262|5476|Candida	28.65	185	106	5	9	177	11	185	1e-18	78.6
geos_morb_1492	784|PHI:784|MGG_00056|EDK03390|318829|Magnaporthe	27.88	226	129	7	5	218	13	216	1e-15	73.2
geos_morb_1500	2020|PHI:2020|Tup1|XP_759427|5270|Ustilago	26.77	269	155	9	70	320	466	710	1e-15	75.9
geos_morb_1500	2020|PHI:2020|Tup1|XP_759427|5270|Ustilago	24.58	236	140	8	115	340	419	626	5e-09	55.5
geos_morb_1507	598|PHI:598|THIOL|ABB55459|5022|Leptosphaeria	27.12	177	91	7	194	367	191	332	9e-07	48.1
geos_morb_1508	3278	71.28	1309	333	5	574	1878	604	1873	0	1952
geos_morb_1508	3278	64.6	404	141	2	1919	2321	1842	2244	1e-152	525
geos_morb_1508	3278	55.39	334	133	3	107	436	196	517	3e-104	372
geos_morb_1508	3278	52.87	87	38	2	1	84	1	87	9e-18	88.2
geos_morb_1512	496|PHI:496|PPOC|EAL92371|5085|Aspergillus	49.91	1076	513	9	10	1079	65	1120	0	1093
geos_morb_1514	2020|PHI:2020|Tup1|XP_759427|5270|Ustilago	28.3	212	132	9	194	400	465	661	8e-11	62.4
geos_morb_1514	2020|PHI:2020|Tup1|XP_759427|5270|Ustilago	24.56	171	110	5	454	617	468	626	9e-07	49.3
geos_morb_1520	2731|PHI:2731|VdSge1|G2XD29|27337|Verticillium	42.04	559	311	2	16	561	11	569	3e-157	463
geos_morb_1525	1592|PHI:1592|GzOB032|I1RWS0|5518|Gibberella	47.79	362	160	10	1	352	1	343	5e-104	311
geos_morb_1528	1637|PHI:1637|GzWing009|Q4IEV4|5518|Gibberella	32.7	263	115	7	237	499	249	449	1e-35	137
geos_morb_1530	447|PHI:447|MCSA|CAI61947|5085|Aspergillus	27.93	358	218	12	106	444	122	458	3e-28	114
geos_morb_1532	27|PHI:27|CAP20|AAA77678|5457|Colletotrichum	43.48	184	99	3	4	187	5	183	2e-52	166
geos_morb_1534	697|PHI:697|ugt51E1|AAM81358|5022|Leptosphaeria	69.74	380	112	2	20	397	19	397	0	561
geos_morb_1535	2172|PHI:2172|TPS1|MGG_03860|148305|Magnaporthe	83.87	496	72	2	8	495	9	504	0	868
geos_morb_1538	881|PHI:881|MGG_04556|EDJ96020|318829|Magnaporthe	30.17	348	229	7	4	350	2	336	8e-42	149
geos_morb_1541	3071	27.43	226	110	9	45	267	72	246	2e-09	55.5
geos_morb_1543	144|PHI:144|CHT42|AAC05829|29875|Trichoderma	62.18	431	154	3	1	424	1	429	0	545
geos_morb_1545	1996|PHI:1996|GzZC311|I1R9R2|5518|Gibberella	41.56	693	376	9	34	715	6	680	3e-173	514
geos_morb_1547	2510|PHI:2510|msdS/AfmsdC|Q6PWQ1|746128|Aspergillus	29.18	514	298	14	97	580	22	499	3e-60	208
geos_morb_1548	1923|PHI:1923|GzZC238|I1RHB3|5518|Gibberella	41.65	701	345	16	53	741	41	689	7e-178	528
geos_morb_1549	367|PHI:367|MRB1|AAT81148|5270|Ustilago	31.52	257	145	5	47	297	42	273	3e-34	125
geos_morb_1551	2022|PHI:2022|BUF1|MGG_02252|148305|Magnaporthe	25.73	307	179	11	2	306	24	283	6e-20	85.1
geos_morb_1553	812|PHI:812|MGG_10702|EDJ94108|318829|Magnaporthe	29.39	330	205	9	44	366	63	371	2e-26	107
geos_morb_1555	538|PHI:538|FRT1|AAU87358|40559|Botrytis	27.86	585	366	15	15	577	6	556	2e-48	177
geos_morb_1560	1413|PHI:1413|GzC2H080|I1RZD4|5518|Gibberella	27.18	482	291	16	430	878	450	904	6e-44	170
geos_morb_1560	1413|PHI:1413|GzC2H080|I1RZD4|5518|Gibberella	47.89	71	27	3	28	88	72	142	4e-11	64.3
geos_morb_1561	1793|PHI:1793|GzZC108|I1RWT7|5518|Gibberella	65.27	907	219	19	1	895	1	823	0	1072
geos_morb_1563	1393|PHI:1393|GzC2H056|I1RU69|5518|Gibberella	26.39	288	184	12	61	338	496	765	2e-18	86.7
geos_morb_1565	26|PHI:26|CaMDR1|CAA37820|5476|Candida	28.1	459	317	10	100	549	110	564	1e-45	168
geos_morb_1566	2293|PHI:2293|cycA|B0XTA5|746128|Aspergillus	81.44	97	18	0	5	101	66	162	1e-57	179
geos_morb_1570	2315|PHI:2315|ChLae1|G4XKY9|5016|Cochliobolus	32.99	294	188	7	24	312	1	290	3e-49	167
geos_morb_1571	1317|PHI:1317|GzBrom002|I1RQE9|5518|Gibberella	64	1225	345	20	1	1217	1	1137	0	1384
geos_morb_1573	2240|PHI:2240|Srt1|Q4PBY9|5270|Ustilago	26.53	475	333	10	53	522	30	493	5e-35	135
geos_morb_1574	404|PHI:404|PTH11|AAD30436|318829|Magnaporthe	25.85	236	171	2	26	260	128	360	2e-19	87.4
geos_morb_1575	3630	23.81	336	190	14	175	464	125	440	6e-15	75.9
geos_morb_1577	1662|PHI:1662|GzCCHC002|I1REJ1|5518|Gibberella	31.68	464	294	8	62	511	653	1107	2e-65	230
geos_morb_1578	3111	57.21	617	203	16	1	600	1	573	0	588
geos_morb_1582	3277	85.19	378	56	0	1	378	1	378	0	674
geos_morb_1585	3226	51.32	341	159	5	1	340	1	335	7e-111	330
geos_morb_1586	3457	26.42	246	150	12	69	291	26	263	3e-07	50.4
geos_morb_1597	1555|PHI:1555|GzMyb019|I1RDG6|5518|Gibberella	25.88	456	313	10	30	463	74	526	6e-40	149
geos_morb_1601	4990|PHI:4990|J5K8H0|ras3|176275|Beauveria	67.6	287	79	5	2	281	10	289	3e-133	381
geos_morb_1606	2091|PHI:2091|MgATG5|EF486491|148305|Magnaporthe	60.87	253	94	3	50	299	61	311	2e-95	286
geos_morb_1613	217|PHI:217|HXK1|EAK93243|5476|Candida	26.32	513	296	21	53	540	35	490	2e-36	139
geos_morb_1614	2841|PHI:2841|CnSEC14-2|F6K8L6|5207|Cryptococcus	43.24	259	120	4	22	266	9	254	3e-64	204
geos_morb_1615	3384	26.1	973	646	27	46	974	40	983	1e-87	306
geos_morb_1616	2411|PHI:2411|Ss-ggt1|A7F946|5180|Sclerotinia	44.66	365	194	1	219	575	130	494	1e-108	336
geos_morb_1616	2411|PHI:2411|Ss-ggt1|A7F946|5180|Sclerotinia	55.21	96	40	1	41	133	34	129	4e-28	115
geos_morb_1621	2558|PHI:2558|DUR31|Q59P00|5476|Candida	25.59	211	136	9	87	295	92	283	2e-08	54.7
geos_morb_1625	3415	21.81	541	312	17	141	633	182	659	8e-23	100
geos_morb_1626	2531|PHI:2531|PRI1|Q4WXC5|746128|Aspergillus	61.34	507	162	8	38	512	18	522	0	615
geos_morb_1627	3331	31.25	144	77	4	48	176	54	190	8e-08	48.5
geos_morb_1628	1652|PHI:1652|GzWing024|I1S219|5518|Gibberella	93.33	75	4	1	20	94	17	90	2e-44	148
geos_morb_1633	1785|PHI:1785|GzZC100|I1S231|5518|Gibberella	56.42	514	176	6	218	691	14	519	0	599
geos_morb_1634	1244|PHI:1244|FGSG_00792|I1RA20|5518|Gibberella	80.65	403	69	4	3	399	7	406	0	669
geos_morb_1636	1611|PHI:1611|GzP53L004|I1RVV2|5518|Gibberella	52.75	582	210	12	1	575	1	524	0	576
geos_morb_1641	2107|PHI:2107|Zinc-regulated	28.51	228	96	4	296	517	433	599	2e-18	85.5
geos_morb_1641	2107|PHI:2107|Zinc-regulated	33.33	117	64	4	170	275	197	310	3e-11	63.2
geos_morb_1647	1624|PHI:1624|GzJUM006|I1SAP7|5518|Gibberella	74.83	592	122	4	1	589	1	568	0	922
geos_morb_1649	1447|PHI:1447|GzGATA005|I1RUP1|5518|Gibberella	39.69	131	75	3	25	153	349	477	1e-25	101
geos_morb_1652	1819|PHI:1819|GzZC134|I1S7J0|5518|Gibberella	35.27	258	144	6	43	285	1	250	5e-41	147
geos_morb_1654	3090	24.11	282	150	13	638	912	1631	1855	2e-07	52.8
geos_morb_1656	2822|PHI:2822|Cxt1p|Q5K8R6|5207|Cryptococcus	27.12	579	322	19	175	721	151	661	6e-52	190
geos_morb_1657	1163|PHI:1163|ERB1	61.7	1026	286	26	275	1282	212	1148	0	1097
geos_morb_1658	812|PHI:812|MGG_10702|EDJ94108|318829|Magnaporthe	33.7	365	225	7	33	385	13	372	2e-53	184
geos_morb_1665	1357|PHI:1357|GzC2H017|I1RFY9|5518|Gibberella	56.41	835	290	20	1	813	1	783	0	860
geos_morb_1666	3060	32.2	118	68	4	474	584	97	209	2e-13	71.6
geos_morb_1667	1729|PHI:1729|GzZC044|I1S5H3|5518|Gibberella	48.21	56	29	0	16	71	4	59	9e-11	61.6
geos_morb_1669	346|PHI:346|CRU1|AAN10186|5270|Ustilago	24.42	344	175	9	131	451	269	550	1e-21	95.9
geos_morb_1676	2821|PHI:2821|SNF2|Q5ALP9|5476|Candida	36.94	517	287	10	949	1441	769	1270	5e-90	322
geos_morb_1677	2488|PHI:2488|Man1|G4ND25|148305|Magnaporthe	33.05	233	132	6	284	505	40	259	7e-24	103
geos_morb_1677	2488|PHI:2488|Man1|G4ND25|148305|Magnaporthe	30.6	268	145	9	575	812	269	525	2e-21	96.3
geos_morb_1682	3594	29.82	275	154	11	8	264	605	858	2e-17	83.2
geos_morb_1687	1297|PHI:1297|GzAT001|I1RPU1|5518|Gibberella	59.38	613	223	9	540	1145	492	1085	0	669
geos_morb_1688	1691|PHI:1691|GzZC006|I1RZU0|5518|Gibberella	58.82	136	47	4	264	392	284	417	1e-39	146
geos_morb_1688	1691|PHI:1691|GzZC006|I1RZU0|5518|Gibberella	44.3	158	77	3	108	254	1	158	4e-33	127
geos_morb_1691	2968|PHI:2968|Hxs1|J9VQA5|5207|Cryptococcus	29.47	526	335	14	10	523	12	513	3e-57	203
geos_morb_1693	1608|PHI:1608|GzP53L001|Q4IR08|5518|Gibberella	73.88	291	60	6	1	287	1	279	9e-129	369
geos_morb_1695	1046|PHI:1046|CTB5|ABK64182|29003|Cercospora	29.24	171	111	3	108	278	46	206	2e-09	56.6
geos_morb_1700	2240|PHI:2240|Srt1|Q4PBY9|5270|Ustilago	27.31	454	319	7	62	510	46	493	7e-41	153
geos_morb_1705	2570|PHI:2570|CYB2|Q6FM61|5478|Candida	37.68	69	42	1	4	72	84	151	7e-09	51.2
geos_morb_1706	1378|PHI:1378|GzC2H041|I1RQG9|5518|Gibberella	52.01	348	107	11	278	619	388	681	1e-83	281
geos_morb_1706	1378|PHI:1378|GzC2H041|I1RQG9|5518|Gibberella	31.64	177	79	2	30	164	135	311	3e-14	73.9
geos_morb_1709	316|PHI:316|PiGPB1|AAP55639|4787|Phytophthora	29.8	198	127	7	116	306	138	330	8e-14	70.1
geos_morb_1709	316|PHI:316|PiGPB1|AAP55639|4787|Phytophthora	25	192	137	5	91	278	155	343	3e-11	62.4
geos_morb_1725	3112	21.22	278	178	10	2	242	7	280	4e-08	51.6
geos_morb_1726	2728|PHI:2728|FgERG4|I1RZZ3|5518|Fusarium	53.75	80	36	1	1	79	1	80	1e-22	92.4
geos_morb_1730	2520|PHI:2520|LYS4|Q4WUL6	30.75	478	291	16	33	501	74	520	3e-43	165
geos_morb_1733	355|PHI:355|GzmetE||5518|Fusarium	28.9	218	136	7	12	213	57	271	1e-11	63.2
geos_morb_1735	200|PHI:200|ARG1|BAB40769|5507|Fusarium	66.09	463	156	1	2	464	6	467	0	652
geos_morb_1741	2400|PHI:2400|Fgp2|I1S215|5518|Gibberella	59.37	443	128	13	1	417	1	417	6e-145	421
geos_morb_1744	3278	27.62	286	161	8	120	403	1049	1290	6e-21	95.9
geos_morb_1745	2837|PHI:2837|OXI1|D2SZX7|5016|Cochliobolus	38.5	226	132	2	38	258	6	229	1e-46	156
geos_morb_1751	2101|PHI:2101|Vacuolar	57.68	475	154	8	21	459	31	494	1e-174	501
geos_morb_1755	2042|PHI:2042|ABC3|Q3Y5V5|148305|Magnaporthe	40.08	257	146	4	422	673	1064	1317	2e-52	194
geos_morb_1755	2042|PHI:2042|ABC3|Q3Y5V5|148305|Magnaporthe	32.77	415	230	11	285	664	219	619	2e-49	185
geos_morb_1760	2177|PHI:2177|PAS1|MGG_09299|148305|Magnaporthe	38.29	316	180	5	391	704	767	1069	6e-59	215
geos_morb_1760	2177|PHI:2177|PAS1|MGG_09299|148305|Magnaporthe	25	240	159	8	201	425	842	1075	5e-08	53.9
geos_morb_1761	1681|PHI:1681|GzNF001|I1REN7|5518|Gibberella	46.63	2329	1122	32	10	2300	11	2256	0	2012
geos_morb_1764	2171|PHI:2171|Peroxisomal	34.69	689	402	16	4	668	32	696	2e-121	379
geos_morb_1771	413|PHI:413|MPD1|AAT84078|13684|Stagonospora	27.49	382	240	11	18	375	11	379	7e-29	115
geos_morb_1773	803|PHI:803|MGG_04629|EDJ95969|318829|Magnaporthe	23.32	283	193	9	307	582	518	783	5e-08	53.9
geos_morb_1776	2020|PHI:2020|Tup1|XP_759427|5270|Ustilago	22.96	257	176	6	24	261	471	724	5e-09	57.4
geos_morb_1785	1247|PHI:1247|FGSG_02488|I1S0G8|5518|Gibberella	66	803	223	15	1	795	1	761	0	1039
geos_morb_1788	541|PHI:541|LIP1|AAU87359|332648|Botrytis	33.16	564	314	13	26	554	34	569	1e-78	259
geos_morb_1791	2638|PHI:2638|Ilv3A|Q4X099|746128|Aspergillus	31.31	578	345	13	40	593	54	603	2e-71	242
geos_morb_1792	2544|PHI:2544|PAB1|Q4WK03|746128|Aspergillus	64.54	736	220	14	21	731	21	740	0	833
geos_morb_1793	785|PHI:785|MGG_04128|EDJ99431|318829|Magnaporthe	44.57	525	259	10	11	508	24	543	8e-146	431
geos_morb_1795	3225	42.12	425	221	11	1	418	4	410	1e-121	361
geos_morb_1796	2322|PHI:2322|SidH|Q4WF54|746128|Aspergillus	28.98	314	160	9	33	332	2	266	2e-25	101
geos_morb_1797	319|PHI:319|SQL2|AAO19638|5270|Ustilago	37.43	521	265	12	716	1187	903	1411	2e-89	314
geos_morb_1800	2396|PHI:2396|GzSYN2|I1RZS5|5518|Gibberella	78.24	262	52	2	1	262	43	299	2e-144	410
geos_morb_1804	823|PHI:823|beta-tubulin|CAA56936|38038|Rhynchosporium	34.47	441	271	8	1	438	3	428	2e-92	288
geos_morb_1807	1414|PHI:1414|GzC2H081|I1RZL0|5518|Gibberella	44.3	79	41	1	18	96	24	99	4e-10	58.2
geos_morb_1808	2553|PHI:2553|VPS4|Q5AG40|5476|Candida	59.17	436	169	3	2	429	4	438	0	525
geos_morb_1811	1659|PHI:1659|GzCCCH003|I1S245|5518|Gibberella	74.1	332	76	3	30	361	1	322	7e-165	466
geos_morb_1813	2441|PHI:2441|MgAlg2|F9XJV5|1047171|Mycosphaerella	24.57	289	169	7	206	471	100	362	6e-11	62
geos_morb_1817	503|PHI:503|COX15|AAB64668|4932|Saccharomyces	54.76	378	166	3	101	477	84	457	2e-133	396
geos_morb_1818	911|PHI:911|um11451||5270|Ustilago	27.99	293	190	6	10	292	31	312	2e-21	90.9
geos_morb_1820	1605|PHI:1605|GzOB046|I1S216|5518|Gibberella	56.35	520	209	6	14	519	19	534	0	565
geos_morb_1821	748|PHI:748|um00446|Not	23.36	321	188	13	102	397	155	442	4e-12	67.8
geos_morb_1824	2962|PHI:2962|glyA|C5BEV2|67780|Edwardsiella	45.82	419	196	8	19	428	5	401	1e-108	330
geos_morb_1830	4194|PHI:4194|V5XZS6|AKT7|5599|Alternaria	38.86	525	300	8	10	532	16	521	3e-132	396
geos_morb_1831	2215|PHI:2215|BIM1|G4N983|148305|Magnaporthe	50.02	2123	840	35	1	1947	1	2078	0	1913
geos_morb_1832	144|PHI:144|CHT42|AAC05829|29875|Trichoderma	45.09	397	207	4	22	411	37	429	1e-119	356
geos_morb_1833	2255|PHI:2255|Abd1|Q0U2A0|13684|Phaeosphaeria	52	325	152	2	52	376	47	367	5e-112	333
geos_morb_1840	1574|PHI:1574|GzOB014|I1RFX8|5518|Gibberella	81.08	872	141	7	16	883	2	853	0	1396
geos_morb_1841	4904|PHI:4904|C4YR40|Glr1|5476|Candida	55.62	498	185	10	1	469	26	516	1e-177	510
geos_morb_1845	815|PHI:815|MGG_04685|EDJ95941|318829|Magnaporthe	51.81	803	278	26	442	1181	690	1446	0	650
geos_morb_1856	2174|PHI:2174|NMR2|MGG_02860|148305|Magnaporthe	25.86	263	165	9	1	244	1	252	3e-15	72.4
geos_morb_1857	2968|PHI:2968|Hxs1|J9VQA5|5207|Cryptococcus	26.95	512	351	16	13	516	4	500	6e-43	158
geos_morb_1859	1555|PHI:1555|GzMyb019|I1RDG6|5518|Gibberella	25.89	479	330	9	44	506	58	527	2e-36	139
geos_morb_1860	1787|PHI:1787|GzZC102|I1S1P9|5518|Gibberella	52.73	476	192	6	54	509	7	469	1e-169	490
geos_morb_1863	1071|PHI:1071|Gas1|CAF05793|5270|Ustilago	31.46	321	194	7	574	869	602	921	9e-41	160
geos_morb_1863	1071|PHI:1071|Gas1|CAF05793|5270|Ustilago	23.36	321	206	9	158	443	277	592	2e-17	84.7
geos_morb_1864	2964|PHI:2964|AsnB|G7TM01|129394|Xanthomonas	45.07	639	249	11	1	612	1	564	4e-170	498
geos_morb_1865	2517|PHI:2517|TRPS|Q4X0J6|746128|Aspergillus	69.96	739	193	6	1	714	1	735	0	1071
geos_morb_1866	3381	35.38	537	317	8	19	547	129	643	4e-101	321
geos_morb_1867	1752|PHI:1752|GzZC067|I1RZR8|5518|Gibberella	57.98	940	322	17	1	921	1	886	0	1037
geos_morb_1871	4978|PHI:4978|M7U578|BcFRQ1|40559|Botrytis	34.09	792	404	25	73	841	49	745	4e-96	327
geos_morb_1877	1593|PHI:1593|GzOB033|I1RWS6|5518|Gibberella	44.52	283	126	7	8	288	7	260	3e-69	216
geos_morb_1882	784|PHI:784|MGG_00056|EDK03390|318829|Magnaporthe	33.45	275	163	6	2	269	11	272	9e-38	134
geos_morb_1883	2544|PHI:2544|PAB1|Q4WK03|746128|Aspergillus	28.29	205	137	5	207	409	142	338	4e-16	79.3
geos_morb_1883	2544|PHI:2544|PAB1|Q4WK03|746128|Aspergillus	24.08	191	133	3	187	376	34	213	1e-12	67.8
geos_morb_1885	423|PHI:423|VAD1|AAV41010|5207|Cryptococcus	77.06	401	91	1	18	417	10	410	0	654
geos_morb_1886	3381	33.92	457	299	3	6	461	188	642	1e-70	237
geos_morb_1890	2538|PHI:2538|AUR1|Q4WXL8|746128|Aspergillus	57.1	338	144	1	43	379	37	374	3e-138	406
geos_morb_1897	2155|PHI:2155|MoPEX7|B8Q8Z5|148305|Magnaporthe	31.91	188	86	6	158	332	121	279	1e-15	75.9
geos_morb_1898	206|PHI:206|CaNAG1|BAB43821|5476|Candida	43.5	246	110	5	1	221	1	242	1e-57	188
geos_morb_1914	2354|PHI:2354|AMT2|XP_390894|5518|Gibberella	59.73	524	192	5	944	1463	8	516	0	632
geos_morb_1915	1452|PHI:1452|GzHSF003|I1S282|5518|Gibberella	59.28	582	173	12	47	613	59	591	0	607
geos_morb_1916	465|PHI:465|KIN2|AAB63337|5270|Ustilago	34.58	347	202	11	2	337	4	336	3e-38	150
geos_morb_1919	577|PHI:577|NoxB|BAE72682|35717|Epichloe	82.43	518	89	2	1	518	28	543	0	914
geos_morb_1920	2431|PHI:2431|ACTT2|C9K1M7|5599|Alternaria	27.97	261	151	6	132	390	3	228	4e-26	104
geos_morb_1924	2076|PHI:2076|Moatg8|MGG_01062|148305|Magnaporthe	94.83	116	6	0	1	116	1	116	2e-77	225
geos_morb_1925	1312|PHI:1312|GzbHLH013|I1RVV8|5518|Gibberella	48.15	1001	369	23	11	981	24	904	0	810
geos_morb_1926	2654|PHI:2654|DUR1,2|Q59VF3|5476|Candida	38.06	134	82	1	97	230	69	201	4e-15	76.3
geos_morb_1927	1662|PHI:1662|GzCCHC002|I1REJ1|5518|Gibberella	29.68	438	297	5	85	519	646	1075	7e-62	221
geos_morb_1935	339|PHI:339|CLPT1|CAC41973|290576|Colletotrichum	59.2	201	74	3	1	198	7	202	4e-83	246
geos_morb_1936	1403|PHI:1403|GzC2H066|I1RWF1|5518|Gibberella	54.6	511	151	16	1	505	4	439	6e-139	409
geos_morb_1937	2376|PHI:2376|DEP2|D2E9W7|29001|Alternaria	27.49	451	283	12	3	425	8	442	3e-48	176
geos_morb_1939	790|PHI:790|MGG_07259|EDK03989|318829|Magnaporthe	39.96	538	224	16	1	503	1	474	8e-96	300
geos_morb_1941	2044|PHI:2044|MoSOM1|XP_362263|148305|Magnaporthe	52.87	802	283	30	48	824	31	762	7e-164	496
geos_morb_1948	1242|PHI:1242|FGSG_02838|I1RWG2|5518|Gibberella	63.75	331	98	5	9	339	115	423	2e-123	363
geos_morb_1951	538|PHI:538|FRT1|AAU87358|40559|Botrytis	28.82	451	284	15	34	468	119	548	5e-23	100
geos_morb_1955	2570|PHI:2570|CYB2|Q6FM61|5478|Candida	38.96	77	46	1	6	81	90	166	3e-10	60.1
geos_morb_1958	2020|PHI:2020|Tup1|XP_759427|5270|Ustilago	29.69	128	77	3	417	536	505	627	1e-09	58.5
geos_morb_1960	1345|PHI:1345|GzC2H005|I1RAW2|5518|Gibberella	26.38	163	93	6	7	146	46	204	2e-07	49.3
geos_morb_1962	1555|PHI:1555|GzMyb019|I1RDG6|5518|Gibberella	25.48	467	324	8	8	454	64	526	3e-45	165
geos_morb_1964	1653|PHI:1653|GzWing026|I1S2A0|5518|Gibberella	73.91	115	30	0	36	150	2	116	1e-59	182
geos_morb_1971	2393|PHI:2393|Related	27.2	478	289	11	60	518	9	446	7e-48	172
geos_morb_1978	26|PHI:26|CaMDR1|CAA37820|5476|Candida	33.08	133	84	3	112	241	248	378	3e-16	76.3
geos_morb_1982	2562|PHI:2562|Cwt1|Q59M50|5476|Candida	29.95	187	113	3	443	620	398	575	7e-18	84.7
geos_morb_1982	2562|PHI:2562|Cwt1|Q59M50|5476|Candida	37.04	108	58	3	52	153	36	139	1e-10	61.6
geos_morb_1983	1679|PHI:1679|GzMIZ001|I1RW03|5518|Gibberella	42.42	363	192	4	1	363	1	346	2e-88	273
geos_morb_1988	1617|PHI:1617|GzssDB002|I1S0G0|5518|Gibberella	56.39	133	51	2	26	154	18	147	7e-44	142
geos_morb_1995	1729|PHI:1729|GzZC044|I1S5H3|5518|Gibberella	52.29	306	133	4	2	307	185	477	2e-106	320
geos_morb_1998	2269|PHI:2269|Mdh1|0|13684|Phaeosphaeria	36.61	254	152	7	4	252	15	264	6e-36	136
geos_morb_2001	4941|PHI:4941|I1RW16|cdc2A|5518|Fusarium	90.91	99	9	0	1	99	1	99	1e-57	185
geos_morb_2001	4941|PHI:4941|I1RW16|cdc2A|5518|Fusarium	66.67	84	28	0	101	184	239	322	5e-36	127
geos_morb_2004	1651|PHI:1651|GzWing023|I1S0U2|5518|Gibberella	48.05	410	206	6	5	413	14	417	1e-131	386
geos_morb_2005	854|PHI:854|um01947|EAK82380|5270|Ustilago	31.25	224	112	7	2	222	409	593	2e-23	96.7
geos_morb_2013	1528|PHI:1528|GzHOMEL041|I1SAN0|5518|Gibberella	43.63	651	272	19	219	837	444	1031	9e-149	468
geos_morb_2017	1401|PHI:1401|GzC2H064|I1RVY6|5518|Gibberella	49.68	932	296	16	1	893	48	845	0	762
geos_morb_2018	1695|PHI:1695|GzZC010|I1S2I3|5518|Gibberella	64.66	597	161	6	97	680	69	628	0	749
geos_morb_2022	1325|PHI:1325|GzbZIP007|I1RMI1|5518|Gibberella	47.19	303	124	8	1	298	1	272	2e-78	241
geos_morb_2034	2097|PHI:2097|Neo1|MGG_04066|148305|Magnaporthe	72.84	1307	316	17	24	1301	26	1322	0	1863
geos_morb_2035	409|PHI:409|BbCHIT1|AAN41259|176275|Beauveria	25.6	250	137	10	75	287	108	345	5e-09	54.3
geos_morb_2042	716|PHI:716|ZEB1|ABB90284|5518|Fusarium	25.28	451	281	20	68	491	126	547	2e-14	72.8
geos_morb_2044	4194|PHI:4194|V5XZS6|AKT7|5599|Alternaria	27.33	483	314	12	12	479	15	475	2e-46	168
geos_morb_2048	3460	30.14	511	238	16	103	523	189	670	2e-44	164
geos_morb_2050	748|PHI:748|um00446|Not	41.69	650	343	14	30	671	77	698	9e-146	452
geos_morb_2051	167|PHI:167|CHIP3|AAF00024|5457|Colletotrichum	32.74	223	131	6	51	258	89	307	2e-22	98.2
geos_morb_2051	167|PHI:167|CHIP3|AAF00024|5457|Colletotrichum	26.11	180	113	3	312	491	408	567	4e-08	53.1
geos_morb_2052	4987|PHI:4987|P43077|HEX1|5476|Candida	23.17	423	258	17	122	502	111	508	3e-17	83.2
geos_morb_2054	2520|PHI:2520|LYS4|Q4WUL6	68.2	717	210	6	86	801	77	776	0	999
geos_morb_2055	1274|PHI:1274|FGSG_02488|I1RME6|5518|Gibberella	66.89	1631	504	13	1	1618	1	1608	0	2226
geos_morb_2056	1674|PHI:1674|GzDHHC002|Q4IA62|5518|Gibberella	58.48	566	188	10	1	535	1	550	0	608
geos_morb_2057	890|PHI:890|MGG_07015|EDJ98043|318829|Magnaporthe	45.63	526	269	8	97	619	97	608	2e-152	454
geos_morb_2058	1071|PHI:1071|Gas1|CAF05793|5270|Ustilago	40.12	1022	481	27	11	937	6	991	0	747
geos_morb_2059	267|PHI:267|MLT1|AAD51594|5476|Candida	40.69	521	296	4	1181	1695	1093	1606	4e-113	393
geos_morb_2059	267|PHI:267|MLT1|AAD51594|5476|Candida	25.82	581	381	14	514	1052	451	1023	1e-51	198
geos_morb_2059	267|PHI:267|MLT1|AAD51594|5476|Candida	22.58	496	313	18	483	938	1114	1578	1e-11	67.8
geos_morb_2063	922|PHI:922|um03615||5270|Ustilago	27.51	389	226	16	317	672	308	673	2e-18	87
geos_morb_2069	1414|PHI:1414|GzC2H081|I1RZL0|5518|Gibberella	46.32	95	42	3	2	95	18	104	1e-15	75.5
geos_morb_2071	2095|PHI:2095|Calcium-transporting	70.39	1074	308	7	3	1070	4	1073	0	1515
geos_morb_2073	1773|PHI:1773|GzZC088|I1S409|5518|Gibberella	26.24	282	163	8	1	258	119	379	4e-19	84
geos_morb_2076	177|PHI:177|ODC|CAB56523|13684|Stagonospora	68.42	418	126	4	6	422	33	445	0	589
geos_morb_2078	1920|PHI:1920|GzZC235|I1RCK0|5518|Gibberella	23.74	337	210	11	291	584	246	578	2e-21	96.7
geos_morb_2079	1511|PHI:1511|GzHOME009|I1RXF3|5518|Gibberella	69.15	632	158	13	1	621	1	606	0	817
geos_morb_2081	405|PHI:405|PDE1|AAK07740|318829|Magnaporthe	45.83	1416	636	32	135	1492	46	1388	0	1149
geos_morb_2082	423|PHI:423|VAD1|AAV41010|5207|Cryptococcus	41.26	366	212	3	30	394	38	401	2e-88	281
geos_morb_2086	2356|PHI:2356|MoHYR1|G4N178|148305|Magnaporthe	71.76	170	48	0	1	170	1	170	2e-95	276
geos_morb_2092	2550|PHI:2550|NOB1|Q4WES1|746128|Aspergillus	46.04	467	214	7	15	478	4	435	1e-120	362
geos_morb_2095	3457	26.75	456	256	14	31	418	36	481	2e-18	85.9
geos_morb_2096	792|PHI:792|MGG_09250|EDJ97946|318829|Magnaporthe	37.63	287	156	4	69	344	293	567	9e-66	219
geos_morb_2098	784|PHI:784|MGG_00056|EDK03390|318829|Magnaporthe	37.05	278	149	9	2	269	11	272	3e-37	133
geos_morb_2099	199|PHI:199|AOX1|AAF82788|5499|Cladosporium	75.68	666	160	1	4	669	2	665	0	1073
geos_morb_2100	3175	64.97	334	113	1	13	346	44	373	3e-158	451
geos_morb_2104	1749|PHI:1749|GzZC064|I1S4A5|5518|Gibberella	28.1	121	83	1	1	117	69	189	2e-07	50.8
geos_morb_2116	2393|PHI:2393|Related	41.58	469	227	8	1	457	21	454	4e-120	360
geos_morb_2117	1458|PHI:1458|GzAra006|Q4I7F9|5518|Gibberella	29.79	423	263	7	95	486	285	704	3e-50	183
geos_morb_2119	3098	47.59	332	147	5	11	331	7	322	4e-92	281
geos_morb_2121	1555|PHI:1555|GzMyb019|I1RDG6|5518|Gibberella	26.7	352	240	5	32	372	41	385	1e-34	134
geos_morb_2128	1878|PHI:1878|GzZC193|I1RPF6|5518|Gibberella	54.82	737	235	15	13	708	84	763	0	765
geos_morb_2129	1640|PHI:1640|GzWing012|I1RPI0|5518|Gibberella	38.08	407	186	13	23	402	42	409	2e-64	213
geos_morb_2131	404|PHI:404|PTH11|AAD30436|318829|Magnaporthe	27.57	370	254	6	1	364	1	362	5e-41	152
geos_morb_2136	339|PHI:339|CLPT1|CAC41973|290576|Colletotrichum	25.15	171	109	5	1	165	27	184	8e-13	61.2
geos_morb_2137	1555|PHI:1555|GzMyb019|I1RDG6|5518|Gibberella	25.32	395	285	5	35	425	69	457	3e-37	140
geos_morb_2141	339|PHI:339|CLPT1|CAC41973|290576|Colletotrichum	41.38	174	94	4	1	172	1	168	9e-39	132
geos_morb_2150	1435|PHI:1435|GzC2H104|I1S9G1|5518|Gibberella	33.4	497	259	13	302	783	226	665	6e-73	252
geos_morb_2151	1872|PHI:1872|GzZC187|I1RTU2|5518|Gibberella	45.76	59	32	0	118	176	8	66	6e-10	58.2
geos_morb_2152	1535|PHI:1535|GzMADS002|I1RXD6|5518|Gibberella	66.22	444	140	4	10	453	2	435	0	613
geos_morb_2160	59|PHI:59|THR1|BAA18962|5462|Colletotrichum	26.84	190	134	4	1	187	28	215	6e-16	73.2
geos_morb_2161	2522|PHI:2522|SPE2|Q4WEN8|746128|Aspergillus	56.61	514	193	11	1	508	1	490	0	538
geos_morb_2164	2916|PHI:2916|Ppr2|W7M5P0|117187|Fusarium	88.1	672	61	7	1	667	1	658	0	1153
geos_morb_2167	2844|PHI:2844|BRM2|O93802|5599|Alternaria	33.21	265	159	8	10	265	8	263	2e-29	112
geos_morb_2171	2240|PHI:2240|Srt1|Q4PBY9|5270|Ustilago	27.81	453	318	6	59	508	46	492	1e-43	161
geos_morb_2172	1026|PHI:1026|bcplc1|AAB39564|40559|Botrytis	42.93	1025	499	21	129	1114	13	990	0	769
geos_morb_2173	2542|PHI:2542|ERG12|Q4WP25|746128|Aspergillus	65.11	470	159	3	16	483	70	536	0	619
geos_morb_2175	1375|PHI:1375|GzC2H038|I1RPA0|5518|Gibberella	75	516	115	4	1	516	1	502	0	783
geos_morb_2176	2644|PHI:2644|thioredoxin	43.28	67	35	2	193	258	22	86	4e-11	59.3
geos_morb_2177	4906|PHI:4906|Q5A679|Gyp1|5476|Candida	25.19	135	95	4	568	700	399	529	4e-08	53.9
geos_morb_2178	873|PHI:873|MGG_02443|EDJ98595|318829|Magnaporthe	46.78	528	217	13	363	859	278	772	7e-147	453
geos_morb_2178	873|PHI:873|MGG_02443|EDJ98595|318829|Magnaporthe	46.79	265	141	0	3	267	12	276	6e-74	257
geos_morb_2186	1651|PHI:1651|GzWing023|I1S0U2|5518|Gibberella	34.44	392	221	11	32	411	50	417	1e-60	203
geos_morb_2188	4493|PHI:4493|G4MS28|CGT|318829|Magnaporthe	49.81	520	221	11	4	514	4	492	2e-165	479
geos_morb_2191	1625|PHI:1625|GzOpi|I1RXB9|5518|Gibberella	53.47	331	119	7	277	606	163	459	3e-99	311
geos_morb_2191	1625|PHI:1625|GzOpi|I1RXB9|5518|Gibberella	67.92	53	17	0	111	163	111	163	4e-13	68.9
geos_morb_2196	1621|PHI:1621|GzRUM1|I1RP98|5518|Gibberella	60.85	1760	534	18	1	1739	1	1626	0	2100
geos_morb_2200	1891|PHI:1891|GzZC206|I1RRM0|5518|Gibberella	50.76	721	288	18	62	775	78	738	0	659
geos_morb_2201	143|PHI:143|CHT|AAA33353|5563|Gloeocercospora	26.93	349	216	10	1	340	1	319	1e-25	103
geos_morb_2202	3381	33.93	504	303	7	10	487	136	635	2e-80	265
geos_morb_2203	2218|PHI:2218|drf1|XP_757288|5270|Ustilago	24.05	553	359	18	340	873	738	1248	1e-15	80.1
geos_morb_2203	2218|PHI:2218|drf1|XP_757288|5270|Ustilago	21.74	460	301	19	1068	1511	1588	2004	2e-15	79.7
geos_morb_2206	2821|PHI:2821|SNF2|Q5ALP9|5476|Candida	39.86	143	82	3	857	998	1098	1237	2e-21	98.6
geos_morb_2206	2821|PHI:2821|SNF2|Q5ALP9|5476|Candida	32.18	202	111	8	430	625	781	962	6e-21	97.1
geos_morb_2209	807|PHI:807|MGG_06951|EDJ98115|318829|Magnaporthe	65.56	450	153	1	455	904	67	514	0	631
geos_morb_2211	3126	26.1	410	239	15	43	442	30	385	5e-20	89.7
geos_morb_2215	1763|PHI:1763|GzZC078|I1RXE8|5518|Gibberella	51.55	388	172	5	401	783	309	685	1e-125	394
geos_morb_2215	1763|PHI:1763|GzZC078|I1RXE8|5518|Gibberella	50.61	330	127	4	1	329	1	295	3e-105	340
geos_morb_2218	5016|PHI:5016|G4ZAY8|Psimpa1|67593|Phytophthora	29.09	275	187	8	80	347	113	386	8e-13	68.2
geos_morb_2218	5016|PHI:5016|G4ZAY8|Psimpa1|67593|Phytophthora	21.83	394	245	13	105	489	58	397	6e-10	58.9
geos_morb_2222	2907|PHI:2907|Cyp51A|I6YDU0|5518|Fusarium	28.09	324	207	13	172	485	170	477	7e-18	83.6
geos_morb_2233	1864|PHI:1864|GzZC179|I1SAX2|5518|Gibberella	40.91	506	273	5	60	561	2	485	3e-122	372
geos_morb_2236	1408|PHI:1408|GzC2H072|I1RXE9|5518|Gibberella	46.78	451	173	6	1	451	1	384	4e-139	408
geos_morb_2237	1596|PHI:1596|GzOB036|I1RXD4|5518|Gibberella	66.28	86	29	0	1	86	1	86	4e-33	117
geos_morb_2242	106|PHI:106|CAT1|AAC39448|5476|Candida	48.91	458	212	7	1	448	1	446	7e-148	433
geos_morb_2248	441|PHI:441|BTP1|CAE55153|40559|Botrytis	31.16	337	218	8	16	340	25	359	1e-40	147
geos_morb_2250	2968|PHI:2968|Hxs1|J9VQA5|5207|Cryptococcus	25.89	479	278	16	28	452	8	463	5e-31	122
geos_morb_2253	1284|PHI:1284|FGSG_13509|I1RI73|5518|Gibberella	33.76	237	136	8	224	448	263	490	4e-30	119
geos_morb_2255	1883|PHI:1883|GzZC198|I1RJ71|5518|Gibberella	29.44	360	216	9	28	353	40	395	3e-29	121
geos_morb_2256	2034|PHI:2034|MFP1|G4MZY1|148305|Magnaporthe	33.33	120	75	1	49	168	375	489	4e-10	58.5
geos_morb_2256	2034|PHI:2034|MFP1|G4MZY1|148305|Magnaporthe	29.75	121	72	3	51	167	83	194	4e-08	52.4
geos_morb_2257	1662|PHI:1662|GzCCHC002|I1REJ1|5518|Gibberella	26.06	568	350	10	379	936	10	517	7e-41	161
geos_morb_2268	443|PHI:443|CBL1||5518|Fusarium	41.67	372	209	6	40	410	48	412	3e-84	265
geos_morb_2271	862|PHI:862|ClaSSD1|BAE66713|5462|Colletotrichum	27.56	733	441	22	269	924	31	750	6e-61	222
geos_morb_2272	2656|PHI:2656|pmrF|D0ZPP5|90371|Salmonella	27.73	220	136	7	7	220	9	211	1e-21	89.4
geos_morb_2273	1618|PHI:1618|GzFET5|Q4IQT8|5518|Gibberella	24.87	197	134	3	23	215	7	193	4e-17	78.6
geos_morb_2274	3411	28.99	345	226	6	135	474	91	421	9e-36	136
geos_morb_2275	1133|PHI:1133|Lmepi|B9DR51|5022|Leptosphaeria	25.82	275	158	12	11	245	3	271	3e-09	55.5
geos_morb_2277	3287	30.89	246	151	7	1691	1927	636	871	4e-27	117
geos_morb_2286	2240|PHI:2240|Srt1|Q4PBY9|5270|Ustilago	24.14	497	353	10	51	534	15	500	5e-23	100
geos_morb_2288	2544|PHI:2544|PAB1|Q4WK03|746128|Aspergillus	31.37	102	69	1	201	302	208	308	4e-09	55.8
geos_morb_2289	2117|PHI:2117|SPM1|P58371|148305|Magnaporthe	42.09	335	161	9	44	349	76	406	1e-67	223
geos_morb_2293	1316|PHI:1316|GzBrom001|I1RBZ7|5518|Gibberella	54.1	244	88	6	1	232	1	232	8e-86	256
geos_morb_2295	1566|PHI:1566|GzOB006|I1RC95|5518|Gibberella	43.73	311	174	1	140	450	72	381	7e-86	270
geos_morb_2308	1555|PHI:1555|GzMyb019|I1RDG6|5518|Gibberella	22.6	469	299	14	41	482	58	489	5e-23	100
geos_morb_2310	1206|PHI:1206|(Sp	54.99	862	258	18	1	849	1	745	0	752
geos_morb_2311	2269|PHI:2269|Mdh1|0|13684|Phaeosphaeria	32.6	273	170	9	21	291	4	264	2e-33	122
geos_morb_2312	2219|PHI:2219|don1|XP_758565|5270|Ustilago	23.17	259	171	5	1150	1381	346	603	5e-10	62
geos_morb_2315	2513|PHI:2513|GFA1|E9R5E2|746128|Aspergillus	83.65	685	104	2	13	697	3	679	0	1177
geos_morb_2318	270|PHI:270|RHO1|BAA24262|5476|Candida	61.26	191	72	1	10	198	8	198	6e-78	233
geos_morb_2327	2644|PHI:2644|thioredoxin	33.33	102	65	2	4	104	6	105	2e-16	72.4
geos_morb_2335	1887|PHI:1887|GzZC202|I1RHZ6|5518|Gibberella	56.93	736	231	16	17	734	30	697	0	766
geos_morb_2337	1458|PHI:1458|GzAra006|Q4I7F9|5518|Gibberella	35.01	397	215	7	86	442	297	690	3e-66	227
geos_morb_2338	1967|PHI:1967|GzZC282|I1RB16|5518|Gibberella	26.32	209	140	4	68	268	203	405	1e-17	84
geos_morb_2339	803|PHI:803|MGG_04629|EDJ95969|318829|Magnaporthe	48.13	1174	529	21	115	1273	215	1323	0	990
geos_morb_2344	1414|PHI:1414|GzC2H081|I1RZL0|5518|Gibberella	41.38	87	44	4	9	94	23	103	1e-09	55.5
geos_morb_2347	485|PHI:485|FTR1|AAF69680|5476|Candida	47.98	321	160	4	1	320	1	315	5e-102	306
geos_morb_2348	1221|PHI:1221|FGSG_03146|I1RJM9|5518|Gibberella	59.16	546	163	12	1	541	1	491	0	562
geos_morb_2351	3381	33.04	457	298	4	62	512	188	642	5e-70	237
geos_morb_2356	358|PHI:358|ILV2|AAR29084|5207|Cryptococcus	62.65	597	209	7	76	663	119	710	0	736
geos_morb_2357	2279|PHI:2279|Conserved	37.12	229	119	7	1	208	30	254	2e-41	144
geos_morb_2358	1566|PHI:1566|GzOB006|I1RC95|5518|Gibberella	94.63	391	21	0	1	391	1	391	0	753
geos_morb_2360	2042|PHI:2042|ABC3|Q3Y5V5|148305|Magnaporthe	32.53	332	192	5	541	851	999	1319	6e-47	180
geos_morb_2360	2042|PHI:2042|ABC3|Q3Y5V5|148305|Magnaporthe	33.87	313	152	9	594	863	351	651	2e-39	156
geos_morb_2365	1901|PHI:1901|GzZC216|I1RK07|5518|Gibberella	23.75	501	312	14	28	511	80	527	6e-25	107
geos_morb_2366	1555|PHI:1555|GzMyb019|I1RDG6|5518|Gibberella	49.51	507	224	3	109	584	39	544	4e-179	519
geos_morb_2368	1364|PHI:1364|GzC2H024|I1RJQ3|5518|Gibberella	54.29	525	171	11	572	1077	5	479	4e-164	507
geos_morb_2368	1364|PHI:1364|GzC2H024|I1RJQ3|5518|Gibberella	32.77	238	147	5	68	300	145	374	5e-37	146
geos_morb_2372	1554|PHI:1554|GzMyb018|I1RC64|5518|Gibberella	64.59	754	226	10	1	751	1	716	0	1005
geos_morb_2382	2714|PHI:2714|PEX5|I1RC71|5518|Fusarium	72.04	683	133	15	1	669	1	639	0	962
geos_morb_2399	2654|PHI:2654|DUR1,2|Q59VF3|5476|Candida	30.05	193	121	3	94	280	54	238	2e-13	71.2
geos_morb_2401	2915|PHI:2915|Ppr1|W7LRW9|117187|Fusarium	92.58	418	30	1	62	478	3	420	0	819
geos_morb_2402	2305|PHI:2305|BcFKBP12||40559|Botrytis	43.97	116	53	2	396	499	1	116	1e-18	80.5
geos_morb_2408	469|PHI:469|TOXG|AAD47837|5017|Cochliobolus	39.22	334	195	1	9	334	36	369	3e-72	231
geos_morb_2410	1303|PHI:1303|GzbHLH004|I1RC70|5518|Gibberella	61.79	246	77	10	4	241	6	242	2e-77	247
geos_morb_2410	1303|PHI:1303|GzbHLH004|I1RC70|5518|Gibberella	43.36	143	59	6	230	372	363	483	3e-21	92.4
geos_morb_2415	1933|PHI:1933|GzZC248|I1RC73|5518|Gibberella	56.22	539	186	9	1	536	1	492	0	561
geos_morb_2418	1348|PHI:1348|GzC2H008|I1RC07|5518|Gibberella	71.09	889	214	17	1	865	1	870	0	1119
geos_morb_2423	1633|PHI:1633|GzWing005|I1RC15|5518|Gibberella	62.06	340	121	5	1	336	1	336	1e-150	431
geos_morb_2426	3060	59.33	1195	383	16	66	1209	38	1180	0	1346
geos_morb_2427	1302|PHI:1302|GzbHLH003|I1RC37|5518|Gibberella	54.25	424	137	13	1	388	1	403	6e-128	375
geos_morb_2430	2175|PHI:2175|NMR3|MGG_09705|148305|Magnaporthe	41.53	313	158	8	5	298	8	314	2e-68	217
geos_morb_2431	4506|PHI:4506|K9Y567|So	24.81	653	355	23	75	668	573	1148	1e-40	159
geos_morb_2442	2351|PHI:2351|AMT1|XP_381310|5518|Gibberella	87.54	345	43	0	1	345	1	345	0	640
geos_morb_2443	2921|PHI:2921|FET3-2|E3Q7G1|31870|Colletotrichum	67.21	555	181	1	24	577	24	578	0	803
geos_morb_2445	2034|PHI:2034|MFP1|G4MZY1|148305|Magnaporthe	39.89	183	101	6	478	660	314	487	2e-24	107
geos_morb_2445	2034|PHI:2034|MFP1|G4MZY1|148305|Magnaporthe	33.71	175	100	5	495	660	26	193	2e-18	87.4
geos_morb_2447	2968|PHI:2968|Hxs1|J9VQA5|5207|Cryptococcus	25.97	466	325	7	139	602	50	497	1e-43	162
geos_morb_2457	465|PHI:465|KIN2|AAB63337|5270|Ustilago	31.78	236	126	7	237	470	131	333	4e-19	89.7
geos_morb_2461	2825|PHI:2825|SET1|Q5ABG1|5476|Candida	29.82	171	91	5	78	246	896	1039	2e-13	67.4
geos_morb_2465	60|PHI:60|TOXA|AAB36607|5017|Cochliobolus	26.37	273	180	7	47	303	48	315	2e-13	69.7
geos_morb_2468	2968|PHI:2968|Hxs1|J9VQA5|5207|Cryptococcus	27.02	459	310	12	28	477	21	463	4e-42	156
geos_morb_2469	1555|PHI:1555|GzMyb019|I1RDG6|5518|Gibberella	27.57	497	324	12	42	518	65	545	2e-48	174
geos_morb_2474	339|PHI:339|CLPT1|CAC41973|290576|Colletotrichum	27.66	188	121	4	9	185	11	194	6e-22	88.2
geos_morb_2476	1503|PHI:1503|GzHMG035|I1S828|5518|Gibberella	26.73	217	142	4	271	474	289	501	2e-20	92.4
geos_morb_2478	1219|PHI:1219|FGSG_05549|I1RC35|5518|Gibberella	57.96	949	287	22	1	902	1	884	0	932
geos_morb_2481	1243|PHI:1243|FGSG_06420|I1RBW7|5518|Gibberella	42.66	811	376	14	37	796	30	802	0	578
geos_morb_2485	1204|PHI:1204|(Sc	82.1	648	88	9	1	641	1	627	0	1039
geos_morb_2486	801|PHI:801|MGG_04621|EDJ95977|318829|Magnaporthe	48.91	597	239	16	59	642	30	573	1e-159	474
geos_morb_2490	2570|PHI:2570|CYB2|Q6FM61|5478|Candida	42.11	418	224	9	1	401	115	531	2e-102	317
geos_morb_2494	3066	56.21	813	264	16	444	1244	600	1332	0	837
geos_morb_2496	226|PHI:226|PEX6|AAK16738|5462|Colletotrichum	27.64	199	124	7	188	371	972	1165	9e-10	58.5
geos_morb_2500	1506|PHI:1506|GzHOME001|I1RC01|5518|Gibberella	37.46	606	250	30	41	600	63	585	2e-70	238
geos_morb_2501	1557|PHI:1557|GzNH002|I1RBU9|5518|Gibberella	34.68	372	211	12	6	366	57	407	9e-48	173
geos_morb_2503	1389|PHI:1389|GzC2H052|I1RTJ6|5518|Gibberella	57.33	150	61	2	1	148	415	563	4e-47	166
geos_morb_2503	1389|PHI:1389|GzC2H052|I1RTJ6|5518|Gibberella	45.4	163	38	4	148	259	641	803	4e-31	120
geos_morb_2504	1934|PHI:1934|GzZC249|I1RC69|5518|Gibberella	43.69	293	136	6	162	447	165	435	3e-74	240
geos_morb_2505	1389|PHI:1389|GzC2H052|I1RTJ6|5518|Gibberella	34.63	257	108	9	1	205	160	408	2e-27	108
geos_morb_2510	3225	49.28	418	153	6	1	364	1	413	6e-147	424
geos_morb_2513	2534|PHI:2534|ERG11A|Q4WNT5|746128|Aspergillus	42.71	96	28	1	9	77	111	206	2e-16	73.2
geos_morb_2514	2190|PHI:2190|MoCYP51A|G4MRP8|148305|Magnaporthe	50.54	93	46	0	12	104	423	515	8e-26	99.4
geos_morb_2517	3078	29.73	592	353	20	19	593	368	913	2e-60	216
geos_morb_2525	2058|PHI:2058|LHS1|MGG_06648.5|148305|Magnaporthe	27.93	469	275	14	9	429	1	454	1e-37	147
geos_morb_2530	2533|PHI:2533|FKS1|Q4WLT4|746128|Aspergillus	73.6	1928	454	18	1	1917	1	1884	0	2857
geos_morb_2534	922|PHI:922|um03615||5270|Ustilago	28.12	608	350	21	4	532	72	671	1e-44	165
geos_morb_2535	1555|PHI:1555|GzMyb019|I1RDG6|5518|Gibberella	24.63	467	319	10	46	491	71	525	6e-43	158
geos_morb_2537	2835|PHI:2835|RED2|C3JXE8|5016|Cochliobolus	35.21	213	132	2	66	274	50	260	2e-36	132
geos_morb_2539	2549|PHI:2549|MAK5|Q4WMS3|746128|Aspergillus	47.61	754	349	17	36	764	38	770	0	565
geos_morb_2541	1974|PHI:1974|GzZC289|I1RQN6|5518|Gibberella	56.89	566	228	4	1	563	1	553	0	677
geos_morb_2544	1937|PHI:1937|GzZC252|I1RN12|5518|Gibberella	35.96	570	299	14	150	675	255	802	2e-95	313
geos_morb_2544	1937|PHI:1937|GzZC252|I1RN12|5518|Gibberella	57.55	106	37	1	11	108	43	148	3e-32	131
geos_morb_2545	2042|PHI:2042|ABC3|Q3Y5V5|148305|Magnaporthe	28.39	1388	868	23	38	1373	7	1320	2e-152	497
geos_morb_2551	2543|PHI:2543|GCD6|Q4WLS1|746128|Aspergillus	37.58	745	367	18	6	714	67	749	2e-158	479
geos_morb_2555	211|PHI:211|CaTUP1|AAB63195|5476|Candida	27.16	232	138	6	60	287	260	464	1e-16	81.6
geos_morb_2555	211|PHI:211|CaTUP1|AAB63195|5476|Candida	23.08	169	122	2	18	179	260	427	1e-11	65.9
geos_morb_2555	211|PHI:211|CaTUP1|AAB63195|5476|Candida	24.1	166	104	4	221	376	263	416	2e-09	58.5
geos_morb_2555	211|PHI:211|CaTUP1|AAB63195|5476|Candida	22.75	167	113	3	18	168	343	509	2e-08	55.8
geos_morb_2557	1010|PHI:1010|SID1|XM_385547|5518|Fusarium	59.5	558	201	9	1	557	1	534	0	665
geos_morb_2559	2821|PHI:2821|SNF2|Q5ALP9|5476|Candida	35.45	110	71	0	250	359	1516	1625	8e-11	63.5
geos_morb_2559	2821|PHI:2821|SNF2|Q5ALP9|5476|Candida	26.23	122	86	3	55	174	1517	1636	3e-09	58.5
geos_morb_2562	1581|PHI:1581|GzOB021|I1RPX8|5518|Gibberella	50.37	268	129	3	2	268	8	272	3e-94	283
geos_morb_2565	443|PHI:443|CBL1||5518|Fusarium	26.85	257	168	9	366	612	163	409	4e-11	62.8
geos_morb_2568	2510|PHI:2510|msdS/AfmsdC|Q6PWQ1|746128|Aspergillus	31.98	491	291	9	84	554	32	499	8e-67	225
geos_morb_2570	1447|PHI:1447|GzGATA005|I1RUP1|5518|Gibberella	64.43	1015	287	22	3	978	56	1035	0	1209
geos_morb_2575	513|PHI:513|ARN1	27.08	506	349	10	92	586	85	581	4e-49	179
geos_morb_2578	2248|PHI:2248|Als1|Q1L2E2|13684|Phaeosphaeria	25.28	269	170	7	115	364	174	430	4e-16	78.6
geos_morb_2580	1414|PHI:1414|GzC2H081|I1RZL0|5518|Gibberella	57.49	487	174	9	1	474	1	467	6e-177	511
geos_morb_2581	1526|PHI:1526|GzHOMEL036|I1S0J3|5518|Gibberella	30.65	558	307	14	176	679	159	690	2e-66	236
geos_morb_2582	2329|PHI:2329|CTB4|A0ST42|29003|Cercospora	36.81	470	289	5	125	591	46	510	1e-103	325
geos_morb_2585	1414|PHI:1414|GzC2H081|I1RZL0|5518|Gibberella	35.71	70	42	1	404	473	23	89	1e-07	51.6
geos_morb_2586	1956|PHI:1956|GzZC271|I1RLT2|5518|Gibberella	62.37	659	206	10	2	633	52	695	0	796
geos_morb_2589	1555|PHI:1555|GzMyb019|I1RDG6|5518|Gibberella	25.44	507	342	9	7	493	43	533	2e-45	166
geos_morb_2593	2654|PHI:2654|DUR1,2|Q59VF3|5476|Candida	38.04	1246	702	26	12	1238	618	1812	0	834
geos_morb_2595	2167|PHI:2167|EXP5|G4N1A3|148305|Magnaporthe	52.15	1304	525	15	2	1245	6	1270	0	1328
geos_morb_2596	2544|PHI:2544|PAB1|Q4WK03|746128|Aspergillus	23.38	355	185	10	23	319	217	542	1e-08	54.7
geos_morb_2599	2315|PHI:2315|ChLae1|G4XKY9|5016|Cochliobolus	35.49	293	184	5	73	362	2	292	3e-54	181
geos_morb_2600	1468|PHI:1468|GzCCAAT008|Q4HTT1|5518|Gibberella	97.39	115	3	0	16	130	16	130	2e-76	224
geos_morb_2603	1662|PHI:1662|GzCCHC002|I1REJ1|5518|Gibberella	38.34	433	254	3	48	479	653	1073	6e-99	327
geos_morb_2605	3028	26.24	442	247	16	15	454	46	410	4e-20	90.1
geos_morb_2606	799|PHI:799|MGG_03530|EDJ94565|318829|Magnaporthe	48.22	981	333	31	14	862	78	1015	0	720
geos_morb_2607	538|PHI:538|FRT1|AAU87358|40559|Botrytis	27.35	490	313	10	42	527	98	548	2e-38	145
geos_morb_2608	2020|PHI:2020|Tup1|XP_759427|5270|Ustilago	20.68	266	176	8	36	276	406	661	7e-10	60.1
geos_morb_2608	2020|PHI:2020|Tup1|XP_759427|5270|Ustilago	23.17	246	154	7	23	256	503	725	3e-09	57.8
geos_morb_2609	2841|PHI:2841|CnSEC14-2|F6K8L6|5207|Cryptococcus	22.94	231	129	7	124	337	53	251	6e-10	57
geos_morb_2610	1396|PHI:1396|GzC2H059|I1RUM9|5518|Gibberella	52.65	678	204	25	1	607	1	632	4e-161	480
geos_morb_2615	2827|PHI:2827|Fmk1|Q9HGU2|59765|Fusarium	97.46	355	9	0	1	355	1	355	0	703
geos_morb_2616	4904|PHI:4904|C4YR40|Glr1|5476|Candida	27.37	537	318	20	1	492	1	510	2e-34	133
geos_morb_2618	1177|PHI:1177|(Sc	77.95	576	103	5	9	581	55	609	0	897
geos_morb_2620	1372|PHI:1372|GzC2H035|I1RN03|5518|Gibberella	43.5	377	163	12	1	360	1	344	7e-56	187
geos_morb_2622	816|PHI:816|MGG_04582|EDJ95999|318829|Magnaporthe	30.38	260	165	7	88	337	273	526	4e-30	118
geos_morb_2623	2315|PHI:2315|ChLae1|G4XKY9|5016|Cochliobolus	30.06	356	175	7	26	374	2	290	3e-40	144
geos_morb_2624	1397|PHI:1397|GzC2H060|I1RUQ2|5518|Gibberella	63.25	117	43	0	1	117	1	117	2e-49	154
geos_morb_2626	4211|PHI:4211|J9VNH2|FRE3|5207|Cryptococcus	21.85	453	316	12	99	524	187	628	2e-19	89.4
geos_morb_2629	1482|PHI:1482|GzHMG014|I1RKH7|5518|Gibberella	41.92	260	112	10	62	317	124	348	2e-46	160
geos_morb_2643	3607	25.85	2793	1689	106	45	2597	1372	4022	2e-177	617
geos_morb_2643	3607	24.41	2737	1755	87	2161	4704	1913	4528	1e-174	608
geos_morb_2643	3607	26.44	2129	1319	79	36	1983	248	2310	1e-135	479
geos_morb_2643	3607	25.21	1432	950	39	2118	3474	761	2146	1e-102	370
geos_morb_2643	3607	27.01	981	599	32	2675	3579	220	1159	7e-65	245
geos_morb_2643	3607	23.73	1083	726	33	1562	2579	3534	4581	4e-48	189
geos_morb_2643	3607	23.71	1088	722	37	3191	4206	3531	4582	7e-47	185
geos_morb_2643	3607	25.38	394	250	15	3782	4141	791	1174	4e-20	97.1
geos_morb_2643	3607	21.91	671	465	24	3762	4390	1882	2535	3e-14	77.8
geos_morb_2643	3607	23.36	441	283	14	538	935	4128	4556	6e-14	76.6
geos_morb_2644	1047|PHI:1047|CTB6|ABK64183|29003|Cercospora	27.58	388	204	13	11	361	4	351	5e-24	98.6
geos_morb_2647	361|PHI:361|KRE5|EAL01265|5476|Candida	28.11	1512	874	46	31	1450	32	1422	5e-171	553
geos_morb_2657	2077|PHI:2077|Moatg9|MGG_09559|148305|Magnaporthe	49.41	935	428	16	1	909	1	916	0	899
geos_morb_2661	2025|PHI:2025|HDL1|G4MQZ9|148305|Magnaporthe	27.48	131	79	2	102	216	214	344	1e-09	56.6
geos_morb_2667	267|PHI:267|MLT1|AAD51594|5476|Candida	27.25	1156	679	33	398	1415	449	1580	2e-117	403
geos_morb_2669	413|PHI:413|MPD1|AAT84078|13684|Stagonospora	23.74	396	250	12	14	382	9	379	4e-23	98.6
geos_morb_2670	2520|PHI:2520|LYS4|Q4WUL6	30.11	465	278	18	69	510	77	517	1e-41	160
geos_morb_2671	784|PHI:784|MGG_00056|EDK03390|318829|Magnaporthe	29.33	283	162	12	15	286	14	269	2e-17	78.2
geos_morb_2675	2020|PHI:2020|Tup1|XP_759427|5270|Ustilago	24.9	241	154	5	17	255	463	678	2e-13	71.6
geos_morb_2678	1008|PHI:1008|NPS6|ABI51982|101162|Cochliobolus	45.78	1824	862	33	41	1839	32	1753	0	1504
geos_morb_2680	2419|PHI:2419|CID1|I1RKF3|5518|Gibberella	62.61	345	99	4	1	340	1	320	4e-150	427
geos_morb_2685	3381	37	454	283	3	56	509	189	639	5e-83	272
geos_morb_2687	3455	30.28	502	290	14	20	497	3	468	3e-41	154
geos_morb_2688	2393|PHI:2393|Related	27.24	246	167	5	213	449	149	391	1e-19	89
geos_morb_2691	3381	33.2	515	315	9	113	607	188	693	1e-77	261
geos_morb_2694	2954|PHI:2954|TgNST1|B6KLD2|5811|Toxoplasma	33.16	395	203	12	11	403	52	387	7e-49	171
geos_morb_2695	101|PHI:101|ALB1|AAC39471|5085|Aspergillus	43.79	1747	915	24	5	1723	7	1714	0	1413
geos_morb_2695	101|PHI:101|ALB1|AAC39471|5085|Aspergillus	40.71	425	214	12	1630	2038	1742	2144	4e-78	286
geos_morb_2700	2563|PHI:2563|DPP3|Q5AH74|5476|Candida	38.74	253	145	5	22	270	55	301	1e-50	169
geos_morb_2701	541|PHI:541|LIP1|AAU87359|332648|Botrytis	27.35	501	283	19	56	493	55	537	3e-30	122
geos_morb_2703	2182|PHI:2182|MoAtg4|B6VCT6|148305|Magnaporthe	53.95	354	128	5	1	319	1	354	2e-123	367
geos_morb_2703	2182|PHI:2182|MoAtg4|B6VCT6|148305|Magnaporthe	55.88	68	27	2	316	383	425	489	2e-15	75.1
geos_morb_2707	2199|PHI:2199|MoRgs8|XP_001405673|148305|Magnaporthe	46.77	588	258	11	18	589	22	570	1e-178	520
geos_morb_2708	3109	55.23	612	220	16	1	585	1	585	0	590
geos_morb_2710	1992|PHI:1992|GzZC307|I1R983|5518|Gibberella	24.56	285	166	6	75	345	420	669	3e-14	72.4
geos_morb_2713	1662|PHI:1662|GzCCHC002|I1REJ1|5518|Gibberella	28.06	417	283	5	47	460	657	1059	5e-57	205
geos_morb_2714	1460|PHI:1460|GzAra008|I1S2F6|5518|Gibberella	45.43	339	122	6	35	373	8	283	2e-92	280
geos_morb_2715	1615|PHI:1615|GzSGT1|I1RZJ1|5518|Gibberella	60.03	638	213	12	15	650	25	622	0	695
geos_morb_2718	4842|PHI:4842|I1BW02|Fob1|64495|Rhizopus	32.35	306	192	2	97	387	12	317	7e-48	169
geos_morb_2721	4194|PHI:4194|V5XZS6|AKT7|5599|Alternaria	24.5	498	334	14	34	511	13	488	9e-35	134
geos_morb_2725	812|PHI:812|MGG_10702|EDJ94108|318829|Magnaporthe	36.93	306	186	6	24	325	71	373	2e-58	196
geos_morb_2728	1600|PHI:1600|GzOB041|I1RZK5|5518|Gibberella	85.37	123	18	0	1	123	1	123	8e-74	219
geos_morb_2729	2038|PHI:2038|Mir1|MGG_02370|148305|Magnaporthe	24.26	305	202	9	8	300	9	296	1e-08	53.1
geos_morb_2729	2038|PHI:2038|Mir1|MGG_02370|148305|Magnaporthe	38.1	84	46	2	218	301	24	101	1e-07	49.7
geos_morb_2730	2594|PHI:2594|SET3|Q59ZX1|746128|Aspergillus	40.38	52	27	1	55	106	365	412	1e-08	56.2
geos_morb_2731	2844|PHI:2844|BRM2|O93802|5599|Alternaria	31.82	242	151	7	5	240	13	246	7e-22	94.7
geos_morb_2732	2844|PHI:2844|BRM2|O93802|5599|Alternaria	26.52	264	167	6	6	255	13	263	4e-19	81.6
geos_morb_2739	1685|PHI:1685|GzRad003|I1S5Z3|5518|Gibberella	74.42	477	85	3	2	478	212	651	0	698
geos_morb_2742	4885|PHI:4885|G4MTK9|MoYpd1p|148305|Magnaporthe	44.8	125	68	1	19	142	26	150	9e-31	108
geos_morb_2744	2490|PHI:2490|MCA|E9B636|5665|Leishmania	48	75	38	1	42	116	143	216	1e-16	79
geos_morb_2744	2490|PHI:2490|MCA|E9B636|5665|Leishmania	42.53	87	47	2	347	431	60	145	5e-15	73.9
geos_morb_2747	1451|PHI:1451|GzGH|I1RQL1|5518|Gibberella	49.83	887	303	22	1	865	1	767	0	749
geos_morb_2751	262|PHI:262|MAD2|EAK94586|5476|Candida	40.45	220	99	6	30	236	10	210	2e-40	138
geos_morb_2759	2553|PHI:2553|VPS4|Q5AG40|5476|Candida	39.94	323	143	5	516	803	132	438	2e-70	238
geos_morb_2763	97|PHI:97|TOXC|AAC62818|5017|Cochliobolus	53.84	2069	942	6	20	2086	10	2067	0	2317
geos_morb_2765	2911|PHI:2911|Ss-pth2|A7F6V9|5180|Sclerotinia	77.21	610	138	1	1	609	37	646	0	1003
geos_morb_2766	443|PHI:443|CBL1||5518|Fusarium	86.32	424	58	0	25	448	12	435	0	758
geos_morb_2772	255|PHI:255|FUM1	25.52	337	200	12	33	357	1878	2175	3e-16	77.8
geos_morb_2773	4987|PHI:4987|P43077|HEX1|5476|Candida	29.73	565	342	21	77	618	21	553	8e-66	226
geos_morb_2774	346|PHI:346|CRU1|AAN10186|5270|Ustilago	39.94	348	188	5	244	585	236	568	4e-86	281
geos_morb_2776	1662|PHI:1662|GzCCHC002|I1REJ1|5518|Gibberella	25.5	251	171	5	36	284	657	893	3e-21	95.1
geos_morb_2777	2256|PHI:2256|Xdh1|Q0UA24|13684|Phaeosphaeria	51.54	357	162	2	5	361	14	359	6e-129	376
geos_morb_2778	2521|PHI:2521|GUS1|Q4WEM7|746128|Aspergillus	35.22	494	287	11	88	569	206	678	1e-75	256
geos_morb_2780	2270|PHI:2270|Mpd1|Q0U6E8|13684|Phaeosphaeria	25	284	177	11	193	464	118	377	2e-15	75.9
geos_morb_2785	280|PHI:280|CCN1|AAG36938|5207|Cryptococcus	25.3	332	205	13	465	770	31	345	2e-07	52
geos_morb_2792	2529|PHI:2529|ERG10|Q4WCL5|746128|Aspergillus	68.84	398	121	3	1	395	1	398	0	554
geos_morb_2793	191|PHI:191|TOM1|AAB08446|39703|Septoria	32.9	383	195	9	9	335	52	428	3e-49	184
geos_morb_2793	191|PHI:191|TOM1|AAB08446|39703|Septoria	32.76	293	154	9	573	832	512	794	7e-37	146
geos_morb_2797	2336|PHI:2336|NIA1|O00101|13684|Stagonospora	61.49	883	319	5	15	897	30	891	0	1123
geos_morb_2798	3024	36.75	332	183	6	50	371	67	381	1e-71	231
geos_morb_2799	2302|PHI:2302|CHS5|G4XVC0|148305|Magnaporthe	62.68	1833	598	21	2	1796	3	1787	0	2320
geos_morb_2802	2256|PHI:2256|Xdh1|Q0UA24|13684|Phaeosphaeria	62.54	355	133	0	5	359	8	362	6e-167	473
geos_morb_2804	1414|PHI:1414|GzC2H081|I1RZL0|5518|Gibberella	48.53	68	34	1	2	68	18	85	2e-12	66.6
geos_morb_2806	1662|PHI:1662|GzCCHC002|I1REJ1|5518|Gibberella	44.19	516	259	2	76	590	65	552	7e-137	437
geos_morb_2810	1835|PHI:1835|GzZC150|I1RIL1|5518|Gibberella	61.09	604	206	4	75	658	37	631	0	759
geos_morb_2812	576|PHI:576|NoxA|BAE72680|35717|Epichloe	83.3	557	93	0	1	557	1	557	0	1000
geos_morb_2815	1542|PHI:1542|GzMyb006|I1RE51|5518|Gibberella	74.5	694	148	6	1	688	1	671	0	1011
geos_morb_2817	216|PHI:216|HDC1|AAK35180|5017|Cochliobolus	72.73	462	119	4	13	468	16	476	0	710
geos_morb_2827	1618|PHI:1618|GzFET5|Q4IQT8|5518|Gibberella	32.6	273	162	4	3	253	4	276	6e-42	148
geos_morb_2830	3629	27.93	333	207	10	166	486	16	327	3e-24	103
geos_morb_2833	1456|PHI:1456|GzAra004|I1RN15|5518|Gibberella	27.06	425	259	11	25	401	315	736	8e-40	150
geos_morb_2834	2382|PHI:2382|Upa2|Q6QIY0|5270|Ustilago	41.64	281	162	2	229	508	9	288	1e-74	240
geos_morb_2836	244|PHI:244|CLAP1|AAN62846|290576|Colletotrichum	67.01	1182	332	10	9	1179	27	1161	0	1545
geos_morb_2836	244|PHI:244|CLAP1|AAN62846|290576|Colletotrichum	42.7	185	93	3	168	346	15	192	1e-31	132
geos_morb_2838	3332	31.25	160	98	4	243	392	14	171	3e-10	57.4
geos_morb_2841	2017|PHI:2017|COM1|MGG_01215|148305|Magnaporthe	35.25	590	250	21	187	679	183	737	6e-60	214
geos_morb_2847	2960|PHI:2960|frdA|C5BDL7|67780|Edwardsiella	30.13	312	132	12	171	463	171	415	7e-22	97.4
geos_morb_2848	2094|PHI:2094|Yvc1|MGG_09828|148305|Magnaporthe	58.84	639	250	4	1	630	1	635	0	771
geos_morb_2849	2393|PHI:2393|Related	28.26	92	50	1	428	519	316	391	2e-07	50.4
geos_morb_2852	1984|PHI:1984|GzZC299|I1RB67|5518|Gibberella	41.94	515	272	8	126	623	106	610	2e-145	437
geos_morb_2852	1984|PHI:1984|GzZC299|I1RB67|5518|Gibberella	67.44	43	14	0	1	43	53	95	2e-11	63.9
geos_morb_2863	2595|PHI:2595|Tc52|D3JLB9|5693|Trypanosoma	26.49	185	115	7	71	253	31	196	8e-10	58.5
geos_morb_2866	2247|PHI:2247|Sch1|EAT82552|13684|Phaeosphaeria	33.83	201	119	7	11	209	38	226	1e-15	72.4
geos_morb_2869	2644|PHI:2644|thioredoxin	31.52	92	61	1	28	119	2	91	2e-12	62.4
geos_morb_2870	2844|PHI:2844|BRM2|O93802|5599|Alternaria	27.41	259	163	11	3	247	7	254	3e-16	73.6
geos_morb_2871	1249|PHI:1249|FGSG_00132|I1RB79|5518|Gibberella	69.13	635	127	10	1	623	1	578	0	810
geos_morb_2874	2514|PHI:2514|PFS2|Q4X1Y0|746128|Aspergillus	25.16	159	108	3	58	207	23	179	2e-09	57.8
geos_morb_2880	3039	48.68	758	311	24	2	721	3	720	0	583
geos_morb_2884	1573|PHI:1573|GzOB013|I1RFJ2|5518|Gibberella	73.2	959	177	12	3	891	5	953	0	1384
geos_morb_2886	1683|PHI:1683|GzRad001|I1RK33|5518|Gibberella	68.89	704	176	10	1	683	1	682	0	905
geos_morb_2892	3387	28.17	323	205	11	16	329	1721	2025	2e-22	96.3
geos_morb_2896	796|PHI:796|MGG_02423|EDJ98620|318829|Magnaporthe	41.18	221	117	4	1	217	1	212	2e-39	139
geos_morb_2898	2020|PHI:2020|Tup1|XP_759427|5270|Ustilago	25.64	195	135	4	156	343	469	660	5e-11	63.5
geos_morb_2900	2038|PHI:2038|Mir1|MGG_02370|148305|Magnaporthe	26.62	154	103	5	164	312	48	196	5e-07	48.9
geos_morb_2903	1531|PHI:1531|GzSsu72|Q4IPC8|5518|Gibberella	81.71	257	45	1	1	257	1	255	3e-160	447
geos_morb_2906	2086|PHI:2086|Moatg24|MGG_03638|148305|Magnaporthe	62.99	489	161	6	6	479	5	488	0	583
geos_morb_2912	3162	48.33	1320	592	18	142	1396	70	1364	0	1193
geos_morb_2914	3257	64.9	624	202	8	1	621	12	621	0	785
geos_morb_2915	2570|PHI:2570|CYB2|Q6FM61|5478|Candida	30	390	223	10	40	401	193	560	1e-53	187
geos_morb_2917	2968|PHI:2968|Hxs1|J9VQA5|5207|Cryptococcus	33.33	486	310	7	16	498	5	479	4e-88	281
geos_morb_2921	2074|PHI:2074|Moatg6|MGG_03694|148305|Magnaporthe	59.65	513	177	8	1	506	2	491	0	600
geos_morb_2923	2537|PHI:2537|TRR1|Q4WQJ0|746128|Aspergillus	74.44	313	74	3	1	307	28	340	9e-174	489
geos_morb_2925	2315|PHI:2315|ChLae1|G4XKY9|5016|Cochliobolus	35.41	305	175	10	23	322	3	290	6e-56	184
geos_morb_2929	3037	70.73	533	153	2	3	533	4	535	0	817
geos_morb_2933	1555|PHI:1555|GzMyb019|I1RDG6|5518|Gibberella	26.04	457	309	9	68	506	70	515	7e-43	159
geos_morb_2934	1572|PHI:1572|GzOB012|I1RE94|5518|Gibberella	67.46	928	257	10	49	940	115	1033	0	1275
geos_morb_2936	2433|PHI:2433|FgRgsB|I1RD16|5518|Gibberella	76.6	376	59	5	4	379	3	349	0	579
geos_morb_2938	1564|PHI:1564|GzOB004|Q4IPZ1|5518|Gibberella	89.74	78	8	0	1	78	1	78	8e-50	153
geos_morb_2939	538|PHI:538|FRT1|AAU87358|40559|Botrytis	26.94	464	328	6	101	560	103	559	1e-50	183
geos_morb_2940	1983|PHI:1983|GzZC298|I1RB90|5518|Gibberella	48.95	764	344	12	33	777	52	788	0	710
geos_morb_2943	1536|PHI:1536|GzMADS003|I1RY98|5518|Gibberella	51.23	730	235	25	1	658	1	681	2e-144	437
geos_morb_2945	2524|PHI:2524|nudC|Q70ZY8|746128|Aspergillus	60.94	192	67	2	39	222	9	200	1e-76	231
geos_morb_2948	2269|PHI:2269|Mdh1|0|13684|Phaeosphaeria	41.96	255	141	4	10	262	8	257	1e-55	181
geos_morb_2951	2959|PHI:2959|mdh|C5BF98|67780|Edwardsiella	52.22	316	135	7	20	327	2	309	6e-91	276
geos_morb_2952	339|PHI:339|CLPT1|CAC41973|290576|Colletotrichum	37.44	211	116	7	12	217	2	201	6e-36	125
geos_morb_2957	339|PHI:339|CLPT1|CAC41973|290576|Colletotrichum	41.67	132	70	2	28	159	7	131	5e-30	113
geos_morb_2960	4890|PHI:4890|Q5AHZ2|orf19.3060|5476|Candida	33.61	122	78	3	164	282	154	275	1e-10	58.5
geos_morb_2962	213|PHI:213|CPA1|AAF69795|5207|Cryptococcus	62	150	50	2	14	163	4	146	5e-61	188
geos_morb_2965	1565|PHI:1565|GzOB005|I1RBF6|5518|Gibberella	72.94	436	114	2	2	434	125	559	0	667
geos_morb_2966	1630|PHI:1630|GzWing002|I1RB71|5518|Gibberella	68.53	394	102	7	25	416	8	381	0	536
geos_morb_2968	375|PHI:375|REN1|BAC55015|5507|Fusarium	55.65	805	252	28	1	796	1	709	0	772
geos_morb_2969	1977|PHI:1977|GzZC292|I1RLM4|5518|Gibberella	52.71	719	250	15	15	727	7	641	0	679
geos_morb_2973	465|PHI:465|KIN2|AAB63337|5270|Ustilago	40.21	378	204	10	96	465	4	367	6e-70	251
geos_morb_2979	1218|PHI:1218|FGSG_01559|I1RAY2|5518|Gibberella	93.79	338	18	1	1	338	1	335	0	613
geos_morb_2981	1577|PHI:1577|GzOB017|I1RK79|5518|Gibberella	77.93	145	32	0	6	150	4	148	1e-85	249
geos_morb_2983	2898|PHI:2896|BEC1005|CCU82697|62688|Blumeria	31.06	322	185	12	3	316	2	294	2e-33	126
geos_morb_2986	2117|PHI:2117|SPM1|P58371|148305|Magnaporthe	38.34	386	203	10	122	475	29	411	4e-60	207
geos_morb_2987	2191|PHI:2191|MoCYP51B	22.41	174	127	3	390	563	361	526	6e-08	52.8
geos_morb_2988	860|PHI:860|MSP1|AAX07670|318829|Magnaporthe	63.42	421	139	6	1	407	1	420	0	532
geos_morb_2989	2315|PHI:2315|ChLae1|G4XKY9|5016|Cochliobolus	34.83	290	181	6	46	328	2	290	6e-48	163
geos_morb_2992	2269|PHI:2269|Mdh1|0|13684|Phaeosphaeria	42.86	287	137	7	15	296	1	265	6e-70	218
geos_morb_2994	734|PHI:734|FOW2|BAE98264|5507|Fusarium	75.46	595	108	6	74	665	103	662	0	910
geos_morb_2997	2342|PHI:2342|BeNEP2|Q0E7H7|278938|Botrytis	20.52	268	144	7	24	280	33	242	2e-08	52
geos_morb_3003	1464|PHI:1464|GzCCAAT004|I1RMV4|5518|Gibberella	49.47	190	62	5	1	189	23	179	2e-51	164
geos_morb_3005	1819|PHI:1819|GzZC134|I1S7J0|5518|Gibberella	48.13	241	122	3	38	276	2	241	3e-68	222
geos_morb_3006	1991|PHI:1991|GzZC306|I1R9K1|5518|Gibberella	22.5	769	449	26	13	754	14	662	3e-30	125
geos_morb_3007	1554|PHI:1554|GzMyb018|I1RC64|5518|Gibberella	34.74	213	111	10	135	331	321	521	4e-21	92
geos_morb_3010	339|PHI:339|CLPT1|CAC41973|290576|Colletotrichum	39.49	157	95	0	16	172	12	168	9e-37	127
geos_morb_3012	3381	22.67	397	235	11	17	401	299	635	4e-12	65.5
geos_morb_3013	1783|PHI:1783|GzZC098|I1S2C5|5518|Gibberella	27.75	454	283	12	12	446	245	672	9e-33	129
geos_morb_3014	1427|PHI:1427|GzC2H095|I1S4N1|5518|Gibberella	64.91	322	70	7	156	476	2	281	5e-137	399
geos_morb_3015	1824|PHI:1824|GzZC139|I1RYC6|5518|Gibberella	28.57	581	374	11	169	732	20	576	3e-62	218
geos_morb_3018	3119	31.93	119	64	4	12	129	5	107	8e-10	51.2
geos_morb_3019	1473|PHI:1473|GzHMG005|I1RB25|5518|Gibberella	60.45	354	113	6	41	393	19	346	1e-122	360
geos_morb_3024	3097	42.78	395	184	9	45	407	98	482	4e-100	309
geos_morb_3026	3328	68.13	637	189	5	1	636	20	643	0	894
geos_morb_3033	1707|PHI:1707|GzZC022|I1RJY6|5518|Gibberella	39.9	614	299	8	232	845	170	713	2e-147	457
geos_morb_3039	1989|PHI:1989|GzZC304|I1R9Z6|5518|Gibberella	50	42	21	0	453	494	73	114	6e-08	53.1
geos_morb_3041	1565|PHI:1565|GzOB005|I1RBF6|5518|Gibberella	40.32	124	67	2	32	154	3	120	4e-23	93.6
geos_morb_3047	2067|PHI:2067|ABC4|MGG_00937|148305|Magnaporthe	26.42	193	122	6	413	591	1271	1457	6e-07	51.2
geos_morb_3052	673|PHI:673|Can1|AAZ30050|178876|Cryptococcus	35.57	194	122	2	16	206	13	206	9e-39	134
geos_morb_3056	2038|PHI:2038|Mir1|MGG_02370|148305|Magnaporthe	50.5	299	143	3	12	310	16	309	6e-82	251
geos_morb_3060	1967|PHI:1967|GzZC282|I1RB16|5518|Gibberella	68.91	788	179	11	1	767	1	743	0	1096
geos_morb_3061	267|PHI:267|MLT1|AAD51594|5476|Candida	30.31	1224	699	33	450	1585	449	1606	1e-151	505
geos_morb_3062	2823|PHI:2823|PES1|Q59X38|5476|Candida	43.75	528	217	10	1	515	1	461	2e-136	414
geos_morb_3063	1251|PHI:1251|FGSG_09150|I1RD19|5518|Gibberella	74.77	535	125	5	7	540	2	527	0	844
geos_morb_3064	3459	25.43	405	241	13	3	407	50	393	2e-29	119
geos_morb_3065	138|PHI:138|CaNIK1|BAA24952|5476|Candida	36.89	515	237	15	837	1272	481	986	6e-75	269
geos_morb_3066	1006|PHI:1006|HMR1|Not	70.09	1160	287	15	2	1150	1	1111	0	1626
geos_morb_3069	1222|PHI:1222|FGSG_00132|I1RMV6|5518|Gibberella	67.16	1629	428	22	1	1626	1	1525	0	2197
geos_morb_3074	2025|PHI:2025|HDL1|G4MQZ9|148305|Magnaporthe	28.68	136	78	6	133	255	215	344	1e-07	51.2
geos_morb_3076	465|PHI:465|KIN2|AAB63337|5270|Ustilago	40.72	334	186	6	57	386	15	340	3e-62	227
geos_morb_3077	748|PHI:748|um00446|Not	42.76	732	381	10	3	702	88	813	0	565
geos_morb_3079	96|PHI:96|FAS2|AAA34345|5476|Candida	63.74	1903	629	17	1	1860	1	1885	0	2461
geos_morb_3081	1627|PHI:1627|GzTF2S002|I1RW90|5518|Gibberella	52.94	34	16	0	286	319	75	108	9e-08	47.8
geos_morb_3082	210|PHI:210|CAP1|AAD42978|5476|Candida	37.52	549	300	12	8	529	13	545	7e-100	313
geos_morb_3086	306|PHI:306|KEX2|AAB80929|5476|Candida	43.64	660	339	13	4	638	8	659	0	560
geos_morb_3092	4903|PHI:4903|C4YN44|Fdh3|5476|Candida	27.27	286	171	11	43	316	15	275	9e-17	79.3
geos_morb_3093	1056|PHI:1056|CgCHSV|AAL23719|31870|Colletotrichum	71.54	1887	498	17	1	1869	1	1866	0	2801
geos_morb_3094	1052|PHI:1052|PHL1|ACB38886|135779|Cercospora	23.38	603	322	23	95	584	6	581	4e-21	95.1
geos_morb_3096	2098|PHI:2098|Calcium-transporting	58.07	1090	396	13	9	1055	5	1076	0	1233
geos_morb_3106	387|PHI:387|UGD1|AAK95561|5207|Cryptococcus	50.89	450	184	5	31	473	4	423	7e-156	459
geos_morb_3107	2267|PHI:2267|Mls1|0|13684|Phaeosphaeria	65.07	544	165	2	10	553	11	529	0	745
geos_morb_3108	1561|PHI:1561|GzOB001|I1R9W2|5518|Gibberella	68.73	291	87	2	1	287	8	298	3e-135	386
geos_morb_3111	2843|PHI:2843|CnPlb1|Q9P8P2|5207|Cryptococcus	28.19	415	227	20	208	599	61	427	1e-22	100
geos_morb_3114	1458|PHI:1458|GzAra006|Q4I7F9|5518|Gibberella	24.19	496	268	17	177	648	272	683	4e-25	108
geos_morb_3115	1635|PHI:1635|GzWing007|I1RFX1|5518|Gibberella	23.85	348	250	9	55	397	59	396	2e-19	87
geos_morb_3120	812|PHI:812|MGG_10702|EDJ94108|318829|Magnaporthe	28.03	371	234	10	2	357	19	371	1e-31	122
geos_morb_3121	2100|PHI:2100|Spf1|MGG_12005|148305|Magnaporthe	76.32	1309	304	4	7	1311	9	1315	0	2069
geos_morb_3122	1943|PHI:1943|GzZC258|I1RY79|5518|Gibberella	60.13	918	291	18	1	912	1	849	0	1067
geos_morb_3125	259|PHI:259|GPI7|AAL83897|5476|Candida	28.9	173	100	6	226	393	213	367	2e-10	62.4
geos_morb_3128	1637|PHI:1637|GzWing009|Q4IEV4|5518|Gibberella	76.59	504	111	5	1	499	1	502	0	781
geos_morb_3131	1570|PHI:1570|GzOB010|I1RE46|5518|Gibberella	80.43	884	155	6	1	883	1	867	0	1450
geos_morb_3137	1293|PHI:1293|GzAPSES001|I1RK32|5518|Gibberella	70.14	807	195	16	20	806	25	805	0	1107
geos_morb_3138	277|PHI:277|BCP1|AAQ16572|40559|Botrytis	82.12	179	31	1	1	178	43	221	3e-110	315
geos_morb_3140	2321|PHI:2321|SidI|Q4WR83|746128|Aspergillus	25	588	330	21	19	565	52	569	4e-30	122
geos_morb_3142	2269|PHI:2269|Mdh1|0|13684|Phaeosphaeria	33.07	257	163	6	46	299	15	265	5e-34	124
geos_morb_3143	2240|PHI:2240|Srt1|Q4PBY9|5270|Ustilago	24.9	502	338	9	56	537	23	505	4e-32	127
geos_morb_3150	2488|PHI:2488|Man1|G4ND25|148305|Magnaporthe	36.75	117	67	4	478	588	414	529	2e-09	58.5
geos_morb_3151	1605|PHI:1605|GzOB046|I1S216|5518|Gibberella	40	85	47	2	572	652	443	527	9e-11	62
geos_morb_3152	4914|PHI:4914|F9X691|ZtCBR1|1047171|Zymoseptoria	36.09	230	116	5	67	268	62	288	8e-44	152
geos_morb_3154	1263|PHI:1263|FGSG_04770|I1RB84|5518|Gibberella	58.08	594	216	11	12	595	13	583	0	660
geos_morb_3157	1288|PHI:1288|FGSG_07812|I1RE83|5518|Gibberella	67.2	439	120	8	48	483	4	421	0	546
geos_morb_3159	3028	25.72	451	267	15	6	455	45	428	4e-22	95.9
geos_morb_3164	2255|PHI:2255|Abd1|Q0U2A0|13684|Phaeosphaeria	70.44	362	102	3	20	379	13	371	0	535
geos_morb_3166	2107|PHI:2107|Zinc-regulated	43.38	634	255	15	1	565	1	599	2e-145	434
geos_morb_3167	2266|PHI:2266|Ptr2|0|13684|Phaeosphaeria	35.62	539	270	10	57	538	78	596	4e-107	335
geos_morb_3170	194|PHI:194|URE1|AAC62257|5207|Cryptococcus	60.88	841	317	7	1	838	1	832	0	1053
geos_morb_3175	2358|PHI:2358|PLD|Q4WZL4|746128|Aspergillus	41.22	524	256	12	359	857	605	1101	8e-114	374
geos_morb_3175	2358|PHI:2358|PLD|Q4WZL4|746128|Aspergillus	46.23	305	121	3	68	336	139	436	1e-81	284
geos_morb_3177	2654|PHI:2654|DUR1,2|Q59VF3|5476|Candida	36.09	133	83	2	103	234	69	200	2e-10	61.6
geos_morb_3179	2257|PHI:2257|Pbl1|Q0UHM8|13684|Phaeosphaeria	57.01	335	138	4	39	372	51	380	3e-113	337
geos_morb_3180	1662|PHI:1662|GzCCHC002|I1REJ1|5518|Gibberella	25	488	329	12	26	491	632	1104	1e-38	149
geos_morb_3183	1481|PHI:1481|GzHMG013|I1RE60|5518|Gibberella	40.88	499	220	17	2	466	3	460	6e-90	283
geos_morb_3185	3238	37.27	220	83	7	6	194	43	238	2e-37	130
geos_morb_3189	2474|PHI:2474|imd1|E3P6S0|5207|Cryptococcus	64.29	532	184	4	10	537	15	544	0	689
geos_morb_3190	190|PHI:190|TEC1|EAL04411|5476|Candida	31.93	119	57	5	187	300	184	283	3e-08	55.1
geos_morb_3191	26|PHI:26|CaMDR1|CAA37820|5476|Candida	26.52	460	318	9	65	514	115	564	2e-40	152
geos_morb_3195	2527|PHI:2527|SEC31|Q4X0M4|746128|Aspergillus	25.37	201	137	5	109	305	55	246	7e-10	60.8
geos_morb_3196	2107|PHI:2107|Zinc-regulated	41.95	410	214	8	66	470	209	599	5e-86	276
geos_morb_3197	1684|PHI:1684|GzRad002|I1RK66|5518|Gibberella	60	180	63	4	173	348	116	290	2e-70	225
geos_morb_3201	785|PHI:785|MGG_04128|EDJ99431|318829|Magnaporthe	67.11	532	159	5	16	537	19	544	0	739
geos_morb_3207	286|PHI:286|CLC-A|AAO73005|5207|Cryptococcus	51.59	754	319	10	54	766	37	785	0	736
geos_morb_3208	1301|PHI:1301|GzbHLH002|I1RB45|5518|Gibberella	70.75	106	29	1	271	374	1	106	3e-44	149
geos_morb_3209	4908|PHI:4908|Q5AG64|GYP8|5476|Candida	25.82	364	167	11	71	337	71	428	3e-27	112
geos_morb_3211	2570|PHI:2570|CYB2|Q6FM61|5478|Candida	53.29	471	208	6	1	459	110	580	1e-176	510
geos_morb_3212	1695|PHI:1695|GzZC010|I1S2I3|5518|Gibberella	31.06	602	366	16	35	621	53	620	8e-73	247
geos_morb_3214	1456|PHI:1456|GzAra004|I1RN15|5518|Gibberella	34.81	474	261	11	55	486	311	778	3e-84	278
geos_morb_3217	2981|PHI:2981|Ctf1|A6N6J8|59765|Fusarium	72.12	929	192	11	37	953	29	902	0	1328
geos_morb_3218	2104|PHI:2104|Vacuolar	30.15	481	258	10	18	441	148	607	3e-56	196
geos_morb_3221	2532|PHI:2532|HEM15|Q4WUA3|746128|Aspergillus	73.8	374	82	3	24	397	33	390	0	575
geos_morb_3223	1571|PHI:1571|GzOB011|I1RE76|5518|Gibberella	81.41	156	27	2	12	165	9	164	5e-90	261
geos_morb_3225	2539|PHI:2539|CDS1|Q4WJ71|746128|Aspergillus	59.52	420	114	4	27	394	4	419	2e-180	511
geos_morb_3231	2269|PHI:2269|Mdh1|0|13684|Phaeosphaeria	67.67	266	85	1	1	265	1	266	2e-136	387
geos_morb_3233	4506|PHI:4506|K9Y567|So	26.31	517	314	15	741	1204	669	1171	6e-47	182
geos_morb_3234	616|PHI:616|sseA|AAO68047|216597|Salmonella	38.15	249	134	6	77	323	42	272	1e-46	160
geos_morb_3236	191|PHI:191|TOM1|AAB08446|39703|Septoria	41.62	788	364	22	50	769	43	802	3e-177	530
geos_morb_3239	2058|PHI:2058|LHS1|MGG_06648.5|148305|Magnaporthe	26.16	302	194	5	56	331	144	442	1e-26	112
geos_morb_3245	2395|PHI:2395|GzSYN1|I1RBM2|5518|Gibberella	68.59	347	96	5	55	390	37	381	6e-147	423
geos_morb_3246	2034|PHI:2034|MFP1|G4MZY1|148305|Magnaporthe	23.7	211	142	3	17	227	324	515	6e-08	53.1
geos_morb_3250	2654|PHI:2654|DUR1,2|Q59VF3|5476|Candida	23.7	405	256	15	173	555	70	443	1e-12	68.6
geos_morb_3253	598|PHI:598|THIOL|ABB55459|5022|Leptosphaeria	45.48	354	187	4	44	392	6	358	8e-90	276
geos_morb_3254	2968|PHI:2968|Hxs1|J9VQA5|5207|Cryptococcus	25.15	493	331	8	2	463	31	516	1e-35	136
geos_morb_3260	2654|PHI:2654|DUR1,2|Q59VF3|5476|Candida	26.54	373	221	14	125	465	69	420	1e-10	61.6
geos_morb_3270	2552|PHI:2552|NOP4|Q4WNM3|746128|Aspergillus	31.96	194	112	6	673	852	49	236	6e-19	89.4
geos_morb_3274	1474|PHI:1474|GzHMG006|I1RB89|5518|Gibberella	41.84	392	175	14	584	956	521	878	2e-70	250
geos_morb_3274	1474|PHI:1474|GzHMG006|I1RB89|5518|Gibberella	43.28	305	138	12	187	469	201	492	2e-39	155
geos_morb_3280	336|PHI:336|CHS2|AAT77182|5507|Fusarium	76.24	964	204	10	105	1056	91	1041	0	1482
geos_morb_3282	4893|PHI:4893|Q4WGK7|aspB|746128|Aspergillus	80.04	471	84	2	47	517	67	527	0	768
geos_morb_3283	2058|PHI:2058|LHS1|MGG_06648.5|148305|Magnaporthe	28.7	439	268	12	2	398	23	458	7e-38	149
geos_morb_3284	571|PHI:571|XYL1|AAA33024|5017|Cochliobolus	65.13	195	67	1	24	218	25	218	7e-90	265
geos_morb_3286	2401|PHI:2401|CaRING1|G0T3B3|456327|Xanthomonas	39.34	61	33	3	274	333	107	164	4e-08	50.8
geos_morb_3287	1957|PHI:1957|GzZC272|I1RLS0|5518|Gibberella	54.83	724	288	9	14	733	7	695	0	811
geos_morb_3287	1957|PHI:1957|GzZC272|I1RLS0|5518|Gibberella	28.97	214	132	9	795	998	673	876	9e-13	69.7
geos_morb_3289	1597|PHI:1597|GzOB037|I1RYF6|5518|Gibberella	58.96	1635	528	23	1	1611	6	1521	0	1835
geos_morb_3295	1833|PHI:1833|GzZC148|I1RK16|5518|Gibberella	67.04	628	164	9	106	731	42	628	0	819
geos_morb_3301	2315|PHI:2315|ChLae1|G4XKY9|5016|Cochliobolus	27.61	297	183	8	71	343	1	289	7e-27	106
geos_morb_3305	806|PHI:806|MGG_04137|EDJ99440|318829|Magnaporthe	43.6	250	131	3	2	244	3	249	1e-67	210
geos_morb_3306	2022|PHI:2022|BUF1|MGG_02252|148305|Magnaporthe	27.1	214	121	5	14	226	27	206	9e-13	64.7
geos_morb_3309	4194|PHI:4194|V5XZS6|AKT7|5599|Alternaria	27.31	227	140	7	170	372	250	475	2e-14	72
geos_morb_3310	1443|PHI:1443|GzGATA001|I1RB11|5518|Gibberella	58.37	526	143	11	21	540	21	476	0	562
geos_morb_3311	3354	32.43	74	50	0	184	257	3027	3100	1e-07	52
geos_morb_3312	1842|PHI:1842|GzZC157|I1RBA2|5518|Gibberella	46.83	741	221	15	4	712	22	621	0	612
geos_morb_3313	1941|PHI:1941|GzZC256|I1RGD9|5518|Gibberella	26.8	724	399	20	3	657	24	685	6e-70	247
geos_morb_3317	1317|PHI:1317|GzBrom002|I1RQE9|5518|Gibberella	39.74	78	46	1	316	392	319	396	5e-13	68.9
geos_morb_3320	1563|PHI:1563|GzOB003|I1RAX7|5518|Gibberella	90.85	164	11	1	18	181	2	161	1e-106	304
geos_morb_3324	2113|PHI:2113|Kin4|MGG_01196|148305|Magnaporthe	49.63	1068	382	36	1	954	1	1026	0	837
geos_morb_3325	1619|PHI:1619|GzJUM001|I1RBK8|5518|Gibberella	54.15	349	145	5	146	493	120	454	6e-127	382
geos_morb_3326	2625|PHI:2625|purA|P65882|90371|Salmonella	34.51	452	254	10	5	444	6	427	2e-80	256
geos_morb_3327	19|PHI:19|NMT|AAA17547|5207|Cryptococcus	46.3	473	210	11	120	549	3	474	2e-132	404
geos_morb_3331	1022|PHI:1022|XLNR|ABN41464|5508|Fusarium	53.55	915	261	23	158	1013	82	891	0	800
geos_morb_3333	2008|PHI:2008|HST1|EDJ98541|148305|Magnaporthe	38.37	86	44	4	224	305	235	315	3e-08	54.7
geos_morb_3334	3236	31.12	437	261	14	70	478	95	519	7e-61	209
geos_morb_3335	441|PHI:441|BTP1|CAE55153|40559|Botrytis	27.46	193	133	4	68	254	130	321	1e-08	52.8
geos_morb_3340	1369|PHI:1369|GzC2H031|I1RLS1|5518|Gibberella	60	300	57	8	1	238	1	299	1e-109	319
geos_morb_3343	2401|PHI:2401|CaRING1|G0T3B3|456327|Xanthomonas	38.96	77	42	3	482	554	75	150	2e-08	52.8
geos_morb_3345	1284|PHI:1284|FGSG_13509|I1RI73|5518|Gibberella	34.87	238	132	8	528	752	263	490	9e-32	127
geos_morb_3345	1284|PHI:1284|FGSG_13509|I1RI73|5518|Gibberella	29.24	171	99	8	292	445	92	257	3e-12	67
geos_morb_3352	2103|PHI:2103|Vacuolar	51.05	286	123	4	15	288	102	382	1e-79	270
geos_morb_3352	2103|PHI:2103|Vacuolar	60.82	171	66	1	530	699	576	746	4e-63	224
geos_morb_3361	2022|PHI:2022|BUF1|MGG_02252|148305|Magnaporthe	27.65	264	163	7	2	246	26	280	1e-27	106
geos_morb_3362	1071|PHI:1071|Gas1|CAF05793|5270|Ustilago	23.89	607	391	20	158	739	308	868	2e-26	113
geos_morb_3363	2309|PHI:2309|BcatrB|Q9UW03|40559|Botrytis	43	1451	772	21	43	1468	13	1433	0	1163
geos_morb_3365	2616|PHI:2616|InlA|Q2L8G9|1639|Listeria	27.05	292	189	7	1387	1658	94	381	6e-17	84.3
geos_morb_3365	2616|PHI:2616|InlA|Q2L8G9|1639|Listeria	24.73	275	177	6	1369	1642	164	409	1e-12	70.1
geos_morb_3365	2616|PHI:2616|InlA|Q2L8G9|1639|Listeria	24.81	270	183	8	1411	1675	74	328	1e-10	63.9
geos_morb_3367	1783|PHI:1783|GzZC098|I1S2C5|5518|Gibberella	64.24	688	218	7	9	685	20	690	0	867
geos_morb_3369	3630	36.15	343	204	7	128	467	119	449	2e-55	203
geos_morb_3371	2105|PHI:2105|Calcium	59.78	1206	379	29	3	1167	18	1158	0	1311
geos_morb_3372	465|PHI:465|KIN2|AAB63337|5270|Ustilago	30.71	394	211	11	53	443	5	339	8e-49	187
geos_morb_3375	872|PHI:872|MGG_03284|EDK00201|318829|Magnaporthe	40	385	180	6	1	373	1	346	6e-84	285
geos_morb_3375	872|PHI:872|MGG_03284|EDK00201|318829|Magnaporthe	38.57	350	166	9	507	834	445	767	1e-61	221
geos_morb_3380	4907|PHI:4907|Q5A5Q9|GYP5|5476|Candida	27.6	221	139	7	857	1071	121	326	2e-13	71.6
geos_morb_3381	2441|PHI:2441|MgAlg2|F9XJV5|1047171|Mycosphaerella	48.85	436	211	7	36	464	4	434	3e-137	407
geos_morb_3382	1555|PHI:1555|GzMyb019|I1RDG6|5518|Gibberella	26.52	445	305	10	37	464	74	513	2e-45	166
geos_morb_3384	1651|PHI:1651|GzWing023|I1S0U2|5518|Gibberella	52.9	431	180	5	2	429	6	416	5e-158	455
geos_morb_3386	1468|PHI:1468|GzCCAAT008|Q4HTT1|5518|Gibberella	62.5	104	37	2	28	130	19	121	1e-34	117
geos_morb_3388	1764|PHI:1764|GzZC079|Q4I0C5|5518|Gibberella	37.96	519	277	7	12	528	66	541	5e-115	353
geos_morb_3395	3387	23.72	371	210	16	17	374	1715	2025	3e-11	62.8
geos_morb_3396	812|PHI:812|MGG_10702|EDJ94108|318829|Magnaporthe	36.47	351	212	7	2	344	26	373	2e-67	220
geos_morb_3398	2654|PHI:2654|DUR1,2|Q59VF3|5476|Candida	45.12	1855	921	33	14	1820	7	1812	0	1561
geos_morb_3400	2838|PHI:2838|TOX9|D2SZX8|5016|Cochliobolus	32.81	256	145	4	17	247	20	273	9e-41	141
geos_morb_3402	2488|PHI:2488|Man1|G4ND25|148305|Magnaporthe	34.1	519	293	15	60	549	27	525	2e-64	219
geos_morb_3404	3594	39	300	134	8	553	850	623	875	1e-53	201
geos_morb_3404	3594	26.61	124	87	2	296	419	246	365	1e-10	62.8
geos_morb_3405	1628|PHI:1628|FgFSR1|I1RDG9|5518|Gibberella	70.41	845	228	12	1	841	1	827	0	1192
geos_morb_3406	4194|PHI:4194|V5XZS6|AKT7|5599|Alternaria	25.95	501	324	13	4	488	7	476	1e-45	166
geos_morb_3407	981|PHI:981|hopI1|AAL84247|59511|Pseudomonas	40.85	71	39	2	43	112	353	421	1e-07	50.4
geos_morb_3408	2256|PHI:2256|Xdh1|Q0UA24|13684|Phaeosphaeria	32.42	330	202	4	1	318	38	358	2e-47	164
geos_morb_3409	1566|PHI:1566|GzOB006|I1RC95|5518|Gibberella	45.7	372	197	1	2	373	10	376	4e-106	319
geos_morb_3413	3176	51.05	954	366	24	70	991	15	899	0	816
geos_morb_3413	3176	37.63	186	88	8	1190	1374	1042	1200	1e-10	63.9
geos_morb_3415	404|PHI:404|PTH11|AAD30436|318829|Magnaporthe	28.25	315	213	8	39	348	62	368	1e-33	131
geos_morb_3420	1662|PHI:1662|GzCCHC002|I1REJ1|5518|Gibberella	25.37	406	291	6	36	438	646	1042	2e-37	145
geos_morb_3421	4883|PHI:4883|J9VMG2|Kcs1|5207|Cryptococcus	34.5	313	116	7	1054	1280	901	1210	2e-44	173
geos_morb_3421	4883|PHI:4883|J9VMG2|Kcs1|5207|Cryptococcus	36.05	147	75	5	661	791	420	563	4e-19	91.3
geos_morb_3422	143|PHI:143|CHT|AAA33353|5563|Gloeocercospora	24.48	241	160	8	121	353	86	312	3e-12	64.3
geos_morb_3424	1960|PHI:1960|GzZC275|I1RDE2|5518|Gibberella	55.62	863	305	19	272	1117	176	977	0	878
geos_morb_3424	1960|PHI:1960|GzZC275|I1RDE2|5518|Gibberella	82.35	51	9	0	34	84	20	70	1e-22	102
geos_morb_3427	1769|PHI:1769|GzZC084|I1RXB2|5518|Gibberella	20.77	390	245	12	251	637	109	437	6e-10	59.3
geos_morb_3433	1634|PHI:1634|GzWing006|I1RDI9|5518|Gibberella	72.5	80	21	1	1	80	1	79	7e-38	123
geos_morb_3436	404|PHI:404|PTH11|AAD30436|318829|Magnaporthe	23.99	296	179	10	13	293	105	369	1e-12	67
geos_morb_3439	796|PHI:796|MGG_02423|EDJ98620|318829|Magnaporthe	80.84	214	41	0	1	214	1	214	1e-129	365
geos_morb_3441	2054|PHI:2054|Rac1|A0SXQ7|148305|Magnaporthe	35.25	122	57	5	22	138	75	179	2e-08	48.9
geos_morb_3442	2336|PHI:2336|NIA1|O00101|13684|Stagonospora	30.59	85	49	2	4	88	536	610	8e-09	49.7
geos_morb_3444	2067|PHI:2067|ABC4|MGG_00937|148305|Magnaporthe	29.12	182	108	6	38	211	507	675	2e-10	58.5
geos_morb_3445	5016|PHI:5016|G4ZAY8|Psimpa1|67593|Phytophthora	58.16	533	201	11	17	542	12	529	0	568
geos_morb_3447	1685|PHI:1685|GzRad003|I1S5Z3|5518|Gibberella	27.45	204	132	7	32	227	241	436	1e-08	53.9
geos_morb_3450	2279|PHI:2279|Conserved	28.62	276	169	7	15	272	15	280	3e-26	103
geos_morb_3451	2393|PHI:2393|Related	20	450	278	12	74	496	9	403	2e-10	60.1
geos_morb_3457	2644|PHI:2644|thioredoxin	38.27	81	47	1	21	101	5	82	5e-15	68.9
geos_morb_3457	2644|PHI:2644|thioredoxin	37.63	93	53	3	138	229	1	89	5e-12	60.5
geos_morb_3460	3028	22.83	403	213	10	2	400	4	312	6e-17	81.3
geos_morb_3461	1915|PHI:1915|GzZC230|I1RSL0|5518|Gibberella	53.09	663	238	15	1	644	1	609	0	565
geos_morb_3470	1798|PHI:1798|GzZC113|I1RSP9|5518|Gibberella	41.77	656	284	16	15	617	210	820	5e-139	427
geos_morb_3475	2654|PHI:2654|DUR1,2|Q59VF3|5476|Candida	28.14	231	148	7	133	361	69	283	4e-14	73.2
geos_morb_3478	1610|PHI:1610|GzP53L003|I1RSN1|5518|Gibberella	43.58	748	301	29	1	727	1	648	2e-155	467
geos_morb_3480	1393|PHI:1393|GzC2H056|I1RU69|5518|Gibberella	30	100	66	3	358	456	676	772	5e-07	50.4
geos_morb_3482	1269|PHI:1269|FGSG_02838|I1RFK9|5518|Gibberella	22.93	519	262	19	36	537	11	408	4e-15	74.7
geos_morb_3486	893|PHI:893|MGG_02986|EDK01543|318829|Magnaporthe	29.28	649	398	16	357	963	935	1564	2e-70	256
geos_morb_3488	3257	27.34	289	185	7	16	302	132	397	1e-10	60.1
geos_morb_3490	2968|PHI:2968|Hxs1|J9VQA5|5207|Cryptococcus	26.36	459	303	12	1	445	36	473	5e-29	116
geos_morb_3492	465|PHI:465|KIN2|AAB63337|5270|Ustilago	41.69	319	154	8	33	345	48	340	3e-61	215
geos_morb_3502	2519|PHI:2519|LYS9|Q4WQ27|746128|Aspergillus	70.63	446	131	0	1	446	5	450	0	673
geos_morb_3508	65|PHI:65|CPGB-1|AAC49838|5116|Cryphonectria	22.9	262	159	6	347	608	68	286	9e-10	58.2
geos_morb_3509	2266|PHI:2266|Ptr2|0|13684|Phaeosphaeria	38.17	579	313	10	23	583	43	594	4e-132	402
geos_morb_3511	3485	53.74	214	86	5	224	433	20	224	3e-61	199
geos_morb_3512	1046|PHI:1046|CTB5|ABK64182|29003|Cercospora	29.7	468	289	10	78	518	2	456	4e-53	186
geos_morb_3514	338|PHI:338|CLB2|AAP94020|5270|Ustilago	50.39	258	126	2	390	646	322	578	1e-83	277
geos_morb_3515	256|PHI:256|GAS1|AAK52794|318829|Magnaporthe	33.99	203	123	5	1	197	1	198	3e-27	106
geos_morb_3517	2038|PHI:2038|Mir1|MGG_02370|148305|Magnaporthe	25.53	282	187	7	372	643	36	304	4e-10	58.9
geos_morb_3518	1810|PHI:1810|GzZC125|I1RUJ0|5518|Gibberella	39.22	589	306	15	1	568	1	558	5e-129	390
geos_morb_3519	2930|PHI:2930|ctf2|J9MFF7|59765|Fusarium	67.96	721	155	8	256	975	212	857	0	998
geos_morb_3519	2930|PHI:2930|ctf2|J9MFF7|59765|Fusarium	42.86	84	44	1	26	105	5	88	5e-12	67.4
geos_morb_3520	1675|PHI:1675|GzDHHC003|Q4I8B6|5518|Gibberella	31.25	176	115	4	745	920	47	216	1e-11	65.9
geos_morb_3520	1675|PHI:1675|GzDHHC003|Q4I8B6|5518|Gibberella	25.57	219	135	6	924	1132	16	216	2e-07	52.4
geos_morb_3520	1675|PHI:1675|GzDHHC003|Q4I8B6|5518|Gibberella	26.75	243	155	9	804	1033	25	257	3e-07	51.6
geos_morb_3521	1662|PHI:1662|GzCCHC002|I1REJ1|5518|Gibberella	29.71	414	277	5	57	468	670	1071	4e-53	193
geos_morb_3522	323|PHI:323|VFGLU1|AAO63562|93591|Verticillium	38.35	425	204	13	10	386	4	418	3e-92	284
geos_morb_3529	1579|PHI:1579|GzOB019|I1RM25|5518|Gibberella	31.97	710	359	20	596	1292	526	1124	6e-89	313
geos_morb_3530	1796|PHI:1796|GzZC111|I1RSR7|5518|Gibberella	50.39	647	276	10	15	658	8	612	0	653
geos_morb_3532	1359|PHI:1359|GzC2H019|I1RGC9|5518|Gibberella	59.77	174	65	3	1	169	1	174	2e-53	168
geos_morb_3535	2654|PHI:2654|DUR1,2|Q59VF3|5476|Candida	30	190	125	4	66	254	60	242	8e-14	72.8
geos_morb_3537	1193|PHI:1193|(Sc	85.13	511	74	2	1	510	1	510	0	890
geos_morb_3538	26|PHI:26|CaMDR1|CAA37820|5476|Candida	20.46	479	317	11	32	507	93	510	6e-09	55.8
geos_morb_3547	513|PHI:513|ARN1	25.08	602	414	15	19	599	5	590	5e-47	172
geos_morb_3560	434|PHI:434|GEL2|EAL88984|5085|Aspergillus	50.95	420	195	7	8	424	12	423	7e-146	428
geos_morb_3562	1411|PHI:1411|GzC2H078|I1RZ11|5518|Gibberella	70.59	238	69	1	1	237	1	238	7e-101	295
geos_morb_3569	242|PHI:242|CaTPS2|CAC17748|5476|Candida	36.54	665	386	14	239	883	146	794	3e-127	407
geos_morb_3574	2058|PHI:2058|LHS1|MGG_06648.5|148305|Magnaporthe	25.78	446	271	13	51	443	24	462	1e-25	110
geos_morb_3575	2609|PHI:2609|KRR1|AAB96910.2|746128|Aspergillus	78.43	306	66	0	1	306	1	306	0	513
geos_morb_3580	1551|PHI:1551|GzMyb015|I1RZG7|5518|Gibberella	73.21	784	203	6	1	783	1	778	0	1129
geos_morb_3583	2821|PHI:2821|SNF2|Q5ALP9|5476|Candida	35	160	95	3	951	1106	1120	1274	3e-19	91.3
geos_morb_3583	2821|PHI:2821|SNF2|Q5ALP9|5476|Candida	25.15	330	173	14	457	766	801	1076	2e-14	75.5
geos_morb_3589	783|PHI:783|MGG_04163|EDJ99464|318829|Magnaporthe	46.24	1302	570	36	1	1190	1	1284	0	915
geos_morb_3591	3035	27.7	148	97	3	155	302	181	318	8e-07	47.4
geos_morb_3595	2256|PHI:2256|Xdh1|Q0UA24|13684|Phaeosphaeria	26.85	324	213	11	19	322	31	350	3e-18	81.6
geos_morb_3604	2655|PHI:2655|lon|K1C7N5|287|Pseudomonas	39.3	804	383	17	104	905	64	764	2e-165	504
geos_morb_3609	465|PHI:465|KIN2|AAB63337|5270|Ustilago	52.36	997	389	20	4	946	2	966	0	948
geos_morb_3615	1458|PHI:1458|GzAra006|Q4I7F9|5518|Gibberella	28.67	450	222	15	14	423	288	678	2e-38	149
geos_morb_3617	3019	73.27	1182	297	10	3	1179	4	1171	0	1797
geos_morb_3618	2968|PHI:2968|Hxs1|J9VQA5|5207|Cryptococcus	28.78	476	310	11	69	539	58	509	3e-51	182
geos_morb_3623	1203|PHI:1203|(Sc	88.99	454	48	2	1	453	1	453	0	846
geos_morb_3624	2644|PHI:2644|thioredoxin	34.57	81	53	0	327	407	6	86	1e-10	58.5
geos_morb_3628	612|PHI:612|orf408|AAL20306|216597|Salmonella	28.84	319	188	8	5	316	98	384	2e-22	94.4
geos_morb_3632	2515|PHI:2515|ALG7|Q4X146|746128|Aspergillus	64.01	464	162	3	1	462	1	461	0	620
geos_morb_3635	2353|PHI:2353|AMT1|XP_381310|5518|Gibberella	70.23	776	229	2	11	786	4	777	0	1095
geos_morb_3638	3014	35.71	154	74	6	1029	1176	1597	1731	2e-22	102
geos_morb_3640	1678|PHI:1678|GzGRF|I1RMC1|5518|Gibberella	68.41	364	90	4	84	425	6	366	8e-176	509
geos_morb_3642	244|PHI:244|CLAP1|AAN62846|290576|Colletotrichum	31.12	498	264	14	136	563	335	823	2e-51	191
geos_morb_3647	2528|PHI:2528|SLY1|Q4WYU7|746128|Aspergillus	21	500	330	17	24	491	100	566	4e-12	67
geos_morb_3652	504|PHI:504|LEU2|CAA42366|4932|Saccharomyces	26.11	360	235	14	50	382	7	362	9e-26	103
geos_morb_3655	157|PHI:157|TOXF|AAD45321|5017|Cochliobolus	43.16	373	181	5	1	369	1	346	3e-98	298
geos_morb_3657	825|PHI:825|SE|AAQ18216|5551|Trichophyton	51.11	497	213	7	48	540	16	486	1e-172	499
geos_morb_3666	3061	58.02	698	253	11	416	1101	495	1164	0	775
geos_morb_3666	3061	59.89	354	114	12	6	334	2	352	8e-111	373
geos_morb_3667	267|PHI:267|MLT1|AAD51594|5476|Candida	25.6	1340	801	33	307	1527	341	1603	7e-119	409
geos_morb_3668	922|PHI:922|um03615||5270|Ustilago	27.13	376	227	13	294	640	314	671	5e-22	98.2
geos_morb_3670	1485|PHI:1485|GzHMG017|I1RMP0|5518|Gibberella	46.04	973	387	31	1	934	1	874	0	649
geos_morb_3672	1616|PHI:1616|GzssDB001|I1RE55|5518|Gibberella	29.31	348	214	8	10	332	4	344	9e-40	155
geos_morb_3676	1413|PHI:1413|GzC2H080|I1RZD4|5518|Gibberella	60.47	1017	342	20	19	1028	25	988	0	1170
geos_morb_3677	1940|PHI:1940|GzZC255|I1RMT2|5518|Gibberella	58.26	599	201	9	1	581	12	579	0	645
geos_morb_3680	2386|PHI:2386|ACL1|I1S7N4|5518|Gibberella	90.24	410	39	1	246	654	145	554	0	769
geos_morb_3680	2386|PHI:2386|ACL1|I1S7N4|5518|Gibberella	90.23	133	13	0	13	145	13	145	2e-76	255
geos_morb_3690	1662|PHI:1662|GzCCHC002|I1REJ1|5518|Gibberella	28.87	478	305	8	57	515	646	1107	7e-67	234
geos_morb_3695	901|PHI:901|um01886||5270|Ustilago	37.7	427	226	10	95	483	162	586	4e-90	287
geos_morb_3706	1260|PHI:1260|FGSG_13944|I1RUC7|5518|Gibberella	29.55	132	78	3	128	244	407	538	4e-09	57.4
geos_morb_3706	1260|PHI:1260|FGSG_13944|I1RUC7|5518|Gibberella	34.18	79	52	0	166	244	526	604	2e-08	55.1
geos_morb_3706	1260|PHI:1260|FGSG_13944|I1RUC7|5518|Gibberella	34.18	79	52	0	166	244	559	637	2e-07	52
geos_morb_3706	1260|PHI:1260|FGSG_13944|I1RUC7|5518|Gibberella	31.65	79	54	0	166	244	493	571	3e-07	51.6
geos_morb_3708	273|PHI:273|SPT3|AAD33888|5476|Candida	48.51	303	141	5	28	320	15	312	3e-88	269
geos_morb_3710	59|PHI:59|THR1|BAA18962|5462|Colletotrichum	25.29	261	157	7	12	258	30	266	5e-15	70.1
geos_morb_3712	1612|PHI:1612|GzP53L005|I1RZ82|5518|Gibberella	42.78	360	151	11	170	522	1	312	2e-65	215
geos_morb_3713	2968|PHI:2968|Hxs1|J9VQA5|5207|Cryptococcus	22.82	447	319	11	37	468	22	457	3e-20	91.3
geos_morb_3717	2094|PHI:2094|Yvc1|MGG_09828|148305|Magnaporthe	22.05	322	230	5	398	700	234	553	6e-16	80.1
geos_morb_3720	506|PHI:506|URA3|AAA34824|4932|Saccharomyces	48.55	138	68	2	9	146	3	137	5e-34	127
geos_morb_3720	506|PHI:506|URA3|AAA34824|4932|Saccharomyces	39.71	136	62	4	277	410	145	262	2e-22	93.6
geos_morb_3725	2042|PHI:2042|ABC3|Q3Y5V5|148305|Magnaporthe	28.96	221	132	9	430	634	1065	1276	4e-12	67
geos_morb_3727	1524|PHI:1524|GzHOMEL033|I1RZF2|5518|Gibberella	49.31	507	231	5	70	572	57	541	3e-162	476
geos_morb_3729	319|PHI:319|SQL2|AAO19638|5270|Ustilago	24.57	232	157	6	1548	1774	1108	1326	1e-10	64.3
geos_morb_3733	1294|PHI:1294|GzAPSES002|I1RMT5|5518|Gibberella	47.54	467	164	14	7	454	4	408	2e-122	365
geos_morb_3734	3381	42.04	471	262	7	26	492	178	641	2e-102	325
geos_morb_3737	1225|PHI:1225|FGSG_12132|I1RP25|5518|Gibberella	54.47	806	291	15	164	908	103	893	0	803
geos_morb_3737	1225|PHI:1225|FGSG_12132|I1RP25|5518|Gibberella	63.83	141	43	3	894	1028	1105	1243	2e-42	166
geos_morb_3741	2898|PHI:2896|BEC1005|CCU82697|62688|Blumeria	27.72	303	175	10	25	314	22	293	4e-23	96.3
geos_morb_3745	1516|PHI:1516|GzHOMEL012|I1RMR8|5518|Gibberella	63.57	409	132	5	48	451	8	404	4e-157	453
geos_morb_3747	4895|PHI:4895|Q4WTL8|aspD|746128|Aspergillus	88.66	335	37	1	6	339	12	346	0	631
geos_morb_3748	1565|PHI:1565|GzOB005|I1RBF6|5518|Gibberella	34.83	534	284	13	97	583	30	546	9e-85	276
geos_morb_3750	504|PHI:504|LEU2|CAA42366|4932|Saccharomyces	28.25	361	211	15	53	377	7	355	9e-29	113
geos_morb_3752	2544|PHI:2544|PAB1|Q4WK03|746128|Aspergillus	21.98	182	133	2	241	413	49	230	3e-10	60.1
geos_morb_3752	2544|PHI:2544|PAB1|Q4WK03|746128|Aspergillus	24.76	206	113	5	239	419	135	323	1e-08	55.1
geos_morb_3755	2382|PHI:2382|Upa2|Q6QIY0|5270|Ustilago	48.31	356	127	3	27	382	8	306	3e-113	334
geos_morb_3761	3383	51.65	333	142	3	10	340	21	336	1e-114	341
geos_morb_3762	1458|PHI:1458|GzAra006|Q4I7F9|5518|Gibberella	31.6	405	220	11	96	475	296	668	2e-45	169
geos_morb_3764	2903|PHI:2897|BEC1019|KJ571201.1|62688|Blumeria	37.58	306	158	6	16	293	16	316	3e-69	218
geos_morb_3766	3312	45.61	798	325	20	1	763	1	724	0	592
geos_morb_3767	1487|PHI:1487|GzHMG019|I1RQ92|5518|Gibberella	59.01	827	255	17	9	814	6	769	0	931
geos_morb_3768	1237|PHI:1237|FGSG_01058|I1RZ37|5518|Gibberella	71.57	795	163	14	1	765	1	762	0	1095
geos_morb_3773	2968|PHI:2968|Hxs1|J9VQA5|5207|Cryptococcus	26.23	488	318	13	52	520	54	518	1e-37	143
geos_morb_3774	1958|PHI:1958|GzZC273|I1RMD1|5518|Gibberella	51.47	1121	319	29	3	1075	2	945	0	990
geos_morb_3777	1954|PHI:1954|GzZC269|I1RMG7|5518|Gibberella	41.66	785	355	21	17	766	11	727	0	546
geos_morb_3789	2038|PHI:2038|Mir1|MGG_02370|148305|Magnaporthe	24.32	296	187	8	19	300	24	296	3e-08	51.6
geos_morb_3798	339|PHI:339|CLPT1|CAC41973|290576|Colletotrichum	38.14	118	67	4	7	121	12	126	1e-18	80.9
geos_morb_3801	1555|PHI:1555|GzMyb019|I1RDG6|5518|Gibberella	22.68	463	298	15	58	488	71	505	6e-19	87
geos_morb_3802	2821|PHI:2821|SNF2|Q5ALP9|5476|Candida	26.38	307	160	15	367	638	801	1076	7e-20	93.2
geos_morb_3802	2821|PHI:2821|SNF2|Q5ALP9|5476|Candida	29.75	158	85	2	778	934	1120	1252	2e-13	72.4
geos_morb_3808	2644|PHI:2644|thioredoxin	32.14	84	55	2	23	105	24	106	7e-13	58.9
geos_morb_3812	1525|PHI:1525|GzHOMEL035|Q4HY90|5518|Gibberella	55.63	595	142	10	1	591	1	477	0	568
geos_morb_3821	2968|PHI:2968|Hxs1|J9VQA5|5207|Cryptococcus	28.32	459	303	9	264	704	13	463	4e-45	167
geos_morb_3825	1181|PHI:1181|(Sc	48.19	415	135	18	41	452	312	649	4e-87	281
geos_morb_3825	1181|PHI:1181|(Sc	85.71	28	4	0	5	32	11	38	2e-10	60.1
geos_morb_3828	1599|PHI:1599|GzOB039|I1RZ39|5518|Gibberella	70.77	195	37	2	1	188	1	182	5e-89	260
geos_morb_3829	1334|PHI:1334|GzbZIP016|I1RZI7|5518|Gibberella	43.09	246	97	7	51	292	69	275	4e-35	129
geos_morb_3830	1662|PHI:1662|GzCCHC002|I1REJ1|5518|Gibberella	26.79	474	320	6	30	497	65	517	1e-40	160
geos_morb_3832	4907|PHI:4907|Q5A5Q9|GYP5|5476|Candida	33.07	127	73	2	1006	1125	185	306	3e-15	77.8
geos_morb_3836	2022|PHI:2022|BUF1|MGG_02252|148305|Magnaporthe	23.08	208	138	6	5	195	78	280	9e-09	51.2
geos_morb_3843	1579|PHI:1579|GzOB019|I1RM25|5518|Gibberella	47.47	731	343	13	20	740	449	1148	0	671
geos_morb_3844	2655|PHI:2655|lon|K1C7N5|287|Pseudomonas	45.68	405	218	2	413	817	150	552	3e-115	377
geos_morb_3844	2655|PHI:2655|lon|K1C7N5|287|Pseudomonas	40.19	214	117	2	883	1093	561	766	4e-40	157
geos_morb_3845	4907|PHI:4907|Q5A5Q9|GYP5|5476|Candida	24.68	231	145	9	461	689	124	327	2e-11	64.3
geos_morb_3846	2694|PHI:2694|	30.48	315	189	9	278	589	141	428	4e-29	118
geos_morb_3851	2594|PHI:2594|SET3|Q59ZX1|746128|Aspergillus	46	50	25	2	46	95	366	413	1e-07	53.1
geos_morb_3853	541|PHI:541|LIP1|AAU87359|332648|Botrytis	36.38	492	255	17	22	476	31	501	8e-69	234
geos_morb_3854	442|PHI:442|MSY1||5518|Fusarium	85.64	766	110	0	1	766	1	766	0	1388
geos_morb_3857	2020|PHI:2020|Tup1|XP_759427|5270|Ustilago	23.91	184	115	5	623	782	504	686	1e-07	52.8
geos_morb_3860	2058|PHI:2058|LHS1|MGG_06648.5|148305|Magnaporthe	54.84	1023	401	18	8	993	1	999	0	996
geos_morb_3862	2322|PHI:2322|SidH|Q4WF54|746128|Aspergillus	47.58	269	135	4	9	276	7	270	4e-78	239
geos_morb_3865	1026|PHI:1026|bcplc1|AAB39564|40559|Botrytis	26.48	574	301	18	94	579	405	945	3e-41	157
geos_morb_3866	2387|PHI:2387|ACL2|I1RPR1|5518|Gibberella	88.96	489	52	1	1	487	1	489	0	902
geos_morb_3868	159|PHI:159|URA5|AAC62627|5037|Histoplasma	56.12	237	100	2	2	234	8	244	1e-91	271
geos_morb_3869	2020|PHI:2020|Tup1|XP_759427|5270|Ustilago	29.34	351	182	14	188	513	415	724	7e-32	127
geos_morb_3869	2020|PHI:2020|Tup1|XP_759427|5270|Ustilago	28.97	359	176	12	145	472	415	725	5e-26	109
geos_morb_3869	2020|PHI:2020|Tup1|XP_759427|5270|Ustilago	31.58	171	94	5	157	310	564	728	2e-18	85.9
geos_morb_3872	2839|PHI:2839|RED1|Q8NJQ2|5016|Cochliobolus	49.27	343	172	2	6	346	4	346	2e-109	325
geos_morb_3880	1500|PHI:1500|GzHMG032|I1S2F2|5518|Gibberella	22.28	1019	627	39	3	929	208	1153	8e-30	125
geos_morb_3880	1500|PHI:1500|GzHMG032|I1S2F2|5518|Gibberella	41.58	101	54	1	1052	1152	1352	1447	3e-19	91.3
geos_morb_3884	2804|PHI:2804|ecp6|Q2FDM5|93612|Setosphaeria	29.21	202	135	5	1930	2128	4	200	3e-16	80.1
geos_morb_3890	1458|PHI:1458|GzAra006|Q4I7F9|5518|Gibberella	28.99	445	244	11	160	595	295	676	3e-42	162
geos_morb_3892	1228|PHI:1228|FGSG_07745|I1RR00|5518|Gibberella	23.98	246	127	10	95	303	158	380	1e-10	60.5
geos_morb_3894	2968|PHI:2968|Hxs1|J9VQA5|5207|Cryptococcus	27.27	495	342	8	29	513	23	509	1e-54	192
geos_morb_3896	250|PHI:250|37226|AAM88291|5016|Cochliobolus	36.12	227	136	4	12	231	15	239	7e-45	151
geos_morb_3898	2334|PHI:2334|BcNma|E2GL14|40559|Botrytis	67.09	1015	312	4	1	1007	1	1001	0	1425
geos_morb_3899	3378	33.63	226	130	10	15	235	17	227	4e-23	94
geos_morb_3900	1458|PHI:1458|GzAra006|Q4I7F9|5518|Gibberella	29.27	427	234	5	85	477	290	682	4e-55	201
geos_morb_3928	1582|PHI:1582|GzOB022|I1RQ81|5518|Gibberella	82.41	307	49	1	1	302	1	307	0	528
geos_morb_3934	2605|PHI:2605|hgc1|Q5ABE2	77.4	447	98	2	30	476	13	456	0	732
geos_morb_3935	510|PHI:510|CaNAG3|EAK93097|5476|Candida	22.91	454	324	9	13	458	108	543	2e-22	97.8
geos_morb_3938	566|PHI:566|cel2|AAK19621|5017|Cochliobolus	47.89	426	211	7	3	425	2	419	2e-140	412
geos_morb_3942	1552|PHI:1552|GzMyb016|I1S0N5|5518|Gibberella	43.37	309	155	4	817	1122	174	465	9e-71	257
geos_morb_3942	1552|PHI:1552|GzMyb016|I1S0N5|5518|Gibberella	51.61	155	74	1	1379	1532	480	634	5e-43	169
geos_morb_3943	2710|PHI:2710|mepB	44.63	410	222	3	76	485	1	405	4e-115	347
geos_morb_3948	2549|PHI:2549|MAK5|Q4WMS3|746128|Aspergillus	28.02	546	261	18	29	500	188	675	3e-37	145
geos_morb_3949	911|PHI:911|um11451||5270|Ustilago	26.53	343	199	15	31	353	37	346	2e-08	52.8
geos_morb_3953	2544|PHI:2544|PAB1|Q4WK03|746128|Aspergillus	22.71	361	194	15	24	363	15	311	1e-15	76.6
geos_morb_3953	2544|PHI:2544|PAB1|Q4WK03|746128|Aspergillus	20.74	270	169	6	51	319	142	367	2e-11	63.2
geos_morb_3954	438|PHI:438|BcBOT1	26.68	521	320	20	18	520	23	499	2e-38	145
geos_morb_3955	1429|PHI:1429|GzC2H097|I1S7I6|5518|Gibberella	65.13	714	218	10	359	1069	192	877	0	879
geos_morb_3956	4907|PHI:4907|Q5A5Q9|GYP5|5476|Candida	38.15	270	154	7	290	556	94	353	3e-54	197
geos_morb_3958	2062|PHI:2062|Gph1|XP_363893|148305|Magnaporthe	76.61	902	193	4	1	900	1	886	0	1459
geos_morb_3960	852|PHI:852|GyrA|BAC98435|337|Burkholderia	25	376	251	16	799	1153	32	397	4e-19	91.3
geos_morb_3961	2357|PHI:2357|CYP52X1|E2EAF6|475271|Beauveria	26.19	462	283	21	113	551	98	524	9e-28	114
geos_morb_3973	2570|PHI:2570|CYB2|Q6FM61|5478|Candida	41.79	67	38	1	7	73	88	153	3e-09	55.8
geos_morb_3974	3095	56.88	480	150	4	1	480	1	423	0	565
geos_morb_3975	2240|PHI:2240|Srt1|Q4PBY9|5270|Ustilago	25.37	473	306	11	28	478	46	493	2e-31	124
geos_morb_3976	143|PHI:143|CHT|AAA33353|5563|Gloeocercospora	36.79	318	192	5	6	323	4	312	4e-62	202
geos_morb_3979	888|PHI:888|MGG_01707|EDK04578|318829|Magnaporthe	62.29	297	94	5	3	285	2	294	8e-129	370
geos_morb_3980	2455|PHI:2455|CRE1|J9MZK9|59765|Fusarium	67.67	464	95	12	1	453	1	420	0	536
geos_morb_3981	2256|PHI:2256|Xdh1|Q0UA24|13684|Phaeosphaeria	31.33	150	70	4	5	121	18	167	7e-08	50.8
geos_morb_3992	2177|PHI:2177|PAS1|MGG_09299|148305|Magnaporthe	37.74	318	184	5	403	712	779	1090	1e-52	196
geos_morb_3992	2177|PHI:2177|PAS1|MGG_09299|148305|Magnaporthe	24.87	197	122	6	244	423	886	1073	3e-07	51.6
geos_morb_3993	3381	30.73	550	358	8	9	544	130	670	2e-70	239
geos_morb_3995	253|PHI:253|FOS1|AAK27436|5085|Aspergillus	34.06	461	236	13	1928	2380	308	708	5e-62	227
geos_morb_3996	1376|PHI:1376|GzC2H039|I1RPM7|5518|Gibberella	59.79	577	115	8	4	578	3	464	0	672
geos_morb_4001	2491|PHI:2491|FgPTC1|I1RJS9|5518|Gibberella	32.68	153	90	6	276	427	320	460	5e-16	77.8
geos_morb_4003	339|PHI:339|CLPT1|CAC41973|290576|Colletotrichum	93.6	203	12	1	1	203	1	202	4e-139	389
geos_morb_4004	1555|PHI:1555|GzMyb019|I1RDG6|5518|Gibberella	24.15	294	205	7	85	364	224	513	1e-18	84.7
geos_morb_4005	4891|PHI:4891|Q5A5P7|orf19.5352|5476|Candida	41.61	298	172	2	26	321	4	301	3e-73	241
geos_morb_4011	2491|PHI:2491|FgPTC1|I1RJS9|5518|Gibberella	29.73	148	67	3	361	508	317	427	3e-09	57.4
geos_morb_4017	510|PHI:510|CaNAG3|EAK93097|5476|Candida	58.14	473	192	4	47	514	85	556	0	543
geos_morb_4019	378|PHI:378|SIT4|EAK91146|5476|Candida	38.65	370	149	10	5	368	7	304	9e-78	245
geos_morb_4020	1310|PHI:1310|GzbHLH011|I1RQC1|5518|Gibberella	40.91	506	208	16	1	501	27	446	3e-94	295
geos_morb_4023	2529|PHI:2529|ERG10|Q4WCL5|746128|Aspergillus	47.22	396	197	7	44	434	8	396	1e-108	328
geos_morb_4024	2034|PHI:2034|MFP1|G4MZY1|148305|Magnaporthe	75.06	890	199	4	19	902	23	895	0	1399
geos_morb_4024	2034|PHI:2034|MFP1|G4MZY1|148305|Magnaporthe	48.54	274	128	2	339	601	21	292	2e-76	267
geos_morb_4027	2716|PHI:2716|PEX7	78.77	325	61	3	3	321	2	324	0	535
geos_morb_4028	1555|PHI:1555|GzMyb019|I1RDG6|5518|Gibberella	25.81	523	338	15	2	495	40	541	3e-42	156
geos_morb_4029	1414|PHI:1414|GzC2H081|I1RZL0|5518|Gibberella	36.67	90	54	2	2	91	18	104	7e-09	56.6
geos_morb_4034	1662|PHI:1662|GzCCHC002|I1REJ1|5518|Gibberella	24.03	491	333	16	3	475	607	1075	1e-28	118
geos_morb_4036	911|PHI:911|um11451||5270|Ustilago	31.56	225	121	7	26	239	39	241	3e-18	82.8
geos_morb_4050	1685|PHI:1685|GzRad003|I1S5Z3|5518|Gibberella	27.27	198	110	8	40	230	266	436	1e-07	50.8
geos_morb_4058	882|PHI:882|MGG_04985|EDJ95433|318829|Magnaporthe	26.71	337	225	5	350	686	469	783	4e-31	127
geos_morb_4059	1566|PHI:1566|GzOB006|I1RC95|5518|Gibberella	36.57	268	143	6	340	607	136	376	5e-37	142
geos_morb_4063	1514|PHI:1514|GzHOME012|I1RYV5|5518|Gibberella	45.05	768	370	21	1	753	234	964	0	578
geos_morb_4064	153|PHI:153|OSM1|AAF09475|318829|Magnaporthe	93.84	357	22	0	1	357	1	357	0	712
geos_morb_4065	697|PHI:697|ugt51E1|AAM81358|5022|Leptosphaeria	24.35	345	218	13	93	428	85	395	9e-16	76.3
geos_morb_4070	395|PHI:395|FGA2|BAD44729|5507|Fusarium	92.11	355	28	0	1	355	1	355	0	685
geos_morb_4072	2315|PHI:2315|ChLae1|G4XKY9|5016|Cochliobolus	33.33	249	157	5	32	276	1	244	2e-30	116
geos_morb_4073	1655|PHI:1655|GzWing028|I1S9V9|5518|Gibberella	54.82	1981	678	40	50	2008	37	1822	0	2029
geos_morb_4075	2968|PHI:2968|Hxs1|J9VQA5|5207|Cryptococcus	35.79	475	295	6	2	475	31	496	5e-99	309
geos_morb_4076	2434|PHI:2434|FgFlbA|I1RQ89|5518|Gibberella	78.26	483	103	2	152	632	2	484	0	797
geos_morb_4077	2976|PHI:2976|CgOPT1|C6ZRH8|29905|Colletotrichum	35.2	733	403	7	322	1050	63	727	8e-144	452
geos_morb_4082	2315|PHI:2315|ChLae1|G4XKY9|5016|Cochliobolus	34.71	291	179	6	65	346	2	290	1e-46	160
geos_morb_4084	1598|PHI:1598|GzOB038|I1RZ35|5518|Gibberella	76.47	136	28	1	1	132	1	136	2e-74	219
geos_morb_4086	1414|PHI:1414|GzC2H081|I1RZL0|5518|Gibberella	43.9	82	38	3	77	150	24	105	3e-10	59.7
geos_morb_4087	2382|PHI:2382|Upa2|Q6QIY0|5270|Ustilago	79.4	335	37	1	21	355	4	306	0	556
geos_morb_4088	211|PHI:211|CaTUP1|AAB63195|5476|Candida	30.15	136	80	2	162	283	207	341	4e-12	63.9
geos_morb_4088	211|PHI:211|CaTUP1|AAB63195|5476|Candida	23.64	220	144	6	112	319	262	469	8e-08	50.8
geos_morb_4097	1255|PHI:1255|FGSG_07745|I1RQ67|5518|Gibberella	53.33	705	255	18	8	678	20	684	0	648
geos_morb_4097	1255|PHI:1255|FGSG_07745|I1RQ67|5518|Gibberella	68.42	76	24	0	795	870	688	763	3e-30	125
geos_morb_4103	435|PHI:435|VMA7|EAL02110|5476|Candida	60.5	119	46	1	6	123	4	122	4e-48	151
geos_morb_4104	1819|PHI:1819|GzZC134|I1S7J0|5518|Gibberella	72.94	255	63	2	237	485	1	255	4e-133	394
geos_morb_4105	2545|PHI:2545|TIF35|Q4X1I3|746128|Aspergillus	62.93	294	89	8	12	299	10	289	2e-124	358
geos_morb_4106	1161|PHI:1161|MgMfs1|A4ZGP3|54734|Mycosphaerella	29.3	546	348	8	14	550	43	559	1e-64	222
geos_morb_4107	2339|PHI:2339|UhCnb1|I2G5N7|120017|Ustilago	34.16	161	91	5	14	171	9	157	8e-21	84
geos_morb_4114	3280	88.26	213	25	0	5	217	2	214	7e-132	372
geos_morb_4115	1252|PHI:1252|FGSG_12132|I1RP15|5518|Gibberella	61.35	846	252	20	41	853	17	820	0	915
geos_morb_4120	1914|PHI:1914|GzZC229|I1RQ27|5518|Gibberella	41.43	939	406	22	38	947	39	862	0	624
geos_morb_4123	167|PHI:167|CHIP3|AAF00024|5457|Colletotrichum	32.26	248	125	7	123	334	82	322	3e-24	104
geos_morb_4123	167|PHI:167|CHIP3|AAF00024|5457|Colletotrichum	30.77	156	102	3	425	577	414	566	2e-13	70.1
geos_morb_4127	337|PHI:337|CHS7|AAT77184|5507|Fusarium	32.58	264	164	6	16	273	29	284	7e-26	102
geos_morb_4129	1649|PHI:1649|GzWing021|I1RZ94|5518|Gibberella	62.18	238	75	5	1	229	1	232	2e-86	259
geos_morb_4140	2020|PHI:2020|Tup1|XP_759427|5270|Ustilago	23.68	266	137	8	320	573	415	626	3e-14	73.6
geos_morb_4140	2020|PHI:2020|Tup1|XP_759427|5270|Ustilago	27.08	277	155	11	324	571	466	724	2e-13	71.2
geos_morb_4140	2020|PHI:2020|Tup1|XP_759427|5270|Ustilago	28.95	114	66	4	518	617	477	589	1e-07	52.4
geos_morb_4143	2305|PHI:2305|BcFKBP12||40559|Botrytis	58.41	113	37	2	1	103	1	113	6e-39	127
geos_morb_4144	1818|PHI:1818|GzZC133|I1S7V2|5518|Gibberella	39.66	232	121	2	62	279	41	267	2e-49	172
geos_morb_4145	1275|PHI:1275|FGSG_03146|I1S7R2|5518|Gibberella	59.95	397	132	3	212	603	170	544	2e-157	479
geos_morb_4145	1275|PHI:1275|FGSG_03146|I1S7R2|5518|Gibberella	61.22	49	16	1	42	87	62	110	1e-10	62.8
geos_morb_4153	2176|PHI:2176|ASD4|MGG_06050|148305|Magnaporthe	40.06	362	131	12	155	454	161	498	5e-59	203
geos_morb_4156	3300	31.84	757	458	12	1	746	1	710	1e-118	377
geos_morb_4158	881|PHI:881|MGG_04556|EDJ96020|318829|Magnaporthe	26.07	211	131	8	21	222	19	213	2e-08	53.9
geos_morb_4160	2038|PHI:2038|Mir1|MGG_02370|148305|Magnaporthe	25.5	251	164	8	15	255	19	256	8e-11	60.1
geos_morb_4162	1623|PHI:1623|GzJUM005|I1S9T2|5518|Gibberella	58.1	420	158	7	68	481	68	475	7e-156	453
geos_morb_4171	1784|PHI:1784|GzZC099|I1S2A9|5518|Gibberella	36.81	345	180	6	189	533	137	443	6e-63	213
geos_morb_4171	1784|PHI:1784|GzZC099|I1S2A9|5518|Gibberella	55.07	69	30	1	11	79	4	71	4e-19	87.8
geos_morb_4172	2895|PHI:2895|F-avi4330|B9JV05|373|Agrobacterium	28.78	344	185	14	28	347	1804	2111	2e-18	84.7
geos_morb_4174	482|PHI:482|LAEA|AAR01218|5085|Aspergillus	35.54	166	99	4	15	179	64	222	1e-24	97.1
geos_morb_4179	1388|PHI:1388|GzC2H051|I1RT91|5518|Gibberella	65.99	344	93	7	1	328	1	336	1e-150	429
geos_morb_4181	2020|PHI:2020|Tup1|XP_759427|5270|Ustilago	24.66	296	194	5	297	565	406	699	2e-27	116
geos_morb_4181	2020|PHI:2020|Tup1|XP_759427|5270|Ustilago	25.75	268	172	4	264	507	461	725	6e-18	85.9
geos_morb_4181	2020|PHI:2020|Tup1|XP_759427|5270|Ustilago	20.11	363	219	8	95	427	410	731	3e-12	67.8
geos_morb_4185	1645|PHI:1645|GzWing017|I1RTD1|5518|Gibberella	72.34	875	197	12	1	863	1	842	0	1276
geos_morb_4187	1232|PHI:1232|FGSG_03499|I1RTC2|5518|Gibberella	78.12	416	78	5	1	408	1	411	0	661
geos_morb_4192	2100|PHI:2100|Spf1|MGG_12005|148305|Magnaporthe	30.99	739	433	23	353	1060	186	878	3e-82	293
geos_morb_4192	2100|PHI:2100|Spf1|MGG_12005|148305|Magnaporthe	25.61	246	170	6	1059	1298	1012	1250	4e-12	68.6
geos_morb_4197	784|PHI:784|MGG_00056|EDK03390|318829|Magnaporthe	28.46	267	158	10	2	247	13	267	3e-20	85.1
geos_morb_4198	3389	52.2	500	200	3	10	472	9	506	2e-177	509
geos_morb_4202	1555|PHI:1555|GzMyb019|I1RDG6|5518|Gibberella	22.08	471	335	10	48	504	74	526	7e-31	123
geos_morb_4203	1662|PHI:1662|GzCCHC002|I1REJ1|5518|Gibberella	28.73	442	297	6	23	453	612	1046	2e-53	194
geos_morb_4207	1287|PHI:1287|FGSG_13944|I1RT82|5518|Gibberella	77.67	421	86	2	44	460	35	451	0	687
geos_morb_4216	1644|PHI:1644|GzRFX1|I1RTB9|5518|Gibberella	44.66	786	364	16	68	844	17	740	0	645
geos_morb_4217	1919|PHI:1919|GzZC234|I1RCQ4|5518|Gibberella	51.19	1010	395	22	35	995	37	997	0	865
geos_morb_4218	2570|PHI:2570|CYB2|Q6FM61|5478|Candida	43.01	365	198	8	198	554	196	558	3e-84	275
geos_morb_4219	290|PHI:290|CNB1|EAL03139|5476|Candida	32.61	138	82	5	19	147	48	183	5e-12	58.5
geos_morb_4221	317|PHI:317|RHBA|AAN17787|5085|Aspergillus	68.05	169	54	0	73	241	19	187	1e-84	251
geos_morb_4227	3096	76	400	90	1	1	400	1	394	0	655
geos_morb_4232	2968|PHI:2968|Hxs1|J9VQA5|5207|Cryptococcus	26.35	501	325	13	27	501	21	503	2e-46	169
geos_morb_4241	213|PHI:213|CPA1|AAF69795|5207|Cryptococcus	64.38	160	56	1	78	237	4	162	9e-69	210
geos_morb_4242	2734|PHI:2734|	29.19	298	179	9	22	314	8	278	2e-26	108
geos_morb_4243	2205|PHI:2205|JmjC	26.24	141	93	4	172	308	397	530	2e-09	55.5
geos_morb_4244	508|PHI:508|AFT1|BAB69076|5599|Alternaria	28.84	593	368	20	1	554	1	578	2e-54	192
geos_morb_4245	1648|PHI:1648|GzWing020|I1RWP1|5518|Gibberella	38.13	779	402	21	19	787	133	841	2e-141	482
geos_morb_4254	4894|PHI:4894|Q4WEI0|aspC|746128|Aspergillus	90.84	382	35	0	2	383	3	384	0	733
geos_morb_4255	3134	43.18	484	252	8	41	521	1	464	2e-117	357
geos_morb_4257	4925|PHI:4925|Q8TG40|Hbr1|5476|Candida	49.48	192	75	3	2	183	7	186	5e-58	183
geos_morb_4258	1918|PHI:1918|GzZC233|I1RT69|5518|Gibberella	48.38	864	397	14	93	947	24	847	0	786
geos_morb_4260	1492|PHI:1492|GzHMG024|Q4I5U9|5518|Gibberella	78.22	427	88	1	1	422	1	427	0	696
geos_morb_4262	1552|PHI:1552|GzMyb016|I1S0N5|5518|Gibberella	27.27	275	155	8	311	577	202	439	4e-17	84.7
geos_morb_4262	1552|PHI:1552|GzMyb016|I1S0N5|5518|Gibberella	30.97	155	80	6	1205	1338	471	619	2e-09	60.1
geos_morb_4267	2109|PHI:2109|CNB|MGG_06933|148305|Magnaporthe	85.56	180	20	1	1	180	1	174	6e-107	305
geos_morb_4268	2089|PHI:2089|Moatg28|MGG_08061|148305|Magnaporthe	39.69	514	254	9	6	481	150	645	4e-106	331
geos_morb_4269	2274|PHI:2274|Mid1|C6GZ42|5111|Claviceps	42.69	602	309	9	56	632	60	650	3e-169	499
geos_morb_4273	2825|PHI:2825|SET1|Q5ABG1|5476|Candida	54.33	289	102	4	988	1267	773	1040	4e-87	305
geos_morb_4273	2825|PHI:2825|SET1|Q5ABG1|5476|Candida	22.76	457	283	19	117	551	84	492	3e-09	58.5
geos_morb_4274	3174	44.99	529	189	11	43	557	38	478	8e-123	371
geos_morb_4275	441|PHI:441|BTP1|CAE55153|40559|Botrytis	25	316	209	9	25	315	38	350	6e-19	84.3
geos_morb_4279	2514|PHI:2514|PFS2|Q4X1Y0|746128|Aspergillus	28.14	167	86	6	456	620	108	242	3e-07	50.8
geos_morb_4280	1424|PHI:1424|GzC2H092|I1S3J7|5518|Gibberella	60.49	81	31	1	471	551	635	714	5e-25	107
geos_morb_4283	2381|PHI:2381|Ucn1|Q4PG27|5270|Ustilago	33.96	318	161	9	187	496	97	373	3e-45	166
geos_morb_4287	4954|PHI:4954|A0A0B6P199|mntH|992166|Yersinia	41.18	68	37	1	42	106	19	86	1e-09	52.4
geos_morb_4290	2654|PHI:2654|DUR1,2|Q59VF3|5476|Candida	31.89	508	272	8	55	558	615	1052	7e-64	239
geos_morb_4291	3786|PHI:3786|Q9I7C1|PA0005|287|Pseudomonas	30.48	187	115	7	34	213	6	184	8e-16	72.8
geos_morb_4292	267|PHI:267|MLT1|AAD51594|5476|Candida	28.02	678	403	22	823	1452	946	1586	8e-57	214
geos_morb_4292	267|PHI:267|MLT1|AAD51594|5476|Candida	26.09	437	276	10	413	806	416	848	1e-34	142
geos_morb_4292	267|PHI:267|MLT1|AAD51594|5476|Candida	28.92	204	109	9	670	840	1377	1577	2e-08	56.2
geos_morb_4292	267|PHI:267|MLT1|AAD51594|5476|Candida	23.56	208	142	6	1253	1448	685	887	5e-08	55.1
geos_morb_4295	413|PHI:413|MPD1|AAT84078|13684|Stagonospora	24.55	387	222	16	14	356	11	371	4e-19	86.7
geos_morb_4298	748|PHI:748|um00446|Not	45.01	651	315	13	44	687	77	691	2e-178	538
geos_morb_4304	1675|PHI:1675|GzDHHC003|Q4I8B6|5518|Gibberella	70.55	703	197	4	2	703	8	701	0	1053
geos_morb_4306	1228|PHI:1228|FGSG_07745|I1RR00|5518|Gibberella	71.79	507	114	11	63	560	62	548	0	709
geos_morb_4308	1458|PHI:1458|GzAra006|Q4I7F9|5518|Gibberella	32.31	390	226	6	252	608	289	673	6e-55	199
geos_morb_4310	1627|PHI:1627|GzTF2S002|I1RW90|5518|Gibberella	31.25	112	62	5	25	129	4	107	2e-07	43.9
geos_morb_4313	541|PHI:541|LIP1|AAU87359|332648|Botrytis	28.92	446	252	17	34	439	58	478	3e-35	136
geos_morb_4314	2030|PHI:2030|TGL3-1|G4N492|148305|Magnaporthe	28.24	524	320	15	238	730	87	585	4e-53	195
geos_morb_4317	1662|PHI:1662|GzCCHC002|I1REJ1|5518|Gibberella	25.73	443	294	10	40	467	653	1075	3e-30	123
geos_morb_4318	800|PHI:800|MGG_13324|EDK00897|318829|Magnaporthe	49.32	1184	435	31	1	1077	1	1126	0	991
geos_morb_4319	881|PHI:881|MGG_04556|EDJ96020|318829|Magnaporthe	29.55	352	233	6	1	352	1	337	2e-38	140
geos_morb_4320	1555|PHI:1555|GzMyb019|I1RDG6|5518|Gibberella	24.07	324	222	7	66	372	73	389	8e-22	96.3
geos_morb_4322	413|PHI:413|MPD1|AAT84078|13684|Stagonospora	24.33	374	245	12	11	359	11	371	8e-16	76.6
geos_morb_4325	2376|PHI:2376|DEP2|D2E9W7|29001|Alternaria	28.04	453	253	17	3	403	5	436	3e-32	125
geos_morb_4327	541|PHI:541|LIP1|AAU87359|332648|Botrytis	32.53	538	298	22	42	549	43	545	2e-51	185
geos_morb_4328	304|PHI:304|GzCPS1|AAP12366|5518|Fusarium	74.94	1748	343	17	121	1835	1	1686	0	2591
geos_morb_4332	538|PHI:538|FRT1|AAU87358|40559|Botrytis	28.49	551	363	10	43	580	28	560	4e-53	191
geos_morb_4335	2290|PHI:2290|BcBOA6|B1GVX7|40559|Botrytis	42.06	2513	1300	54	6	2425	6	2455	0	1830
geos_morb_4340	2837|PHI:2837|OXI1|D2SZX7|5016|Cochliobolus	30.85	188	120	4	1	187	43	221	2e-18	82
geos_morb_4345	508|PHI:508|AFT1|BAB69076|5599|Alternaria	29.51	566	337	17	34	549	9	562	2e-49	179
geos_morb_4346	1229|PHI:1229|FGSG_02153|I1RRB9|5518|Gibberella	59.43	456	114	10	192	645	110	496	1e-151	457
geos_morb_4346	1229|PHI:1229|FGSG_02153|I1RRB9|5518|Gibberella	70.33	91	27	0	720	810	486	576	7e-34	135
geos_morb_4354	3019	26.8	1071	642	30	14	961	25	1076	1e-77	277
geos_morb_4356	2140|PHI:2140|MoVam7|XP_001907727.1|148305|Magnaporthe	48.53	375	172	5	1	356	1	373	8e-103	309
geos_morb_4360	2038|PHI:2038|Mir1|MGG_02370|148305|Magnaporthe	27.43	288	177	8	34	312	39	303	1e-16	76.6
geos_morb_4360	2038|PHI:2038|Mir1|MGG_02370|148305|Magnaporthe	28.42	183	108	6	131	308	36	200	8e-08	50.4
geos_morb_4363	2895|PHI:2895|F-avi4330|B9JV05|373|Agrobacterium	31.19	218	120	6	5	217	1826	2018	1e-14	72
geos_morb_4367	2837|PHI:2837|OXI1|D2SZX7|5016|Cochliobolus	38.5	226	130	5	39	258	7	229	2e-34	124
geos_morb_4369	3417	59.1	995	380	12	12	990	22	1005	0	1181
geos_morb_4370	316|PHI:316|PiGPB1|AAP55639|4787|Phytophthora	24	300	197	10	403	679	52	343	4e-19	87
geos_morb_4370	316|PHI:316|PiGPB1|AAP55639|4787|Phytophthora	21.94	237	174	7	466	692	33	268	1e-07	52
geos_morb_4373	1662|PHI:1662|GzCCHC002|I1REJ1|5518|Gibberella	32.64	481	309	5	17	488	597	1071	9e-83	281
geos_morb_4378	2570|PHI:2570|CYB2|Q6FM61|5478|Candida	38.78	477	259	12	4	455	90	558	8e-104	323
geos_morb_4379	1391|PHI:1391|GzC2H054|I1RU55|5518|Gibberella	58.7	92	38	0	206	297	616	707	1e-28	115
geos_morb_4381	513|PHI:513|ARN1	37.83	571	337	8	64	626	32	592	3e-134	408
geos_morb_4383	2201|PHI:2201|PdeL|D0ERY8|148305|Magnaporthe	47.2	589	245	15	10	550	15	585	1e-163	479
geos_morb_4384	538|PHI:538|FRT1|AAU87358|40559|Botrytis	26.81	552	368	12	43	574	29	564	3e-45	168
geos_morb_4385	1963|PHI:1963|GzZC278|I1RR01|5518|Gibberella	59.18	588	199	10	207	782	100	658	0	615
geos_morb_4385	1963|PHI:1963|GzZC278|I1RR01|5518|Gibberella	58.04	224	65	5	1	217	1	202	4e-72	248
geos_morb_4387	2083|PHI:2083|Moatg17|MGG_07667|148305|Magnaporthe	46.44	450	229	5	44	486	29	473	1e-122	369
geos_morb_4389	2199|PHI:2199|MoRgs8|XP_001405673|148305|Magnaporthe	49.01	555	264	5	13	553	19	568	0	544
geos_morb_4393	903|PHI:903|um01888||5270|Ustilago	58.11	475	180	5	42	508	71	534	0	575
geos_morb_4394	1555|PHI:1555|GzMyb019|I1RDG6|5518|Gibberella	25.9	471	340	4	29	493	69	536	5e-48	173
geos_morb_4396	2819|PHI:2819|CaEss1|G1UA02|5476|Candida	39.75	161	78	4	5	164	33	175	3e-32	114
geos_morb_4399	211|PHI:211|CaTUP1|AAB63195|5476|Candida	33.86	189	103	6	399	568	263	448	2e-21	96.3
geos_morb_4399	211|PHI:211|CaTUP1|AAB63195|5476|Candida	25.33	300	159	14	434	711	201	457	9e-12	65.5
geos_morb_4401	3028	24.95	489	248	13	17	502	21	393	9e-26	107
geos_morb_4407	1835|PHI:1835|GzZC150|I1RIL1|5518|Gibberella	38.8	598	329	13	132	720	53	622	3e-131	404
geos_morb_4408	1555|PHI:1555|GzMyb019|I1RDG6|5518|Gibberella	27.89	441	310	5	33	468	53	490	7e-53	193
geos_morb_4408	1555|PHI:1555|GzMyb019|I1RDG6|5518|Gibberella	17.7	486	340	10	568	999	64	543	2e-11	64.7
geos_morb_4417	2808|PHI:2808|gas1|Q2KN79|59765|Fusarium	58.24	522	211	6	17	532	19	539	0	597
geos_morb_4423	3068	39.39	99	59	1	169	266	833	931	9e-11	62.8
geos_morb_4423	3068	38.27	81	50	0	189	269	1010	1090	4e-10	60.5
geos_morb_4425	2042|PHI:2042|ABC3|Q3Y5V5|148305|Magnaporthe	33	500	284	17	260	725	821	1303	3e-56	207
geos_morb_4425	2042|PHI:2042|ABC3|Q3Y5V5|148305|Magnaporthe	43.82	267	125	7	497	740	365	629	5e-52	194
geos_morb_4429	541|PHI:541|LIP1|AAU87359|332648|Botrytis	53.14	557	248	7	31	582	26	574	0	584
geos_morb_4435	1566|PHI:1566|GzOB006|I1RC95|5518|Gibberella	45.29	329	179	1	121	448	59	387	5e-99	303
geos_morb_4438	2844|PHI:2844|BRM2|O93802|5599|Alternaria	29.56	274	171	6	11	274	4	265	1e-27	107
geos_morb_4440	1673|PHI:1673|GzDHHC001|Q4IMZ7|5518|Gibberella	60.23	440	153	3	1	430	1	428	0	577
geos_morb_4442	2638|PHI:2638|Ilv3A|Q4X099|746128|Aspergillus	71.86	597	150	5	25	605	9	603	0	851
geos_morb_4444	1423|PHI:1423|GzC2H091|I1S2R1|5518|Gibberella	42.11	76	43	1	205	279	483	558	8e-14	68.9
geos_morb_4445	2710|PHI:2710|mepB	71.67	406	111	2	70	474	1	403	0	606
geos_morb_4448	1555|PHI:1555|GzMyb019|I1RDG6|5518|Gibberella	26.31	498	298	13	34	488	73	544	4e-41	153
geos_morb_4451	2042|PHI:2042|ABC3|Q3Y5V5|148305|Magnaporthe	27.23	235	151	9	551	769	1087	1317	5e-11	63.9
geos_morb_4453	346|PHI:346|CRU1|AAN10186|5270|Ustilago	53.64	522	180	12	113	589	64	568	1e-174	510
geos_morb_4454	413|PHI:413|MPD1|AAT84078|13684|Stagonospora	27.48	393	229	13	11	371	9	377	4e-29	115
geos_morb_4458	2025|PHI:2025|HDL1|G4MQZ9|148305|Magnaporthe	55.35	804	261	14	1	731	1	779	0	855
geos_morb_4462	3311	45.45	682	273	16	3	620	10	656	0	532
geos_morb_4463	105|PHI:105|PLB1|AAC61890|5476|Candida	41.07	582	298	18	29	592	15	569	2e-135	411
geos_morb_4464	2419|PHI:2419|CID1|I1RKF3|5518|Gibberella	23.87	222	139	8	32	246	5	203	6e-08	51.2
geos_morb_4469	404|PHI:404|PTH11|AAD30436|318829|Magnaporthe	25.5	302	200	10	83	369	170	461	6e-18	83.2
geos_morb_4472	2968|PHI:2968|Hxs1|J9VQA5|5207|Cryptococcus	28.41	454	307	10	28	474	21	463	2e-44	163
geos_morb_4475	2543|PHI:2543|GCD6|Q4WLS1|746128|Aspergillus	25.89	112	77	2	431	542	397	502	8e-08	52.4
geos_morb_4477	2563|PHI:2563|DPP3|Q5AH74|5476|Candida	29.49	156	96	3	109	264	117	258	3e-14	70.1
geos_morb_4478	4921|PHI:4921|B4EDI5|flmQ|95486|Burkholderia	27.08	144	101	2	1104	1245	386	527	4e-08	55.5
geos_morb_4481	4917|PHI:4917|J5JYY9|BbbqrA|176275|Beauveria	68.88	196	61	0	7	202	3	198	1e-96	281
geos_morb_4482	1356|PHI:1356|GzC2H016|I1RE06|5518|Gibberella	61.26	475	157	11	7	478	171	621	0	568
geos_morb_4483	1841|PHI:1841|GzZC156|I1RIY6|5518|Gibberella	23.68	397	262	10	148	524	187	562	5e-25	107
geos_morb_4484	391|PHI:391|ABC2|BAC67162|318829|Magnaporthe	37.21	301	172	9	322	612	832	1125	4e-42	165
geos_morb_4484	391|PHI:391|ABC2|BAC67162|318829|Magnaporthe	28.39	317	203	7	360	664	186	490	3e-30	127
geos_morb_4484	391|PHI:391|ABC2|BAC67162|318829|Magnaporthe	21.23	292	208	9	697	985	1100	1372	2e-08	56.2
geos_morb_4491	2038|PHI:2038|Mir1|MGG_02370|148305|Magnaporthe	77.63	304	67	1	5	308	7	309	2e-165	464
geos_morb_4496	1869|PHI:1869|GzZC184|I1RDY4|5518|Gibberella	77.35	543	109	4	1	543	1	529	0	865
geos_morb_4502	1057|PHI:1057|MTP1|ABP98949|318829|Magnaporthe	54.21	487	191	4	23	503	58	518	0	543
geos_morb_4506	2269|PHI:2269|Mdh1|0|13684|Phaeosphaeria	28.57	217	144	3	17	233	60	265	4e-23	93.2
geos_morb_4511	2968|PHI:2968|Hxs1|J9VQA5|5207|Cryptococcus	25.51	486	313	12	28	503	17	463	8e-34	131
geos_morb_4514	2117|PHI:2117|SPM1|P58371|148305|Magnaporthe	35.12	430	207	11	23	386	29	452	2e-62	209
geos_morb_4515	1355|PHI:1355|GzC2H015|I1RD84|5518|Gibberella	56.69	411	122	15	1	403	1	363	4e-131	383
geos_morb_4516	1711|PHI:1711|GzZC026|I1REQ5|5518|Gibberella	60.3	335	126	4	148	478	142	473	6e-136	410
geos_morb_4518	1851|PHI:1851|GzZC166|I1RXJ3|5518|Gibberella	39.24	739	323	16	1	731	1	621	1e-141	431
geos_morb_4522	3005|PHI:3005|ClpP|P63786|1280|Staphylococcus	50.29	171	78	1	14	184	27	190	2e-54	173
geos_morb_4527	3310	42.99	770	349	22	1	732	1	718	0	557
geos_morb_4528	1804|PHI:1804|GzZC119|I1RUX5|5518|Gibberella	35.35	447	269	7	61	502	136	567	1e-90	293
geos_morb_4534	3138	73.08	104	22	1	1	104	1	98	5e-40	152
geos_morb_4537	2305|PHI:2305|BcFKBP12||40559|Botrytis	43	100	45	3	40	128	19	117	2e-20	81.3
geos_morb_4540	2020|PHI:2020|Tup1|XP_759427|5270|Ustilago	21.58	278	164	8	247	511	471	707	1e-14	74.3
geos_morb_4540	2020|PHI:2020|Tup1|XP_759427|5270|Ustilago	21.33	211	152	6	328	530	421	625	6e-07	49.3
geos_morb_4543	4975|PHI:4975|Q5WWE3|LssB|446|Legionella	38.2	89	48	4	211	295	609	694	3e-08	54.3
geos_morb_4550	1046|PHI:1046|CTB5|ABK64182|29003|Cercospora	28.25	177	119	3	59	229	12	186	5e-13	68.2
geos_morb_4551	2616|PHI:2616|InlA|Q2L8G9|1639|Listeria	35.75	221	139	2	110	330	159	376	7e-28	113
geos_morb_4551	2616|PHI:2616|InlA|Q2L8G9|1639|Listeria	36.47	170	107	1	150	319	87	255	3e-21	93.2
geos_morb_4551	2616|PHI:2616|InlA|Q2L8G9|1639|Listeria	31.87	182	124	0	138	319	228	409	3e-19	87
geos_morb_4551	2616|PHI:2616|InlA|Q2L8G9|1639|Listeria	31.28	195	130	1	105	295	213	407	2e-18	84.7
geos_morb_4555	1648|PHI:1648|GzWing020|I1RWP1|5518|Gibberella	37.07	723	395	17	44	737	173	864	6e-121	414
geos_morb_4562	2378|PHI:2378|DEP4|D2E9W9|29001|Alternaria	24.13	373	251	14	32	386	6	364	2e-08	54.3
geos_morb_4563	923|PHI:923|um03616||5270|Ustilago	29.02	479	271	16	155	578	237	701	9e-42	157
geos_morb_4568	2968|PHI:2968|Hxs1|J9VQA5|5207|Cryptococcus	31	500	295	14	15	508	18	473	7e-63	215
geos_morb_4571	68|PHI:68|SAP1|AAA34368|5476|Candida	32.29	353	203	11	59	406	64	385	7e-42	152
geos_morb_4576	2088|PHI:2088|Moatg27|MGG_02386|148305|Magnaporthe	43.73	375	157	9	10	364	14	354	3e-93	284
geos_morb_4577	2020|PHI:2020|Tup1|XP_759427|5270|Ustilago	26.12	268	182	5	1549	1809	466	724	2e-24	108
geos_morb_4577	2020|PHI:2020|Tup1|XP_759427|5270|Ustilago	24.33	300	165	9	342	617	466	727	5e-18	87.8
geos_morb_4577	2020|PHI:2020|Tup1|XP_759427|5270|Ustilago	27.24	323	177	12	1475	1768	431	724	2e-17	86.3
geos_morb_4577	2020|PHI:2020|Tup1|XP_759427|5270|Ustilago	29.1	189	115	4	1633	1819	463	634	6e-16	80.9
geos_morb_4577	2020|PHI:2020|Tup1|XP_759427|5270|Ustilago	23.64	330	179	10	1545	1837	415	708	9e-16	80.5
geos_morb_4577	2020|PHI:2020|Tup1|XP_759427|5270|Ustilago	30.4	125	77	3	499	617	415	535	1e-10	63.9
geos_morb_4578	1662|PHI:1662|GzCCHC002|I1REJ1|5518|Gibberella	25.05	475	335	12	4	473	616	1074	5e-37	144
geos_morb_4579	1552|PHI:1552|GzMyb016|I1S0N5|5518|Gibberella	42.41	323	166	6	949	1270	172	475	4e-75	271
geos_morb_4579	1552|PHI:1552|GzMyb016|I1S0N5|5518|Gibberella	53.16	158	71	2	1536	1691	478	634	7e-48	185
geos_morb_4581	1876|PHI:1876|GzZC191|I1RD28|5518|Gibberella	41.82	648	305	9	55	701	119	695	1e-162	488
geos_morb_4581	1876|PHI:1876|GzZC191|I1RD28|5518|Gibberella	45.74	94	40	1	3	96	5	87	2e-20	93.6
geos_morb_4582	243|PHI:243|CHIP6|AAD00894|5457|Colletotrichum	43.76	841	421	10	119	929	87	905	0	687
geos_morb_4583	3126	26.52	313	205	9	72	368	22	325	3e-25	104
geos_morb_4584	1662|PHI:1662|GzCCHC002|I1REJ1|5518|Gibberella	66.32	478	142	4	65	541	651	1110	0	646
geos_morb_4586	3126	41.41	396	215	6	69	459	17	400	4e-94	291
geos_morb_4588	1555|PHI:1555|GzMyb019|I1RDG6|5518|Gibberella	28.12	448	315	5	27	469	63	508	1e-56	197
geos_morb_4590	1479|PHI:1479|GzHMG011|I1RD01|5518|Gibberella	43.16	1235	541	47	1	1166	1	1143	0	696
geos_morb_4593	2269|PHI:2269|Mdh1|0|13684|Phaeosphaeria	33.96	268	160	7	44	307	9	263	8e-37	132
geos_morb_4594	3663|PHI:3663|Q87DK1|PD0681|2371|Xylella	24.67	381	256	9	34	394	13	382	2e-18	84.7
geos_morb_4595	2640|PHI:2640|CNB1|C4XXN5|36911|Candida	37.14	140	79	4	7	141	21	156	9e-21	82.8
geos_morb_4606	420|PHI:420|SOD2|AAS19620|292817|Cryptococcus	53.54	198	88	3	6	201	29	224	1e-69	213
geos_morb_4611	1254|PHI:1254|FGSG_07742|I1RDX3|5518|Gibberella	60.79	607	183	9	121	717	175	736	0	681
geos_morb_4614	1508|PHI:1508|GzHOME003|I1RNA9|5518|Gibberella	26.7	352	188	16	289	598	29	352	3e-23	102
geos_morb_4618	2822|PHI:2822|Cxt1p|Q5K8R6|5207|Cryptococcus	24.87	579	337	22	143	691	152	662	4e-29	120
geos_morb_4622	463|PHI:463|HSP90|AAA02743|4932|Saccharomyces	74.07	216	56	0	2	217	3	218	8e-109	336
geos_morb_4622	463|PHI:463|HSP90|AAA02743|4932|Saccharomyces	58.6	186	69	1	208	385	524	709	1e-54	190
geos_morb_4626	2544|PHI:2544|PAB1|Q4WK03|746128|Aspergillus	34.94	83	53	1	75	157	233	314	2e-11	59.7
geos_morb_4628	1555|PHI:1555|GzMyb019|I1RDG6|5518|Gibberella	24.65	503	275	14	36	497	69	508	2e-32	127
geos_morb_4630	1814|PHI:1814|GzZC129|I1RV04|5518|Gibberella	30.88	476	261	14	177	606	260	713	2e-49	182
geos_morb_4633	1662|PHI:1662|GzCCHC002|I1REJ1|5518|Gibberella	39.26	163	84	4	86	240	280	435	2e-24	101
geos_morb_4639	1662|PHI:1662|GzCCHC002|I1REJ1|5518|Gibberella	44.87	78	33	2	2	76	117	187	7e-10	52.8
geos_morb_4644	2097|PHI:2097|Neo1|MGG_04066|148305|Magnaporthe	27.41	1233	653	34	218	1291	175	1324	2e-108	373
geos_morb_4655	3126	28.64	426	247	10	25	435	21	404	9e-43	155
geos_morb_4658	261|PHI:261|ICL1|AAM89498|5022|Leptosphaeria	34.8	523	318	11	8	514	4	519	3e-91	290
geos_morb_4661	1500|PHI:1500|GzHMG032|I1S2F2|5518|Gibberella	22.44	722	444	23	1	658	206	875	3e-26	114
geos_morb_4665	423|PHI:423|VAD1|AAV41010|5207|Cryptococcus	32.23	394	243	10	110	500	25	397	4e-54	192
geos_morb_4672	2382|PHI:2382|Upa2|Q6QIY0|5270|Ustilago	48.18	274	140	2	29	301	19	291	6e-95	284
geos_morb_4673	2976|PHI:2976|CgOPT1|C6ZRH8|29905|Colletotrichum	44.83	716	373	8	37	736	20	729	0	632
geos_morb_4676	2009|PHI:2009|HOS4|EDK06449|148305|Magnaporthe	45.32	1057	460	36	1	955	1	1041	0	692
geos_morb_4677	2171|PHI:2171|Peroxisomal	45.77	686	342	12	4	679	32	697	0	585
geos_morb_4678	1566|PHI:1566|GzOB006|I1RC95|5518|Gibberella	40.73	248	132	4	554	791	116	358	1e-48	178
geos_morb_4680	2038|PHI:2038|Mir1|MGG_02370|148305|Magnaporthe	41.89	296	165	5	22	315	19	309	7e-61	197
geos_morb_4688	1034|PHI:1034|Cpcat1|CAA04716|5111|Claviceps	72.38	706	189	1	1	700	9	714	0	1087
geos_morb_4690	1491|PHI:1491|GzHMG023|I1RST1|5518|Gibberella	66.45	909	232	13	1	887	1	858	0	1016
geos_morb_4691	4944|PHI:4944|F9X9S4|KU80|1047171|Zymoseptoria	42.45	728	328	10	1	643	1	722	0	559
geos_morb_4694	1662|PHI:1662|GzCCHC002|I1REJ1|5518|Gibberella	25.66	417	282	7	88	494	675	1073	4e-39	151
geos_morb_4695	1792|PHI:1792|GzZC107|I1RVS7|5518|Gibberella	41.42	688	354	16	7	674	118	776	3e-164	493
geos_morb_4700	2282|PHI:2282|MeaB|J9MHC1|5507|Fusarium	64.23	397	114	11	17	402	31	410	1e-138	404
geos_morb_4702	1380|PHI:1380|GzC2H043|I1RRG4|5518|Gibberella	49.9	479	198	11	73	529	41	499	2e-154	452
geos_morb_4705	1519|PHI:1519|GzHOMEL018|I1RSV8|5518|Gibberella	46.9	565	185	20	1	487	16	543	2e-142	422
geos_morb_4708	1381|PHI:1381|GzC2H044|I1RRI0|5518|Gibberella	52.03	542	209	15	12	522	3	524	1e-159	466
geos_morb_4710	1784|PHI:1784|GzZC099|I1S2A9|5518|Gibberella	46.94	49	26	0	9	57	21	69	2e-11	63.2
geos_morb_4712	1432|PHI:1432|GzC2H100|I1S7Z8|5518|Gibberella	57.36	387	122	12	112	496	13	358	8e-127	375
geos_morb_4714	2216|PHI:2216|PemG1|A0N0D1|148305|Magnaporthe	48.9	227	95	5	10	217	15	239	5e-45	154
geos_morb_4725	2453|PHI:2453|Snt2|D9J222|61369|Fusarium	24.47	237	109	9	468	645	926	1151	3e-16	82
geos_morb_4731	2315|PHI:2315|ChLae1|G4XKY9|5016|Cochliobolus	30.82	318	184	10	105	416	3	290	4e-40	144
geos_morb_4731	2315|PHI:2315|ChLae1|G4XKY9|5016|Cochliobolus	44	75	39	2	7	78	15	89	9e-12	62.8
geos_morb_4737	2168|PHI:2168|Hypothetical	29.34	334	163	12	1196	1498	1162	1453	8e-27	116
geos_morb_4737	2168|PHI:2168|Hypothetical	29.22	770	388	30	1	728	1	655	2e-24	108
geos_morb_4746	2821|PHI:2821|SNF2|Q5ALP9|5476|Candida	32.82	515	302	10	1309	1817	775	1251	5e-78	284
geos_morb_4750	552|PHI:552|BcLCC2|AAK77953|40559|Botrytis	47.11	588	286	12	1	570	1	581	0	530
geos_morb_4753	2106|PHI:2106|1-phosphatidylinositol-4,5-bisphosphate	45.19	728	312	15	7	677	6	703	0	574
geos_morb_4757	3028	24.73	457	246	17	5	456	47	410	9e-21	91.7
geos_morb_4758	4468|PHI:4468|A0A068BFA5|mkkA|35717|Epichloe	84.41	494	75	2	3	495	36	528	0	854
geos_morb_4760	2248|PHI:2248|Als1|Q1L2E2|13684|Phaeosphaeria	67.83	631	172	8	1	624	1	607	0	861
geos_morb_4769	1046|PHI:1046|CTB5|ABK64182|29003|Cercospora	26.41	462	304	8	42	477	8	459	3e-38	143
geos_morb_4773	541|PHI:541|LIP1|AAU87359|332648|Botrytis	53.2	547	251	3	23	568	27	569	0	585
geos_morb_4774	2195|PHI:2195|MoRgs4|XP_368254|148305|Magnaporthe	26.04	169	103	4	644	800	114	272	1e-06	50.1
geos_morb_4778	2321|PHI:2321|SidI|Q4WR83|746128|Aspergillus	22.64	552	334	18	67	570	64	570	4e-23	100
geos_morb_4785	1588|PHI:1588|GzOB028|I1RSY2|5518|Gibberella	60.31	131	52	0	1	131	1	131	6e-57	175
geos_morb_4787	3629	28.41	447	277	13	46	485	14	424	2e-38	144
geos_morb_4789	1387|PHI:1387|GzBrlA|I1RT19|5518|Gibberella	72.86	737	149	8	1	729	1	694	0	1020
geos_morb_4790	2020|PHI:2020|Tup1|XP_759427|5270|Ustilago	29.03	248	140	11	73	301	497	727	3e-14	73.2
geos_morb_4792	2821|PHI:2821|SNF2|Q5ALP9|5476|Candida	49.45	1175	482	18	251	1367	499	1619	0	1050
geos_morb_4793	2654|PHI:2654|DUR1,2|Q59VF3|5476|Candida	30.43	161	91	4	204	357	69	215	5e-09	57
geos_morb_4795	2745|PHI:2745|treY|Q02LV5|287|Pseudomonas	28.42	95	63	3	45	134	25	119	1e-07	52
geos_morb_4796	1046|PHI:1046|CTB5|ABK64182|29003|Cercospora	36.7	218	127	3	59	265	3	220	6e-36	137
geos_morb_4801	124|PHI:124|INT1|AAA96019|5476|Candida	32.86	420	212	12	985	1399	1296	1650	7e-60	224
geos_morb_4808	2309|PHI:2309|BcatrB|Q9UW03|40559|Botrytis	46.26	1431	697	17	25	1418	44	1439	0	1283
geos_morb_4809	2802|PHI:2802|3hnr|B2ZRQ4|93612|Setosphaeria	24.6	126	90	1	5	130	60	180	4e-07	47.4
geos_morb_4816	2322|PHI:2322|SidH|Q4WF54|746128|Aspergillus	30.62	258	171	4	47	299	14	268	3e-32	120
geos_morb_4818	2822|PHI:2822|Cxt1p|Q5K8R6|5207|Cryptococcus	28.93	605	340	21	73	648	140	683	2e-56	202
geos_morb_4820	2895|PHI:2895|F-avi4330|B9JV05|373|Agrobacterium	29.15	295	187	5	162	446	139	421	1e-31	127
geos_morb_4823	315|PHI:315|PacC|AAM95700|5507|Fusarium	60.14	690	155	22	21	702	32	609	0	685
geos_morb_4827	1685|PHI:1685|GzRad003|I1S5Z3|5518|Gibberella	26.09	299	181	10	32	322	238	504	1e-12	66.6
geos_morb_4828	2514|PHI:2514|PFS2|Q4X1Y0|746128|Aspergillus	51.03	533	220	9	65	585	1	504	6e-169	494
geos_morb_4829	3089	68.59	2082	530	35	128	2189	220	2197	0	2760
geos_morb_4831	504|PHI:504|LEU2|CAA42366|4932|Saccharomyces	63.46	364	122	5	2	357	3	363	7e-163	462
geos_morb_4839	1414|PHI:1414|GzC2H081|I1RZL0|5518|Gibberella	47.5	80	40	2	635	712	23	102	1e-14	75.1
geos_morb_4847	882|PHI:882|MGG_04985|EDJ95433|318829|Magnaporthe	36.39	698	335	18	209	862	172	804	9e-119	382
geos_morb_4851	1795|PHI:1795|GzZC110|I1RSX8|5518|Gibberella	32.6	549	274	11	10	536	15	489	7e-79	262
geos_morb_4860	1173|PHI:1173|HDF1|I1RCN2|5518|Gibberella	85.45	495	69	2	1	492	1	495	0	881
geos_morb_4861	211|PHI:211|CaTUP1|AAB63195|5476|Candida	31.79	151	92	3	211	351	314	463	2e-11	63.2
geos_morb_4865	348|PHI:348|CSH3|EAK92385|5476|Candida	28.44	218	127	4	15	221	3	202	2e-18	78.6
geos_morb_4867	399|PHI:399|PMT4|EAK95207|5476|Candida	47.71	763	363	10	18	768	17	755	0	709
geos_morb_4868	883|PHI:883|MGG_08560|EDJ97072|318829|Magnaporthe	48.18	110	52	4	2	109	6	112	2e-08	46.2
geos_morb_4869	1161|PHI:1161|MgMfs1|A4ZGP3|54734|Mycosphaerella	23.21	418	284	14	3	400	24	424	5e-14	72
geos_morb_4870	4559|PHI:4559|Q6TKU1|T6SS2|562|Escherichia	37.43	716	410	7	44	733	126	829	2e-136	429
geos_morb_4872	1579|PHI:1579|GzOB019|I1RM25|5518|Gibberella	35.3	728	403	16	85	802	471	1140	6e-128	413
geos_morb_4873	2323|PHI:2323|mhk1|E9F082|568076|Metarhizium	88.03	1262	126	6	1	1249	2	1251	0	2242
geos_morb_4875	339|PHI:339|CLPT1|CAC41973|290576|Colletotrichum	31.69	243	121	4	2	244	3	200	3e-34	122
geos_morb_4881	1354|PHI:1354|GzC2H014|I1RCM9|5518|Gibberella	56.08	633	230	21	1	614	1	604	0	554
geos_morb_4882	1274|PHI:1274|FGSG_02488|I1RME6|5518|Gibberella	22.53	466	272	19	33	467	1036	1443	2e-12	67.4
geos_morb_4885	1579|PHI:1579|GzOB019|I1RM25|5518|Gibberella	44.15	709	307	14	19	727	530	1149	0	580
geos_morb_4895	1632|PHI:1632|GzWing004|I1RBU0|5518|Gibberella	67	609	173	10	7	594	8	609	0	786
geos_morb_4897	1632|PHI:1632|GzWing004|I1RBU0|5518|Gibberella	29.63	432	247	11	248	637	71	487	4e-34	135
geos_morb_4899	2528|PHI:2528|SLY1|Q4WYU7|746128|Aspergillus	22.15	307	205	9	139	421	167	463	2e-09	57.8
geos_morb_4906	2038|PHI:2038|Mir1|MGG_02370|148305|Magnaporthe	21.6	250	176	7	19	256	2	243	4e-08	51.2
geos_morb_4906	2038|PHI:2038|Mir1|MGG_02370|148305|Magnaporthe	23.98	171	119	5	51	218	137	299	2e-07	49.3
geos_morb_4907	3028	22.6	416	252	15	27	419	39	407	9e-09	54.3
geos_morb_4911	1682|PHI:1682|GzNF002|I1RSF8|5518|Gibberella	48.02	1037	439	23	107	1109	125	1095	0	922
geos_morb_4912	447|PHI:447|MCSA|CAI61947|5085|Aspergillus	53.03	462	208	6	1	456	1	459	2e-165	477
geos_morb_4915	254|PHI:254|FOW1|BAB85760|5507|Fusarium	80.5	318	58	1	1	314	1	318	9e-174	486
geos_morb_4919	1260|PHI:1260|FGSG_13944|I1RUC7|5518|Gibberella	28.03	157	97	5	398	553	462	603	2e-08	55.8
geos_morb_4920	4613|PHI:4613|D0ZDL7|esaN|636|Edwardsiella	26.49	336	221	7	41	376	52	361	4e-27	110
geos_morb_4921	510|PHI:510|CaNAG3|EAK93097|5476|Candida	21.96	469	304	13	20	476	87	505	5e-19	87.8
geos_morb_4923	538|PHI:538|FRT1|AAU87358|40559|Botrytis	26.23	591	399	11	81	649	31	606	6e-46	170
geos_morb_4927	2115|PHI:2115|Annexin	64.78	318	112	0	147	464	116	433	3e-148	432
geos_morb_4927	2115|PHI:2115|Annexin	24.36	353	212	11	55	388	118	434	4e-10	58.9
geos_morb_4929	882|PHI:882|MGG_04985|EDJ95433|318829|Magnaporthe	28.89	443	255	13	265	685	378	782	1e-52	193
geos_morb_4931	213|PHI:213|CPA1|AAF69795|5207|Cryptococcus	36	150	65	6	15	160	9	131	4e-15	71.6
geos_morb_4935	2911|PHI:2911|Ss-pth2|A7F6V9|5180|Sclerotinia	30.45	532	313	18	69	588	59	545	2e-61	219
geos_morb_4937	464|PHI:464|KIN1|AAB63336|5270|Ustilago	36.36	605	266	19	169	699	178	737	2e-88	308
geos_morb_4939	4966|PHI:4966|F9WWR1|sdi1|1047171|Zymoseptoria	85.42	590	86	0	936	1525	54	643	0	1071
geos_morb_4940	784|PHI:784|MGG_00056|EDK03390|318829|Magnaporthe	30.58	278	165	7	42	307	11	272	2e-26	104
geos_morb_4942	1799|PHI:1799|GzZC114|I1RBN6|5518|Gibberella	72.16	873	164	14	32	883	3	817	0	1211
geos_morb_4943	512|PHI:512|CaNAG6|BAB43823|5476|Candida	35.66	830	459	13	20	841	28	790	1e-165	503
geos_morb_4945	3793|PHI:3793|Q6FM27|ANP1|5478|Candida	47.76	335	157	5	87	417	1	321	8e-106	319
geos_morb_4946	1291|PHI:1291|TOP1|I1RRX4|5518|Gibberella	68.59	920	213	11	5	860	3	910	0	1207
geos_morb_4947	2609|PHI:2609|KRR1|AAB96910.2|746128|Aspergillus	24.66	146	105	4	90	234	45	186	3e-07	48.1
geos_morb_4958	1382|PHI:1382|GzC2H045|I1RRX1|5518|Gibberella	51.58	570	202	21	1	535	1	531	1e-153	452
geos_morb_4961	2530|PHI:2530|TUB1|Q4WKG5|746128|Aspergillus	91.09	449	39	1	1	449	1	448	0	838
geos_morb_4967	1503|PHI:1503|GzHMG035|I1S828|5518|Gibberella	67.52	702	215	3	335	1036	1	689	0	980
geos_morb_4970	1458|PHI:1458|GzAra006|Q4I7F9|5518|Gibberella	37.42	473	257	10	506	948	254	717	2e-90	307
geos_morb_4972	1426|PHI:1426|GzC2H094|I1S4M4|5518|Gibberella	58.42	493	168	6	1	489	1	460	0	562
geos_morb_4973	2294|PHI:2294|FgFRP1|I1RCK7|5518|Gibberella	51.32	608	202	17	5	601	7	531	0	551
geos_morb_4974	1320|PHI:1320|ZIF1|I1RD66|5518|Gibberella	65.99	347	101	6	167	511	237	568	1e-135	406
geos_morb_4974	1320|PHI:1320|ZIF1|I1RD66|5518|Gibberella	64.33	157	49	5	1	157	1	150	4e-49	177
geos_morb_4975	1047|PHI:1047|CTB6|ABK64183|29003|Cercospora	28.53	354	191	16	11	334	20	341	1e-16	77.4
geos_morb_4985	1501|PHI:1501|GzHMG033|I1S4R6|5518|Gibberella	49.25	333	120	9	303	634	163	447	4e-88	283
geos_morb_4986	2570|PHI:2570|CYB2|Q6FM61|5478|Candida	35.86	502	279	11	8	502	93	558	3e-91	291
geos_morb_4987	1391|PHI:1391|GzC2H054|I1RU55|5518|Gibberella	28.46	123	81	1	143	265	622	737	4e-10	58.2
geos_morb_4988	1622|PHI:1622|GzJUM004|I1RRU8|5518|Gibberella	68.12	458	137	3	35	492	25	473	0	673
geos_morb_4990	1629|PHI:1629|GzWing001|I1RAH2|5518|Gibberella	36.02	558	288	20	1	550	32	528	1e-88	298
geos_morb_4991	3385	72.75	422	115	0	5	426	9	430	0	627
geos_morb_4994	2562|PHI:2562|Cwt1|Q59M50|5476|Candida	52.31	216	100	1	354	569	366	578	9e-82	268
geos_morb_4995	4907|PHI:4907|Q5A5Q9|GYP5|5476|Candida	41.67	336	177	5	487	815	160	483	2e-77	261
geos_morb_4995	4907|PHI:4907|Q5A5Q9|GYP5|5476|Candida	34.62	104	60	3	333	429	81	183	3e-13	70.5
geos_morb_4999	1620|PHI:1620|GzJUM002|I1RD69|5518|Gibberella	69.04	956	250	17	53	1000	47	964	0	1245
geos_morb_4999	1620|PHI:1620|GzJUM002|I1RD69|5518|Gibberella	26.7	191	60	6	1038	1148	1316	1506	3e-07	52.4
geos_morb_5001	1662|PHI:1662|GzCCHC002|I1REJ1|5518|Gibberella	33.33	462	294	4	10	466	611	1063	2e-84	285
geos_morb_5005	2802|PHI:2802|3hnr|B2ZRQ4|93612|Setosphaeria	32.82	195	120	6	6	198	14	199	1e-21	89
geos_morb_5007	1723|PHI:1723|GzZC038|I1S832|5518|Gibberella	41.37	967	450	21	130	1063	12	894	0	684
geos_morb_5015	1466|PHI:1466|GzCCAAT006|I1RSG9|5518|Gibberella	76.92	195	38	6	1	189	1	194	2e-95	278
geos_morb_5025	186|PHI:186|RIM8|AAD51715|5476|Candida	26.58	222	117	6	652	867	268	449	3e-22	100
geos_morb_5027	1631|PHI:1631|GzWing003|I1RBL8|5518|Gibberella	46.34	779	273	26	1	754	1	659	0	548
geos_morb_5031	319|PHI:319|SQL2|AAO19638|5270|Ustilago	21.91	502	314	20	452	909	920	1387	5e-12	67.4
geos_morb_5032	1337|PHI:1337|GzbZIP019|I1S674|5518|Gibberella	34.07	91	58	2	230	319	256	345	3e-08	53.1
geos_morb_5034	1345|PHI:1345|GzC2H005|I1RAW2|5518|Gibberella	55.56	180	73	2	30	208	38	211	1e-60	191
geos_morb_5039	1675|PHI:1675|GzDHHC003|Q4I8B6|5518|Gibberella	27.43	237	134	5	2	235	24	225	3e-12	63.5
geos_morb_5041	1489|PHI:1489|GzHMG021|I1RSJ5|5518|Gibberella	42.94	489	163	19	4	456	5	413	2e-81	262
geos_morb_5049	1347|PHI:1347|GzC2H007|I1RBT2|5518|Gibberella	50	190	72	2	522	689	434	622	5e-51	186
geos_morb_5051	2237|PHI:2237|Rbf1|Q4P9P1|5270|Ustilago	63.91	133	44	2	1	131	1	131	2e-51	177
geos_morb_5052	1566|PHI:1566|GzOB006|I1RC95|5518|Gibberella	41.56	243	138	2	79	317	134	376	6e-53	185
geos_morb_5053	1284|PHI:1284|FGSG_13509|I1RI73|5518|Gibberella	32.06	209	119	8	1	196	292	490	1e-22	92.8
geos_morb_5059	440|PHI:440|PMR1|CAB87245|5476|Candida	27.11	723	444	17	75	725	36	747	6e-68	242
geos_morb_5065	187|PHI:187|RUM1|AAG02418|5270|Ustilago	47.27	55	23	3	388	439	1671	1722	2e-08	54.3
geos_morb_5073	277|PHI:277|BCP1|AAQ16572|40559|Botrytis	44.68	141	70	4	4	141	67	202	3e-30	109
geos_morb_5074	2321|PHI:2321|SidI|Q4WR83|746128|Aspergillus	26.2	355	174	15	254	585	213	502	5e-11	63.2
geos_morb_5075	3348	50	70	34	1	212	281	12	80	4e-15	67.8
geos_morb_5076	352|PHI:352|GLO1|CAD79488|5270|Ustilago	28.65	541	273	19	444	881	99	629	1e-39	155
geos_morb_5081	1353|PHI:1353|GzC2H013|I1RCM1|5518|Gibberella	60.5	762	218	28	1	727	1	714	0	749
geos_morb_5091	3084	31.62	117	78	2	71	186	40	155	4e-10	55.8
geos_morb_5092	2908|PHI:2908|CYP51B|I1RBR4|5518|Fusarium	75.86	526	126	1	1	526	1	525	0	812
geos_morb_5094	2092|PHI:2092|Cch1|MGG_05643|148305|Magnaporthe	55.98	2156	815	48	26	2122	22	2102	0	2177
geos_morb_5098	3354	29.82	171	112	3	81	244	2975	3144	7e-13	67
geos_morb_5099	2835|PHI:2835|RED2|C3JXE8|5016|Cochliobolus	27.72	202	119	4	90	287	82	260	7e-21	88.6
geos_morb_5100	2453|PHI:2453|Snt2|D9J222|61369|Fusarium	54.33	1419	483	29	2	1359	15	1329	0	1378
geos_morb_5102	1917|PHI:1917|GzZC232|I1RSE9|5518|Gibberella	63.65	707	210	14	1	705	22	683	0	889
geos_morb_5104	2601|PHI:2601|Asc1|P83774|746128|Aspergillus	23.59	301	218	6	161	451	13	311	3e-21	92
geos_morb_5104	2601|PHI:2601|Asc1|P83774|746128|Aspergillus	25.56	180	122	6	151	320	135	312	4e-11	61.2
geos_morb_5107	1414|PHI:1414|GzC2H081|I1RZL0|5518|Gibberella	46.43	84	44	1	2	84	18	101	8e-14	70.5
geos_morb_5108	241|PHI:241|CAC1|AAG60619|5207|Cryptococcus	30.3	165	111	4	110	271	1032	1195	2e-14	75.1
geos_morb_5108	241|PHI:241|CAC1|AAG60619|5207|Cryptococcus	33.9	118	74	2	127	240	1211	1328	2e-09	58.9
geos_morb_5113	1961|PHI:1961|GzZC276|I1RD74|5518|Gibberella	48.61	934	373	23	6	923	5	847	0	741
geos_morb_5115	600|PHI:600|CBP1|AAF63734|5207|Cryptococcus	30.77	156	87	4	47	182	18	172	3e-10	56.6
geos_morb_5120	423|PHI:423|VAD1|AAV41010|5207|Cryptococcus	42.62	366	207	3	27	391	38	401	8e-97	303
geos_morb_5123	1461|PHI:1461|GzCCAAT001|I1RA31|5518|Gibberella	67.15	277	77	6	7	271	29	303	9e-104	306
geos_morb_5124	2058|PHI:2058|LHS1|MGG_06648.5|148305|Magnaporthe	25.47	424	269	10	1	379	21	442	8e-33	132
geos_morb_5125	3029	55.34	683	296	4	63	738	125	805	0	756
geos_morb_5129	2042|PHI:2042|ABC3|Q3Y5V5|148305|Magnaporthe	43.31	1353	640	16	28	1292	8	1321	0	1070
geos_morb_5133	2292|PHI:2292|aoxA|B0XVF7|746128|Aspergillus	49.49	396	150	6	1	390	1	352	2e-119	352
geos_morb_5135	1658|PHI:1658|GzCCCH002|I1RRW3|5518|Gibberella	75.1	261	13	1	1	261	1	209	2e-140	395
geos_morb_5136	1385|PHI:1385|GzC2H048|I1RSF7|5518|Gibberella	82.47	730	98	3	1	700	1	730	0	1195
geos_morb_5136	1385|PHI:1385|GzC2H048|I1RSF7|5518|Gibberella	89.27	466	50	0	691	1156	1087	1552	0	861
geos_morb_5151	1248|PHI:1248|FGSG_03146|I1RRU2|5518|Gibberella	77.16	416	81	3	1	415	1	403	0	650
geos_morb_5153	2710|PHI:2710|mepB	65.49	397	133	2	78	470	1	397	0	548
geos_morb_5154	1273|PHI:1273|FGSG_05549|I1RCM6|5518|Gibberella	64.43	1268	340	25	1	1206	1	1219	0	1547
geos_morb_5164	3028	26.97	393	221	12	55	445	21	349	5e-34	131
geos_morb_5165	378|PHI:378|SIT4|EAK91146|5476|Candida	72.73	242	64	1	187	426	73	314	6e-135	392
geos_morb_5165	378|PHI:378|SIT4|EAK91146|5476|Candida	51.58	95	21	1	20	114	7	76	9e-23	95.5
geos_morb_5167	265|PHI:265|MET3|AAL92174|5207|Cryptococcus	33.69	187	117	3	20	203	399	581	3e-20	86.7
geos_morb_5168	875|PHI:875|MGG_04587|EDK05593|318829|Magnaporthe	32.92	723	405	17	5	683	298	984	5e-114	367
geos_morb_5178	2552|PHI:2552|NOP4|Q4WNM3|746128|Aspergillus	30.43	184	109	5	257	427	49	226	1e-15	77.4
geos_morb_5178	2552|PHI:2552|NOP4|Q4WNM3|746128|Aspergillus	41.27	63	36	1	255	316	324	386	8e-07	48.9
geos_morb_5179	2510|PHI:2510|msdS/AfmsdC|Q6PWQ1|746128|Aspergillus	29.76	551	297	19	164	682	4	496	2e-49	179
geos_morb_5181	1384|PHI:1384|GzC2H047|I1RSD5|5518|Gibberella	93.42	152	9	1	250	401	8	158	5e-84	254
geos_morb_5191	2240|PHI:2240|Srt1|Q4PBY9|5270|Ustilago	24.89	470	333	6	59	517	39	499	3e-35	136
geos_morb_5192	1458|PHI:1458|GzAra006|Q4I7F9|5518|Gibberella	75.84	712	164	4	1	705	1	711	0	1019
geos_morb_5194	2280|PHI:2280|Velvet	68	125	33	2	321	445	12	129	3e-51	170
geos_morb_5196	2858|PHI:2858|FvVE1	50.08	611	195	18	17	612	13	528	9e-157	462
geos_morb_5197	3207	22.02	495	317	18	98	571	94	540	7e-13	69.3
geos_morb_5201	2549|PHI:2549|MAK5|Q4WMS3|746128|Aspergillus	38.39	112	64	4	692	802	510	617	3e-11	64.3
geos_morb_5203	3270	83.45	278	27	1	1	259	1	278	6e-167	465
geos_morb_5204	1257|PHI:1257|FGSG_13509|I1RSK0|5518|Gibberella	53.85	273	111	5	1	266	1	265	3e-80	260
geos_morb_5204	1257|PHI:1257|FGSG_13509|I1RSK0|5518|Gibberella	52.94	136	56	3	256	385	539	672	2e-36	138
geos_morb_5210	1540|PHI:1540|GzMyb004|I1RCX3|5518|Gibberella	83.01	153	26	0	582	734	524	676	8e-79	274
geos_morb_5210	1540|PHI:1540|GzMyb004|I1RCX3|5518|Gibberella	30.19	424	235	9	54	464	114	489	2e-43	168
geos_morb_5211	1183|PHI:1183|(Sc	63.08	130	40	2	1	125	6	132	4e-51	167
geos_morb_5211	1183|PHI:1183|(Sc	48.28	58	28	2	83	139	269	325	3e-07	45.8
geos_morb_5217	60|PHI:60|TOXA|AAB36607|5017|Cochliobolus	31.73	104	59	2	126	229	202	293	9e-09	52.4
geos_morb_5219	875|PHI:875|MGG_04587|EDK05593|318829|Magnaporthe	40	260	138	7	10	265	42	287	2e-54	188
geos_morb_5229	2248|PHI:2248|Als1|Q1L2E2|13684|Phaeosphaeria	27.73	440	274	12	187	610	142	553	6e-42	158
geos_morb_5232	1552|PHI:1552|GzMyb016|I1S0N5|5518|Gibberella	27.27	330	183	9	490	819	197	469	2e-20	95.1
geos_morb_5232	1552|PHI:1552|GzMyb016|I1S0N5|5518|Gibberella	34.75	141	87	3	962	1100	483	620	1e-18	89.4
geos_morb_5234	1358|PHI:1358|GzC2H018|I1RG87|5518|Gibberella	65.08	1177	328	28	7	1159	21	1138	0	1429
geos_morb_5236	346|PHI:346|CRU1|AAN10186|5270|Ustilago	27.81	187	112	8	255	434	398	568	7e-12	65.1
geos_morb_5243	2020|PHI:2020|Tup1|XP_759427|5270|Ustilago	27.08	288	167	8	274	549	471	727	2e-19	90.5
geos_morb_5243	2020|PHI:2020|Tup1|XP_759427|5270|Ustilago	26.13	222	122	9	257	456	492	693	9e-11	62.8
geos_morb_5245	144|PHI:144|CHT42|AAC05829|29875|Trichoderma	31.54	371	208	8	7	337	41	405	2e-57	192
geos_morb_5246	1804|PHI:1804|GzZC119|I1RUX5|5518|Gibberella	44.59	545	289	3	8	550	23	556	6e-155	465
geos_morb_5247	3629	26.84	462	276	13	132	587	14	419	4e-33	129
geos_morb_5250	3375	67.57	552	114	15	1	547	1	492	0	676
geos_morb_5252	1366|PHI:1366|GzCON7|I1RJV1|5518|Gibberella	64.09	401	111	14	1	392	44	420	5e-132	387
geos_morb_5261	1458|PHI:1458|GzAra006|Q4I7F9|5518|Gibberella	32.53	455	245	8	63	461	270	718	1e-66	227
geos_morb_5264	1515|PHI:1515|GzHOMEL009|I1RG67|5518|Gibberella	42.77	339	156	12	4	322	24	344	1e-69	222
geos_morb_5265	2521|PHI:2521|GUS1|Q4WEM7|746128|Aspergillus	25.22	226	126	7	101	310	205	403	1e-10	62
geos_morb_5270	2968|PHI:2968|Hxs1|J9VQA5|5207|Cryptococcus	29.56	450	271	9	11	456	56	463	1e-54	191
geos_morb_5272	2491|PHI:2491|FgPTC1|I1RJS9|5518|Gibberella	65.02	263	65	7	54	315	33	269	2e-96	302
geos_morb_5272	2491|PHI:2491|FgPTC1|I1RJS9|5518|Gibberella	87.39	119	15	0	313	431	339	457	3e-68	228
geos_morb_5274	2968|PHI:2968|Hxs1|J9VQA5|5207|Cryptococcus	36.63	101	62	1	127	227	115	213	2e-12	63.5
geos_morb_5281	2826|PHI:2826|Fgb1|Q6XPX0|59765|Fusarium	98.02	354	7	0	3	356	6	359	0	731
geos_morb_5282	2060|PHI:2060|MgLig4|B6ZH51|148305|Magnaporthe	60.08	1012	360	17	7	990	6	1001	0	1169
geos_morb_5285	578|PHI:578|NoxR|BAF36501|35717|Epichloe	64.71	561	147	14	1	552	1	519	0	662
geos_morb_5286	4840|PHI:4840|G7TGB4|hshA|347|Xanthomonas	31.47	448	262	12	108	541	43	459	2e-49	181
geos_morb_5288	1162|PHI:1162|BDM1|I1RJS3|5518|Gibberella	54.79	334	97	9	6	331	2	289	4e-110	324
geos_morb_5289	2968|PHI:2968|Hxs1|J9VQA5|5207|Cryptococcus	39.09	481	277	7	36	513	7	474	5e-107	331
geos_morb_5298	3274	25.27	455	233	24	265	674	1630	2022	7e-07	50.1
geos_morb_5301	1414|PHI:1414|GzC2H081|I1RZL0|5518|Gibberella	38.55	83	50	1	12	94	23	104	7e-12	64.3
geos_morb_5303	2644|PHI:2644|thioredoxin	34.29	70	41	1	29	98	30	94	3e-09	48.5
geos_morb_5304	2086|PHI:2086|Moatg24|MGG_03638|148305|Magnaporthe	30.39	181	106	6	341	503	16	194	6e-12	65.9
geos_morb_5306	511|PHI:511|CaNAG4|EAK93098|5476|Candida	28.88	502	306	14	19	499	95	566	9e-56	196
geos_morb_5313	184|PHI:184|RBT4|AAG09789|5476|Candida	31.97	147	68	4	47	191	211	327	1e-15	71.6
geos_morb_5314	1544|PHI:1544|GzMyb008|I1RG68|5518|Gibberella	72.58	124	23	1	129	252	113	225	3e-57	183
geos_morb_5315	2180|PHI:2180|MoTea4|G4N7A0|148305|Magnaporthe	72.6	73	20	0	812	884	738	810	1e-31	129
geos_morb_5318	3097	69.73	413	89	4	4	416	5	381	0	569
geos_morb_5320	285|PHI:285|CHSV|AAO49384|5507|Fusarium	25.81	527	337	18	245	739	1203	1707	6e-38	150
geos_morb_5321	1902|PHI:1902|GzZC217|I1RJS7|5518|Gibberella	59.57	1118	324	18	1	1106	1	1002	0	1236
geos_morb_5325	3097	84.21	57	9	0	5	61	447	503	2e-29	106
geos_morb_5327	337|PHI:337|CHS7|AAT77184|5507|Fusarium	64.78	335	78	2	1	296	1	334	6e-158	446
geos_morb_5328	2476|PHI:2476|CcpelA|G8AA67|27358|Colletotrichum	56.39	321	135	3	1	320	1	317	2e-109	323
geos_morb_5329	1167|PHI:1167|NPC1|I1RY25|5518|Gibberella	78	1273	276	3	1	1270	1	1272	0	2079
geos_morb_5332	1267|PHI:1267|FGSG_05586|I1RKK7|5518|Gibberella	72.87	785	185	10	1	768	1	774	0	1088
geos_morb_5338	1234|PHI:1234|FGSG_07812|I1RV69|5518|Gibberella	83.93	2446	337	11	6	2450	5	2395	0	4266
geos_morb_5341	2171|PHI:2171|Peroxisomal	71.65	695	193	2	1	691	1	695	0	1083
geos_morb_5342	716|PHI:716|ZEB1|ABB90284|5518|Fusarium	49.47	570	272	2	1	570	11	564	0	597
geos_morb_5344	2747|PHI:2747|Cnt|A8YZD7|1280|Staphylococcus	21.93	415	292	9	226	625	9	406	6e-24	102
geos_morb_5346	3102	41.75	400	220	7	43	439	72	461	3e-103	317
geos_morb_5352	2976|PHI:2976|CgOPT1|C6ZRH8|29905|Colletotrichum	34.9	682	408	10	79	755	27	677	6e-123	390
geos_morb_5353	283|PHI:283|CDC24|AAO25556|5476|Candida	29.67	492	267	16	79	520	165	627	2e-51	192
geos_morb_5355	401|PHI:401|SOD2|AAB86583|5476|Candida	54.22	225	96	4	13	230	9	233	1e-80	243
geos_morb_5359	5017|PHI:5017|G4MVK9|MoPEX11A|148305|Magnaporthe	64.17	240	80	1	1	240	1	234	2e-110	319
geos_morb_5361	3272	30.37	540	314	19	58	580	7	501	7e-42	157
geos_morb_5366	1662|PHI:1662|GzCCHC002|I1REJ1|5518|Gibberella	27.78	216	142	4	28	241	655	858	5e-20	91.7
geos_morb_5367	211|PHI:211|CaTUP1|AAB63195|5476|Candida	30.28	284	137	10	680	939	263	509	9e-23	100
geos_morb_5367	211|PHI:211|CaTUP1|AAB63195|5476|Candida	33.11	151	90	4	842	981	269	419	2e-18	87.4
geos_morb_5367	211|PHI:211|CaTUP1|AAB63195|5476|Candida	40	105	59	4	889	989	274	378	8e-13	69.3
geos_morb_5373	167|PHI:167|CHIP3|AAF00024|5457|Colletotrichum	27.36	296	179	6	287	548	272	565	3e-17	82
geos_morb_5382	1555|PHI:1555|GzMyb019|I1RDG6|5518|Gibberella	23.34	497	347	10	23	496	41	526	5e-27	112
geos_morb_5383	5016|PHI:5016|G4ZAY8|Psimpa1|67593|Phytophthora	22.95	353	245	10	246	594	82	411	1e-10	63.9
geos_morb_5392	1289|PHI:1289|FGSG_04416|I1RKK5|5518|Gibberella	74.31	436	55	6	1	379	1	436	0	639
geos_morb_5396	903|PHI:903|um01888||5270|Ustilago	42.82	404	219	3	1	396	134	533	7e-115	350
geos_morb_5399	1333|PHI:1333|GzbZIP015|I1RY51|5518|Gibberella	69.46	239	63	5	206	443	1	230	3e-101	303
geos_morb_5400	2020|PHI:2020|Tup1|XP_759427|5270|Ustilago	23.96	288	161	11	10	277	475	724	6e-09	53.9
geos_morb_5402	784|PHI:784|MGG_00056|EDK03390|318829|Magnaporthe	28.07	228	131	11	5	211	17	232	4e-09	53.9
geos_morb_5405	3178	72.64	954	205	9	271	1213	1	909	0	1290
geos_morb_5406	885|PHI:885|MGG_02240|EDJ98842|318829|Magnaporthe	47.08	291	130	4	766	1045	763	1040	8e-76	270
geos_morb_5406	885|PHI:885|MGG_02240|EDJ98842|318829|Magnaporthe	43.83	235	83	10	427	645	523	724	1e-29	125
geos_morb_5408	1161|PHI:1161|MgMfs1|A4ZGP3|54734|Mycosphaerella	42.67	539	275	6	17	521	41	579	1e-149	444
geos_morb_5419	1994|PHI:1994|GzZC309|I1R9S1|5518|Gibberella	33.21	524	291	15	466	969	133	617	2e-67	239
geos_morb_5433	2376|PHI:2376|DEP2|D2E9W7|29001|Alternaria	28.92	453	293	14	3	442	6	442	1e-48	174
geos_morb_5435	1398|PHI:1398|GzC2H061|I1RV65|5518|Gibberella	59.61	869	271	23	1	831	1	827	0	763
geos_morb_5440	2020|PHI:2020|Tup1|XP_759427|5270|Ustilago	25.94	266	151	13	310	560	490	724	6e-13	70.1
geos_morb_5441	2654|PHI:2654|DUR1,2|Q59VF3|5476|Candida	25.4	378	244	14	117	474	61	420	8e-13	68.6
geos_morb_5443	2020|PHI:2020|Tup1|XP_759427|5270|Ustilago	22.53	293	169	9	39	326	466	705	4e-10	60.8
geos_morb_5454	748|PHI:748|um00446|Not	40.37	748	377	11	24	730	94	813	0	539
geos_morb_5457	2968|PHI:2968|Hxs1|J9VQA5|5207|Cryptococcus	24.66	511	351	15	22	518	4	494	2e-28	115
geos_morb_5458	2521|PHI:2521|GUS1|Q4WEM7|746128|Aspergillus	57.46	623	246	6	12	624	98	711	0	709
geos_morb_5466	2968|PHI:2968|Hxs1|J9VQA5|5207|Cryptococcus	33.47	499	286	10	33	523	8	468	3e-79	259
geos_morb_5468	1399|PHI:1399|GzC2H062|I1RV74|5518|Gibberella	48.75	599	254	17	57	633	56	623	7e-158	472
geos_morb_5472	2177|PHI:2177|PAS1|MGG_09299|148305|Magnaporthe	27.93	179	94	7	259	426	880	1034	3e-10	60.5
geos_morb_5477	2099|PHI:2099|Pmc1|MGG_07971|148305|Magnaporthe	45.27	1142	519	23	48	1114	9	1119	0	899
geos_morb_5486	491|PHI:491|YVH1|EAK96144|5476|Candida	27.56	410	177	12	37	422	1	314	8e-39	142
geos_morb_5487	2195|PHI:2195|MoRgs4|XP_368254|148305|Magnaporthe	62.77	1265	421	18	361	1587	4	1256	0	1472
geos_morb_5497	3037	24.19	186	129	4	359	540	358	535	8e-10	58.5
geos_morb_5498	2968|PHI:2968|Hxs1|J9VQA5|5207|Cryptococcus	25.53	470	293	13	76	515	58	500	6e-24	102
geos_morb_5501	1676|PHI:1676|GzDHHC004|Q4I2M7|5518|Gibberella	29.87	154	90	2	154	307	466	601	9e-17	80.1
geos_morb_5506	1907|PHI:1907|GzZC222|I1RHJ0|5518|Gibberella	52.95	848	303	14	1	846	3	756	0	845
geos_morb_5509	2008|PHI:2008|HST1|EDJ98541|148305|Magnaporthe	23.86	197	109	7	1	190	197	359	8e-08	50.8
geos_morb_5510	1379|PHI:1379|GzC2H042|I1RQS8|5518|Gibberella	57.14	546	183	10	11	508	6	548	0	587
geos_morb_5512	1422|PHI:1422|GzC2H090|I1S1B7|5518|Gibberella	49.85	652	236	28	1	607	1	606	5e-166	493
geos_morb_5515	441|PHI:441|BTP1|CAE55153|40559|Botrytis	23.02	391	237	14	15	373	30	388	5e-18	82.4
geos_morb_5516	2526|PHI:2526|LUC7|Q4WMR3|746128|Aspergillus	70.04	237	65	1	1	231	1	237	2e-120	346
geos_morb_5521	368|PHI:368|NOT4|AAF66693|5476|Candida	43.9	344	152	10	5	337	6	319	8e-77	266
geos_morb_5523	2038|PHI:2038|Mir1|MGG_02370|148305|Magnaporthe	51.66	271	92	3	8	239	39	309	6e-75	231
geos_morb_5524	4211|PHI:4211|J9VNH2|FRE3|5207|Cryptococcus	28.11	370	192	17	276	633	187	494	1e-24	106
geos_morb_5527	1260|PHI:1260|FGSG_13944|I1RUC7|5518|Gibberella	34.84	155	98	2	155	309	453	604	3e-18	82.8
geos_morb_5527	1260|PHI:1260|FGSG_13944|I1RUC7|5518|Gibberella	31.15	183	122	3	128	310	460	638	1e-14	71.6
geos_morb_5527	1260|PHI:1260|FGSG_13944|I1RUC7|5518|Gibberella	35.25	122	78	1	188	309	451	571	1e-14	71.6
geos_morb_5527	1260|PHI:1260|FGSG_13944|I1RUC7|5518|Gibberella	27.74	155	108	3	91	245	457	607	2e-10	58.9
geos_morb_5528	270|PHI:270|RHO1|BAA24262|5476|Candida	79.27	193	40	0	2	194	6	198	1e-108	312
geos_morb_5532	1555|PHI:1555|GzMyb019|I1RDG6|5518|Gibberella	42.38	505	265	3	81	560	41	544	1e-145	432
geos_morb_5533	1662|PHI:1662|GzCCHC002|I1REJ1|5518|Gibberella	25.09	279	182	7	4	281	616	868	3e-18	85.9
geos_morb_5535	2016|PHI:2016|PTH2|MGG_01099|148305|Magnaporthe	67.47	83	25	1	53	133	165	247	8e-28	107
geos_morb_5535	2016|PHI:2016|PTH2|MGG_01099|148305|Magnaporthe	55.81	43	19	0	6	48	12	54	8e-11	58.9
geos_morb_5537	1881|PHI:1881|GzZC196|I1RJA3|5518|Gibberella	51.85	459	209	5	2	450	15	471	3e-169	486
geos_morb_5543	2020|PHI:2020|Tup1|XP_759427|5270|Ustilago	27.17	265	131	5	257	513	472	682	5e-23	100
geos_morb_5543	2020|PHI:2020|Tup1|XP_759427|5270|Ustilago	26.07	257	157	6	188	423	456	700	7e-18	84.3
geos_morb_5543	2020|PHI:2020|Tup1|XP_759427|5270|Ustilago	25.41	181	108	2	195	359	555	724	1e-10	61.2
geos_morb_5545	2020|PHI:2020|Tup1|XP_759427|5270|Ustilago	27.33	322	198	6	423	720	415	724	3e-30	125
geos_morb_5545	2020|PHI:2020|Tup1|XP_759427|5270|Ustilago	28.07	228	146	4	422	634	503	727	9e-21	95.5
geos_morb_5545	2020|PHI:2020|Tup1|XP_759427|5270|Ustilago	25.24	317	178	9	447	726	394	688	8e-19	89
geos_morb_5545	2020|PHI:2020|Tup1|XP_759427|5270|Ustilago	25	236	164	3	504	736	415	640	4e-18	87
geos_morb_5545	2020|PHI:2020|Tup1|XP_759427|5270|Ustilago	25.33	225	151	5	83	306	478	686	6e-10	60.5
geos_morb_5545	2020|PHI:2020|Tup1|XP_759427|5270|Ustilago	24.55	220	140	7	39	245	521	727	9e-07	50.1
geos_morb_5548	2651|PHI:2651|yedX|Q8ZQ52|90371|Salmonella	33.1	142	63	5	3	141	24	136	2e-16	70.1
geos_morb_5549	2114|PHI:2114|Calnexin|MGG_01607|148305|Magnaporthe	69.55	578	155	3	1	558	1	577	0	790
geos_morb_5554	1614|PHI:1614|GzSART1|I1RQD8|5518|Gibberella	63.16	665	220	11	1	660	1	645	0	710
geos_morb_5560	2177|PHI:2177|PAS1|MGG_09299|148305|Magnaporthe	58.3	1271	460	27	1	1222	1	1250	0	1376
geos_morb_5563	494|PHI:494|PPOA|EAL89712|5085|Aspergillus	36.99	1057	570	19	52	1092	64	1040	0	640
geos_morb_5567	1585|PHI:1585|GzOB025|I1RS43|5518|Gibberella	66.5	391	128	1	1	391	1	388	0	563
geos_morb_5570	1601|PHI:1601|GzOB042|Q4HYQ4|5518|Gibberella	80.21	1415	269	9	1	1411	1	1408	0	2262
geos_morb_5572	1529|PHI:1529|Gzscp|I1RS41|5518|Gibberella	71.27	1246	310	12	6	1235	5	1218	0	1738
[truncated: 234 more rows]

## Sheet: G.flava
Query_ID	Subject_ID	% identify	alignment len	mismatches	gap opens	q. start	q. end	s. start	s. end	e-value	bit score
geos_flav_1	2601|PHI:2601|Asc1|P83774|746128|Aspergillus	32.75	229	120	8	1704	1923	12	215	2e-24	105
geos_flav_1	2601|PHI:2601|Asc1|P83774|746128|Aspergillus	28.85	208	140	4	1614	1820	58	258	1e-15	77.4
geos_flav_1	2601|PHI:2601|Asc1|P83774|746128|Aspergillus	28.31	166	113	4	446	609	62	223	3e-14	73.6
geos_flav_1	2601|PHI:2601|Asc1|P83774|746128|Aspergillus	29.21	178	123	3	424	601	82	256	6e-12	66.2
geos_flav_1	2601|PHI:2601|Asc1|P83774|746128|Aspergillus	23.48	345	202	13	281	612	21	316	3e-07	52
geos_flav_4	463|PHI:463|HSP90|AAA02743|4932|Saccharomyces	73.61	216	57	0	2	217	3	218	1e-108	335
geos_flav_4	463|PHI:463|HSP90|AAA02743|4932|Saccharomyces	58.42	190	62	4	208	384	524	709	4e-53	186
geos_flav_5	1711|PHI:1711|GzZC026|I1REQ5|5518|Gibberella	60.31	325	124	4	4	325	146	468	3e-137	406
geos_flav_6	1057|PHI:1057|MTP1|ABP98949|318829|Magnaporthe	56.73	453	193	2	23	475	58	507	0	546
geos_flav_15	1566|PHI:1566|GzOB006|I1RC95|5518|Gibberella	45.7	372	197	1	2	373	10	376	6e-107	322
geos_flav_17	3387	22.35	358	199	16	35	377	1732	2025	2e-09	57
geos_flav_18	1628|PHI:1628|FgFSR1|I1RDG9|5518|Gibberella	71.31	847	215	15	8	846	1	827	0	1192
geos_flav_21	404|PHI:404|PTH11|AAD30436|318829|Magnaporthe	27.84	334	226	7	3	328	42	368	1e-34	133
geos_flav_27	4883|PHI:4883|J9VMG2|Kcs1|5207|Cryptococcus	33.33	351	139	10	1069	1329	901	1246	3e-44	172
geos_flav_27	4883|PHI:4883|J9VMG2|Kcs1|5207|Cryptococcus	36.55	145	77	3	690	820	420	563	6e-19	90.5
geos_flav_28	1769|PHI:1769|GzZC084|I1RXB2|5518|Gibberella	21.04	366	250	8	215	577	109	438	5e-13	68.9
geos_flav_30	1662|PHI:1662|GzCCHC002|I1REJ1|5518|Gibberella	29.8	443	278	7	51	469	642	1075	5e-61	218
geos_flav_31	3176	44.57	1326	552	39	71	1361	23	1200	0	866
geos_flav_33	1960|PHI:1960|GzZC275|I1RDE2|5518|Gibberella	59.92	721	223	14	259	972	173	834	0	812
geos_flav_33	1960|PHI:1960|GzZC275|I1RDE2|5518|Gibberella	82.69	52	9	0	35	86	20	71	4e-23	103
geos_flav_33	1960|PHI:1960|GzZC275|I1RDE2|5518|Gibberella	55	40	18	0	976	1015	933	972	7e-08	53.9
geos_flav_34	1812|PHI:1812|GzZC127|I1RV71|5518|Gibberella	27.86	463	269	16	1	445	29	444	7e-38	144
geos_flav_37	404|PHI:404|PTH11|AAD30436|318829|Magnaporthe	24.38	283	181	10	7	274	105	369	7e-15	73.9
geos_flav_38	1952|PHI:1952|GzZC267|I1RDH3|5518|Gibberella	64.62	65	23	0	1	65	1	65	6e-27	102
geos_flav_40	1071|PHI:1071|Gas1|CAF05793|5270|Ustilago	24.09	602	389	20	153	727	308	868	1e-27	117
geos_flav_44	4907|PHI:4907|Q5A5Q9|GYP5|5476|Candida	27.6	221	139	7	839	1053	121	326	2e-13	71.6
geos_flav_47	1468|PHI:1468|GzCCAAT008|Q4HTT1|5518|Gibberella	62.89	97	34	2	3	98	26	121	6e-32	109
geos_flav_48	2105|PHI:2105|Calcium	62.15	1173	348	25	27	1167	50	1158	0	1332
geos_flav_49	2616|PHI:2616|InlA|Q2L8G9|1639|Listeria	27.1	310	200	6	1369	1657	77	381	4e-17	85.1
geos_flav_49	2616|PHI:2616|InlA|Q2L8G9|1639|Listeria	30.29	241	160	6	1325	1561	142	378	1e-13	73.6
geos_flav_52	2441|PHI:2441|MgAlg2|F9XJV5|1047171|Mycosphaerella	49.54	438	206	7	6	435	4	434	5e-141	416
geos_flav_54	872|PHI:872|MGG_03284|EDK00201|318829|Magnaporthe	35.66	861	418	18	1	820	1	766	1e-161	491
geos_flav_55	1651|PHI:1651|GzWing023|I1S0U2|5518|Gibberella	55.67	397	173	2	14	409	22	416	5e-164	469
geos_flav_65	1398|PHI:1398|GzC2H061|I1RV65|5518|Gibberella	63.85	805	236	20	1	781	1	774	0	780
geos_flav_69	4211|PHI:4211|J9VNH2|FRE3|5207|Cryptococcus	26.45	363	203	13	268	621	187	494	5e-23	101
geos_flav_71	2968|PHI:2968|Hxs1|J9VQA5|5207|Cryptococcus	32.07	502	292	10	36	529	8	468	2e-77	254
geos_flav_72	1399|PHI:1399|GzC2H062|I1RV74|5518|Gibberella	46.8	656	282	21	5	638	13	623	2e-157	471
geos_flav_77	1662|PHI:1662|GzCCHC002|I1REJ1|5518|Gibberella	25.43	291	199	5	4	293	616	889	5e-21	94.4
geos_flav_79	1555|PHI:1555|GzMyb019|I1RDG6|5518|Gibberella	45.15	505	275	2	79	582	41	544	2e-160	471
geos_flav_80	1881|PHI:1881|GzZC196|I1RJA3|5518|Gibberella	52.29	459	208	5	2	451	15	471	3e-171	491
geos_flav_81	2171|PHI:2171|Peroxisomal	71.49	705	196	3	1	701	1	704	0	1089
geos_flav_85	1234|PHI:1234|FGSG_07812|I1RV69|5518|Gibberella	83.89	2445	339	11	6	2449	5	2395	0	4258
geos_flav_87	2309|PHI:2309|BcatrB|Q9UW03|40559|Botrytis	62.37	1403	509	9	23	1415	46	1439	0	1816
geos_flav_88	1555|PHI:1555|GzMyb019|I1RDG6|5518|Gibberella	24.27	478	323	9	44	496	63	526	3e-27	112
geos_flav_92	903|PHI:903|um01888||5270|Ustilago	42.01	507	269	6	12	497	31	533	5e-143	426
geos_flav_95	2256|PHI:2256|Xdh1|Q0UA24|13684|Phaeosphaeria	30.05	376	197	15	13	369	21	349	5e-28	110
geos_flav_96	1994|PHI:1994|GzZC309|I1R9S1|5518|Gibberella	30.83	587	344	12	388	931	59	626	2e-72	254
geos_flav_97	716|PHI:716|ZEB1|ABB90284|5518|Fusarium	51.66	542	260	2	27	567	24	564	0	598
geos_flav_99	1414|PHI:1414|GzC2H081|I1RZL0|5518|Gibberella	48.53	68	34	1	2	68	18	85	2e-12	66.6
geos_flav_100	199|PHI:199|AOX1|AAF82788|5499|Cladosporium	27.05	329	183	15	28	324	8	311	6e-10	58.9
geos_flav_102	2826|PHI:2826|Fgb1|Q6XPX0|59765|Fusarium	26.58	222	142	10	5	220	102	308	3e-08	52
geos_flav_106	2960|PHI:2960|frdA|C5BDL7|67780|Edwardsiella	32.09	296	111	11	189	463	189	415	8e-22	97.4
geos_flav_110	812|PHI:812|MGG_10702|EDJ94108|318829|Magnaporthe	35.48	372	220	6	12	366	3	371	2e-62	207
geos_flav_111	4890|PHI:4890|Q5AHZ2|orf19.3060|5476|Candida	31.15	122	81	2	165	283	154	275	1e-08	52.4
geos_flav_114	2968|PHI:2968|Hxs1|J9VQA5|5207|Cryptococcus	33.14	522	332	8	16	531	5	515	3e-90	290
geos_flav_115	2038|PHI:2038|Mir1|MGG_02370|148305|Magnaporthe	25.82	213	130	8	145	352	48	237	5e-07	48.5
geos_flav_116	2529|PHI:2529|ERG10|Q4WCL5|746128|Aspergillus	68.34	398	123	3	1	395	1	398	0	550
geos_flav_120	2117|PHI:2117|SPM1|P58371|148305|Magnaporthe	43.85	301	144	6	545	821	112	411	1e-57	205
geos_flav_121	19|PHI:19|NMT|AAA17547|5207|Cryptococcus	45.64	493	224	12	115	567	3	491	8e-138	411
geos_flav_127	2107|PHI:2107|Zinc-regulated	44.11	628	257	17	1	563	1	599	1e-142	427
geos_flav_133	1943|PHI:1943|GzZC258|I1RY79|5518|Gibberella	60.31	912	293	19	1	905	1	850	0	1068
geos_flav_136	1597|PHI:1597|GzOB037|I1RYF6|5518|Gibberella	59.47	1631	510	25	1	1595	6	1521	0	1854
geos_flav_139	3354	27.03	111	76	3	108	214	3027	3136	1e-07	50.4
geos_flav_147	445|PHI:445|NOS1||5518|Fusarium	86.8	462	58	1	13	474	7	465	0	836
geos_flav_149	26|PHI:26|CaMDR1|CAA37820|5476|Candida	33.19	470	307	3	69	531	94	563	7e-89	285
geos_flav_154	1453|PHI:1453|GzAra001|I1RA50|5518|Gibberella	62.39	686	233	8	1	666	1	681	0	794
geos_flav_161	2968|PHI:2968|Hxs1|J9VQA5|5207|Cryptococcus	24.57	411	282	10	86	486	67	459	3e-20	91.7
geos_flav_162	2202|PHI:2202|PdeH|D0ERY7|148305|Magnaporthe	50.74	877	366	19	16	865	47	884	0	818
geos_flav_163	1584|PHI:1584|GzOB024|I1RS24|5518|Gibberella	84.29	280	18	1	1	280	1	254	2e-171	476
geos_flav_164	1383|PHI:1383|GzC2H046|I1RS27|5518|Gibberella	57.74	265	93	4	1	254	1	257	6e-104	304
geos_flav_169	2020|PHI:2020|Tup1|XP_759427|5270|Ustilago	26.89	357	214	8	401	722	380	724	3e-31	129
geos_flav_169	2020|PHI:2020|Tup1|XP_759427|5270|Ustilago	27.63	228	147	4	424	636	503	727	3e-20	94
geos_flav_169	2020|PHI:2020|Tup1|XP_759427|5270|Ustilago	25.87	317	176	9	449	728	394	688	6e-20	92.8
geos_flav_169	2020|PHI:2020|Tup1|XP_759427|5270|Ustilago	25	236	164	3	506	738	415	640	2e-18	88.2
geos_flav_169	2020|PHI:2020|Tup1|XP_759427|5270|Ustilago	25.22	226	151	6	83	307	478	686	6e-09	57
geos_flav_169	2020|PHI:2020|Tup1|XP_759427|5270|Ustilago	25.79	221	137	7	39	246	521	727	1e-08	55.8
geos_flav_183	1643|PHI:1643|GzWing015|I1RS37|5518|Gibberella	45.13	596	262	20	1	557	1	570	2e-122	382
geos_flav_185	1205|PHI:1205|(Sc	59.91	873	272	18	1	835	1	833	0	975
geos_flav_186	1180|PHI:1180|(Sc	74.21	508	100	8	782	1273	7	499	0	751
geos_flav_186	1180|PHI:1180|(Sc	27.78	324	176	13	81	388	223	504	1e-24	108
geos_flav_188	1700|PHI:1700|GzZC015|I1RL82|5518|Gibberella	28.61	381	189	14	152	472	175	532	2e-28	119
geos_flav_190	2544|PHI:2544|PAB1|Q4WK03|746128|Aspergillus	36.11	72	45	1	10	81	235	305	1e-09	56.6
geos_flav_190	2544|PHI:2544|PAB1|Q4WK03|746128|Aspergillus	28.92	83	59	0	2	84	46	128	2e-07	49.3
geos_flav_192	1585|PHI:1585|GzOB025|I1RS43|5518|Gibberella	64.9	396	125	2	8	403	5	386	0	551
geos_flav_199	2844|PHI:2844|BRM2|O93802|5599|Alternaria	27.07	266	170	8	5	254	10	267	5e-20	84.3
geos_flav_200	2171|PHI:2171|Peroxisomal	34.74	685	387	19	5	676	31	668	2e-113	358
geos_flav_205	981|PHI:981|hopI1|AAL84247|59511|Pseudomonas	48.08	52	27	0	8	59	370	421	2e-09	56.2
geos_flav_207	2700|PHI:2700|lac2|J7MF98|5465|Colletotrichum	46.32	611	304	6	2	607	1	592	0	584
geos_flav_209	2644|PHI:2644|thioredoxin	33.67	98	63	1	4	101	3	98	5e-18	73.2
geos_flav_213	2968|PHI:2968|Hxs1|J9VQA5|5207|Cryptococcus	25.77	423	280	14	72	482	59	459	1e-24	104
geos_flav_216	213|PHI:213|CPA1|AAF69795|5207|Cryptococcus	56.89	167	64	2	10	176	4	162	1e-60	194
geos_flav_219	2570|PHI:2570|CYB2|Q6FM61|5478|Candida	38.57	477	266	10	4	461	90	558	4e-105	327
geos_flav_224	2528|PHI:2528|SLY1|Q4WYU7|746128|Aspergillus	60.3	728	248	9	1	708	5	711	0	880
geos_flav_226	419|PHI:419|CSH1|AAP93915|5476|Candida	41.77	328	175	4	12	331	1	320	1e-85	262
geos_flav_227	4975|PHI:4975|Q5WWE3|LssB|446|Legionella	25.6	207	126	6	542	723	483	686	2e-09	58.5
geos_flav_228	2075|PHI:2075|Moatg7|MGG_07297|148305|Magnaporthe	63.25	713	228	7	7	701	18	714	0	937
geos_flav_231	820|PHI:820|beta-tubulin|AAA34230|5025|Venturia	93.23	443	30	0	1	443	5	447	0	839
geos_flav_232	2968|PHI:2968|Hxs1|J9VQA5|5207|Cryptococcus	25	396	278	10	91	479	80	463	7e-21	93.2
geos_flav_236	2321|PHI:2321|SidI|Q4WR83|746128|Aspergillus	26.45	518	339	15	31	510	66	579	5e-47	171
geos_flav_237	2968|PHI:2968|Hxs1|J9VQA5|5207|Cryptococcus	29.37	463	309	10	1	454	15	468	3e-54	190
geos_flav_238	1791|PHI:1791|GzZC106|I1RVN8|5518|Gibberella	40.85	590	320	8	8	586	19	590	2e-119	367
geos_flav_242	157|PHI:157|TOXF|AAD45321|5017|Cochliobolus	24.92	325	224	8	70	389	36	345	5e-19	85.1
geos_flav_244	3381	29.72	424	294	2	116	535	218	641	1e-52	189
geos_flav_247	1175|PHI:1175|(Sc	65.98	482	107	8	18	478	8	453	0	620
geos_flav_248	881|PHI:881|MGG_04556|EDJ96020|318829|Magnaporthe	29.53	359	223	10	4	355	3	338	5e-36	133
geos_flav_253	419|PHI:419|CSH1|AAP93915|5476|Candida	22.99	335	219	9	7	320	1	317	5e-15	72.4
geos_flav_257	2038|PHI:2038|Mir1|MGG_02370|148305|Magnaporthe	29.49	217	102	11	62	266	17	194	1e-07	50.4
geos_flav_265	1186|PHI:1186|(Sc	69.39	1483	344	27	1	1462	2	1395	0	1872
geos_flav_267	2022|PHI:2022|BUF1|MGG_02252|148305|Magnaporthe	34.36	259	155	6	10	258	27	280	8e-40	139
geos_flav_272	4892|PHI:4892|Q4WUI1|aspA|746128|Aspergillus	76.58	380	39	2	18	375	1	352	0	547
geos_flav_274	2961|PHI:2961|gcvP|C5BAT0|67780|Edwardsiella	47.98	988	458	14	83	1057	14	958	0	857
geos_flav_279	922|PHI:922|um03615||5270|Ustilago	28.94	653	375	20	1	622	79	673	7e-57	203
geos_flav_281	1526|PHI:1526|GzHOMEL036|I1S0J3|5518|Gibberella	66.7	1024	252	16	636	1654	84	1023	0	1326
geos_flav_284	1692|PHI:1692|GzZC007|I1RYR6|5518|Gibberella	77.53	534	108	1	261	794	1	522	0	867
geos_flav_285	1246|PHI:1246|FGSG_05549|I1RYQ5|5518|Gibberella	66.85	887	218	13	1	838	1	860	0	1157
geos_flav_286	2336|PHI:2336|NIA1|O00101|13684|Stagonospora	35.96	89	56	1	11	98	541	629	8e-11	62
geos_flav_287	1759|PHI:1759|GzZC074|I1RXS2|5518|Gibberella	36.71	572	293	13	1	552	80	602	1e-114	355
geos_flav_288	1236|PHI:1236|FGSG_04770|I1RYF8|5518|Gibberella	63.05	812	200	17	1	809	1	715	0	964
geos_flav_290	2968|PHI:2968|Hxs1|J9VQA5|5207|Cryptococcus	29.34	518	319	12	46	547	15	501	4e-64	218
geos_flav_291	1818|PHI:1818|GzZC133|I1S7V2|5518|Gibberella	43.63	259	132	3	6	261	20	267	1e-65	215
geos_flav_293	2103|PHI:2103|Vacuolar	47.77	157	76	2	416	571	585	736	6e-40	152
geos_flav_293	2103|PHI:2103|Vacuolar	46.56	189	97	3	28	214	83	269	5e-39	150
geos_flav_296	1185|PHI:1185|(Sc	43.97	1069	451	37	206	1175	30	1049	0	674
geos_flav_297	1662|PHI:1662|GzCCHC002|I1REJ1|5518|Gibberella	30.77	442	293	5	61	500	643	1073	2e-67	249
geos_flav_297	1662|PHI:1662|GzCCHC002|I1REJ1|5518|Gibberella	25.33	450	312	9	1205	1644	633	1068	2e-29	125
geos_flav_304	1418|PHI:1418|GzC2H085|I1S0W9|5518|Gibberella	54.19	406	109	13	1	400	1	335	3e-129	377
geos_flav_317	1579|PHI:1579|GzOB019|I1RM25|5518|Gibberella	53.02	645	296	6	379	1023	521	1158	0	733
geos_flav_323	211|PHI:211|CaTUP1|AAB63195|5476|Candida	26.67	210	99	7	249	454	264	422	1e-07	51.2
geos_flav_324	2304|PHI:2304|BCFHG1|CAP74387|40559|Botrytis	42.72	426	222	8	1	421	1	409	2e-109	330
geos_flav_330	2543|PHI:2543|GCD6|Q4WLS1|746128|Aspergillus	27.68	177	90	6	21	194	384	525	3e-07	47.4
geos_flav_331	3364	29.73	111	65	3	45	154	77	175	1e-08	52.4
geos_flav_336	2141|PHI:2141|CDC15|XP_001406795|148305|Magnaporthe	24.43	221	134	6	33	245	42	237	6e-08	53.5
geos_flav_337	2411|PHI:2411|Ss-ggt1|A7F946|5180|Sclerotinia	55.46	366	154	2	184	541	130	494	6e-137	408
geos_flav_337	2411|PHI:2411|Ss-ggt1|A7F946|5180|Sclerotinia	60.87	92	33	1	13	101	38	129	3e-31	124
geos_flav_340	143|PHI:143|CHT|AAA33353|5563|Gloeocercospora	41.4	343	191	4	1	337	1	339	7e-85	263
geos_flav_342	3381	39.86	439	254	4	51	486	208	639	7e-91	292
geos_flav_344	2008|PHI:2008|HST1|EDJ98541|148305|Magnaporthe	50.09	529	230	9	17	515	40	564	7e-167	486
geos_flav_346	1054|PHI:1054|CgCHSI|AAL23717|31870|Colletotrichum	75.82	910	202	10	1	903	1	899	0	1413
geos_flav_347	249|PHI:249|CYP1|AAG13968|318829|Magnaporthe	33.12	154	78	8	19	167	76	209	1e-09	55.8
geos_flav_351	157|PHI:157|TOXF|AAD45321|5017|Cochliobolus	25.14	350	234	11	70	410	19	349	2e-20	89
geos_flav_353	1296|PHI:1296|GzAPSES004|I1S0Z2|5518|Gibberella	69.95	649	186	4	9	656	16	656	0	935
geos_flav_354	440|PHI:440|PMR1|CAB87245|5476|Candida	29.32	556	310	15	306	789	181	725	1e-55	206
geos_flav_356	220|PHI:220|MAN1|AAG10203|5207|Cryptococcus	41.14	457	231	10	3	445	1	433	3e-99	305
geos_flav_358	191|PHI:191|TOM1|AAB08446|39703|Septoria	32.33	433	211	10	7	363	54	480	6e-50	186
geos_flav_358	191|PHI:191|TOM1|AAB08446|39703|Septoria	32.53	292	165	8	566	837	513	792	4e-36	144
geos_flav_360	1554|PHI:1554|GzMyb018|I1RC64|5518|Gibberella	31.96	219	101	8	407	609	335	521	4e-24	104
geos_flav_365	1440|PHI:1440|GzNot002|I1SA65|5518|Gibberella	66.67	588	168	9	1	571	1	577	0	666
geos_flav_370	2099|PHI:2099|Pmc1|MGG_07971|148305|Magnaporthe	45.88	1116	512	21	168	1223	17	1100	0	922
geos_flav_373	438|PHI:438|BcBOT1	26.26	198	127	7	288	471	273	465	4e-10	59.7
geos_flav_374	2227|PHI:2227|pao|D4III8|5270|Ustilago	50	42	21	0	40	81	18	59	2e-07	50.8
geos_flav_376	1196|PHI:1196|(Mgv1)|I1S0S6|5518|Gibberella	88.33	420	44	2	1	419	1	416	0	766
geos_flav_384	1944|PHI:1944|GzZC259|I1RFR7|5518|Gibberella	25.47	161	110	4	216	367	361	520	6e-12	65.5
geos_flav_384	1944|PHI:1944|GzZC259|I1RFR7|5518|Gibberella	34.15	82	50	1	11	92	41	118	3e-09	57
geos_flav_385	2025|PHI:2025|HDL1|G4MQZ9|148305|Magnaporthe	27.04	159	98	6	110	260	214	362	5e-09	55.1
geos_flav_388	1711|PHI:1711|GzZC026|I1REQ5|5518|Gibberella	27.27	143	89	5	176	313	172	304	2e-07	51.6
geos_flav_389	2968|PHI:2968|Hxs1|J9VQA5|5207|Cryptococcus	27.09	454	303	12	68	509	31	468	7e-34	131
geos_flav_391	352|PHI:352|GLO1|CAD79488|5270|Ustilago	26.15	260	143	11	469	680	363	621	1e-11	65.5
geos_flav_392	1417|PHI:1417|GzC2H084|I1S0W0|5518|Gibberella	48.74	119	58	1	6	124	118	233	9e-35	120
geos_flav_393	419|PHI:419|CSH1|AAP93915|5476|Candida	30.05	213	123	12	28	225	24	225	1e-09	55.8
geos_flav_397	1419|PHI:1419|GzC2H086|I1S0X7|5518|Gibberella	70.25	316	92	1	1	314	1	316	2e-148	422
geos_flav_398	3146	25.56	532	294	23	21	518	71	534	5e-28	115
geos_flav_405	2118|PHI:2118|MgSM1|MGG_05344|148305|Magnaporthe	69.06	139	41	2	1	139	1	137	4e-63	191
geos_flav_410	1555|PHI:1555|GzMyb019|I1RDG6|5518|Gibberella	27.52	447	304	9	1056	1488	74	514	3e-42	162
geos_flav_410	1555|PHI:1555|GzMyb019|I1RDG6|5518|Gibberella	24.09	523	328	15	40	539	62	538	7e-21	95.9
geos_flav_411	432|PHI:432|FGL1|AAQ23181|5518|Fusarium	44.28	332	180	4	15	343	14	343	2e-90	276
geos_flav_413	1410|PHI:1410|GzC2H076|I1RYG0|5518|Gibberella	51.38	325	96	13	18	326	20	298	2e-71	225
geos_flav_415	1947|PHI:1947|GzZC262|I1RIC0|5518|Gibberella	47.57	843	397	16	33	868	75	879	0	761
geos_flav_417	1693|PHI:1693|GzZC008|I1RYA7|5518|Gibberella	41.98	567	251	8	39	601	77	569	8e-151	449
geos_flav_419	2321|PHI:2321|SidI|Q4WR83|746128|Aspergillus	31.59	630	302	13	29	647	66	577	5e-93	300
geos_flav_420	2491|PHI:2491|FgPTC1|I1RJS9|5518|Gibberella	30.99	242	103	6	51	241	200	428	9e-25	104
geos_flav_427	2090|PHI:2090|Moatg29|MGG_02790|148305|Magnaporthe	46.33	436	172	17	7	406	4	413	9e-77	256
geos_flav_428	3278	23.03	343	188	7	818	1156	1023	1293	4e-17	85.1
geos_flav_433	1257|PHI:1257|FGSG_13509|I1RSK0|5518|Gibberella	27	426	237	19	96	485	195	582	4e-24	103
geos_flav_434	2227|PHI:2227|pao|D4III8|5270|Ustilago	25.48	314	189	10	61	337	23	328	4e-14	72
geos_flav_436	2084|PHI:2084|Moatg18|MGG_03139|148305|Magnaporthe	27.48	302	170	8	18	279	9	301	3e-28	112
geos_flav_440	1201|PHI:1201|(Bud32)|Q4HYC1|5518|Gibberella	69.62	260	69	2	8	266	12	262	2e-128	367
geos_flav_444	319|PHI:319|SQL2|AAO19638|5270|Ustilago	46.55	58	28	2	371	428	85	139	5e-07	49.3
geos_flav_445	2322|PHI:2322|SidH|Q4WF54|746128|Aspergillus	25.61	285	189	7	2	282	5	270	6e-20	84.3
geos_flav_446	305|PHI:305|ICL1|AAN28719|318829|Magnaporthe	82.63	547	93	2	1	546	1	546	0	943
geos_flav_448	2247|PHI:2247|Sch1|EAT82552|13684|Phaeosphaeria	31.19	202	129	4	7	208	17	208	7e-16	72
geos_flav_449	3381	52.65	566	256	7	5	562	123	684	0	577
geos_flav_451	794|PHI:794|MGG_09471|EDJ95622|318829|Magnaporthe	71.74	743	192	4	5	744	8	735	0	1146
geos_flav_453	544|PHI:544|BCMFS1|AAF64435|332648|Botrytis	26.09	548	389	6	2	540	44	584	1e-58	206
geos_flav_454	1202|PHI:1202|(Sc	75.84	832	163	13	42	849	13	830	0	1206
geos_flav_456	3377	73.57	541	99	9	1	528	1	510	0	724
geos_flav_457	2694|PHI:2694|	24.73	275	138	13	75	324	103	333	1e-07	51.2
geos_flav_462	33|PHI:33|PHR1|AAA68196|5476|Candida	40.93	364	186	9	31	372	23	379	2e-87	278
geos_flav_470	882|PHI:882|MGG_04985|EDJ95433|318829|Magnaporthe	22.52	222	145	7	673	893	494	689	2e-11	65.9
geos_flav_470	882|PHI:882|MGG_04985|EDJ95433|318829|Magnaporthe	20	220	165	4	657	868	528	744	1e-10	63.5
geos_flav_476	502|PHI:502|ADE4|CAA89133|4932|Saccharomyces	52.77	487	206	7	4	477	11	486	9e-171	495
geos_flav_477	1239|PHI:1239|FGSG_12149|I1RFC7|5518|Gibberella	71.37	241	66	2	190	428	99	338	4e-127	375
geos_flav_482	1518|PHI:1518|GzHOMEL016|I1RS54|5518|Gibberella	62.86	175	60	4	184	355	6	178	2e-72	225
geos_flav_483	2034|PHI:2034|MFP1|G4MZY1|148305|Magnaporthe	31.56	263	154	9	49	305	629	871	6e-30	119
geos_flav_489	1458|PHI:1458|GzAra006|Q4I7F9|5518|Gibberella	24.04	445	232	12	174	598	311	669	3e-20	92.4
geos_flav_492	2651|PHI:2651|yedX|Q8ZQ52|90371|Salmonella	34.03	144	60	5	3	142	24	136	1e-17	73.6
geos_flav_493	4906|PHI:4906|Q5A679|Gyp1|5476|Candida	22.76	312	178	11	64	334	244	533	4e-12	66.6
geos_flav_498	1601|PHI:1601|GzOB042|Q4HYQ4|5518|Gibberella	80.29	1390	261	9	25	1410	28	1408	0	2261
geos_flav_503	1197|PHI:1197|(Snf1)|I1RZP6|5518|Gibberella	71.43	763	162	10	1	759	1	711	0	1048
geos_flav_505	404|PHI:404|PTH11|AAD30436|318829|Magnaporthe	31.01	129	84	2	125	253	203	326	2e-13	68.9
geos_flav_506	1667|PHI:1667|GzCCHC007|I1RZP2|5518|Gibberella	77.26	475	97	6	1	469	1	470	0	721
geos_flav_513	3374	57.84	1160	419	16	1	1134	1	1116	0	1191
geos_flav_516	1253|PHI:1253|FGSG_11614|I1RS57|5518|Gibberella	60.23	1305	376	20	37	1319	14	1197	0	1455
geos_flav_518	812|PHI:812|MGG_10702|EDJ94108|318829|Magnaporthe	34.65	127	79	2	45	167	133	259	1e-15	75.5
geos_flav_520	66|PHI:66|CPP1|AAC05307|5476|Candida	34.62	104	60	2	441	537	476	578	2e-17	84.3
geos_flav_521	1555|PHI:1555|GzMyb019|I1RDG6|5518|Gibberella	28.4	331	217	7	21	339	45	367	2e-33	130
geos_flav_525	339|PHI:339|CLPT1|CAC41973|290576|Colletotrichum	27.94	136	75	4	7	133	5	126	2e-08	49.3
geos_flav_527	469|PHI:469|TOXG|AAD47837|5017|Cochliobolus	47.75	333	165	2	45	369	29	360	3e-99	302
geos_flav_528	2329|PHI:2329|CTB4|A0ST42|29003|Cercospora	34.85	462	296	5	129	588	51	509	2e-85	276
geos_flav_530	1923|PHI:1923|GzZC238|I1RHB3|5518|Gibberella	22.73	374	229	14	29	379	50	386	5e-07	50.4
geos_flav_531	1579|PHI:1579|GzOB019|I1RM25|5518|Gibberella	80.72	1198	211	8	1	1193	1	1183	0	1959
geos_flav_532	4883|PHI:4883|J9VMG2|Kcs1|5207|Cryptococcus	28.78	139	85	4	153	290	915	1040	4e-07	49.7
geos_flav_533	2240|PHI:2240|Srt1|Q4PBY9|5270|Ustilago	25.71	494	340	9	40	522	26	503	2e-43	160
geos_flav_534	2095|PHI:2095|Calcium-transporting	44.94	1037	490	14	51	1026	30	1046	0	831
geos_flav_542	1850|PHI:1850|GzZC165|I1RXK9|5518|Gibberella	40.14	588	235	9	1	559	1	500	1e-136	408
geos_flav_545	2476|PHI:2476|CcpelA|G8AA67|27358|Colletotrichum	55.45	321	138	3	1	320	1	317	1e-108	321
geos_flav_547	1167|PHI:1167|NPC1|I1RY25|5518|Gibberella	77.61	1273	281	3	1	1270	1	1272	0	2077
geos_flav_549	3102	40.42	433	240	9	13	440	42	461	2e-103	317
geos_flav_552	2976|PHI:2976|CgOPT1|C6ZRH8|29905|Colletotrichum	34.35	687	406	10	91	775	34	677	1e-121	387
geos_flav_555	5017|PHI:5017|G4MVK9|MoPEX11A|148305|Magnaporthe	65.55	238	78	1	1	238	1	234	6e-114	328
geos_flav_556	2025|PHI:2025|HDL1|G4MQZ9|148305|Magnaporthe	30.53	131	88	2	165	294	215	343	1e-08	54.3
geos_flav_559	2022|PHI:2022|BUF1|MGG_02252|148305|Magnaporthe	24.5	200	122	8	3	190	33	215	3e-07	48.5
geos_flav_561	3272	29.94	541	317	19	57	580	6	501	1e-40	154
geos_flav_564	5016|PHI:5016|G4ZAY8|Psimpa1|67593|Phytophthora	23.76	282	199	7	133	410	77	346	5e-11	64.7
geos_flav_566	538|PHI:538|FRT1|AAU87358|40559|Botrytis	27.53	454	290	17	5	441	117	548	3e-27	112
geos_flav_567	2747|PHI:2747|Cnt|A8YZD7|1280|Staphylococcus	23.73	413	287	10	226	625	9	406	6e-26	108
geos_flav_568	211|PHI:211|CaTUP1|AAB63195|5476|Candida	30.28	284	137	10	679	938	263	509	1e-22	100
geos_flav_568	211|PHI:211|CaTUP1|AAB63195|5476|Candida	31.79	151	92	4	841	980	269	419	2e-17	84.3
geos_flav_568	211|PHI:211|CaTUP1|AAB63195|5476|Candida	38.1	105	61	4	888	988	274	378	9e-12	65.9
geos_flav_575	167|PHI:167|CHIP3|AAF00024|5457|Colletotrichum	27.7	296	187	7	374	644	272	565	7e-16	78.2
geos_flav_576	2020|PHI:2020|Tup1|XP_759427|5270|Ustilago	23.87	310	177	11	2	291	454	724	8e-10	57
geos_flav_577	3178	72.44	947	196	8	264	1183	1	909	0	1293
geos_flav_578	3381	24.9	482	330	10	771	1251	189	639	1e-24	108
geos_flav_584	1161|PHI:1161|MgMfs1|A4ZGP3|54734|Mycosphaerella	42.44	549	302	4	2	536	26	574	7e-163	478
geos_flav_590	1333|PHI:1333|GzbZIP015|I1RY51|5518|Gibberella	69.46	239	62	5	269	506	1	229	2e-100	303
geos_flav_595	2315|PHI:2315|ChLae1|G4XKY9|5016|Cochliobolus	36.18	293	177	6	99	385	3	291	1e-56	188
geos_flav_609	2195|PHI:2195|MoRgs4|XP_368254|148305|Magnaporthe	63.01	1249	406	17	288	1494	4	1238	0	1463
geos_flav_613	748|PHI:748|um00446|Not	41.47	721	385	10	4	688	94	813	0	554
geos_flav_615	2526|PHI:2526|LUC7|Q4WMR3|746128|Aspergillus	71.55	239	62	1	1	233	1	239	1e-123	355
geos_flav_622	538|PHI:538|FRT1|AAU87358|40559|Botrytis	26.07	491	327	14	58	536	111	577	4e-30	122
geos_flav_626	2654|PHI:2654|DUR1,2|Q59VF3|5476|Candida	25.57	395	222	15	117	474	61	420	7e-12	65.9
geos_flav_629	1981|PHI:1981|GzZC296|I1RIY9|5518|Gibberella	37.9	649	362	9	18	658	6	621	2e-145	439
geos_flav_630	2376|PHI:2376|DEP2|D2E9W7|29001|Alternaria	28.57	462	282	16	3	441	6	442	7e-44	160
geos_flav_635	2038|PHI:2038|Mir1|MGG_02370|148305|Magnaporthe	57.19	299	125	2	99	397	2	297	4e-107	320
geos_flav_639	2644|PHI:2644|thioredoxin	34.88	86	54	1	32	117	2	85	5e-18	74.3
geos_flav_640	226|PHI:226|PEX6|AAK16738|5462|Colletotrichum	27.6	250	145	8	269	506	1013	1238	2e-10	61.6
geos_flav_641	2226|PHI:2226|Mcs1|XP_759351|5270|Ustilago	25.57	524	335	19	131	623	1232	1731	6e-35	139
geos_flav_644	1907|PHI:1907|GzZC222|I1RHJ0|5518|Gibberella	61.85	574	189	3	217	790	213	756	0	738
geos_flav_644	1907|PHI:1907|GzZC222|I1RHJ0|5518|Gibberella	80	70	13	1	3	71	51	120	1e-32	132
geos_flav_645	1379|PHI:1379|GzC2H042|I1RQS8|5518|Gibberella	57.63	531	181	11	4	493	21	548	0	564
geos_flav_648	2535|PHI:2535|ERG11B	22.92	336	212	12	160	470	156	469	8e-08	52
geos_flav_654	1675|PHI:1675|GzDHHC003|Q4I8B6|5518|Gibberella	31.96	194	96	6	317	500	64	231	4e-14	72.8
geos_flav_654	1675|PHI:1675|GzDHHC003|Q4I8B6|5518|Gibberella	29.65	172	112	4	347	518	54	216	2e-11	64.3
geos_flav_654	1675|PHI:1675|GzDHHC003|Q4I8B6|5518|Gibberella	27.63	228	132	9	215	437	36	235	8e-08	52.4
geos_flav_655	368|PHI:368|NOT4|AAF66693|5476|Candida	42.9	331	151	8	4	325	18	319	1e-73	251
geos_flav_663	1051|PHI:1051|CTB3|ABC79591|29003|Cercospora	26.63	398	252	11	5	372	455	842	8e-23	98.2
geos_flav_664	447|PHI:447|MCSA|CAI61947|5085|Aspergillus	27.59	377	227	14	88	444	108	458	2e-28	114
geos_flav_666	24|PHI:24|Avenacinase	55.81	783	313	11	47	812	27	793	0	850
geos_flav_667	2815|PHI:2815|pdr15|Q04182|4932|Saccharomyces	25.21	1309	800	40	102	1294	185	1430	2e-95	335
geos_flav_667	2815|PHI:2815|pdr15|Q04182|4932|Saccharomyces	27.2	522	324	18	100	589	900	1397	3e-47	183
geos_flav_667	2815|PHI:2815|pdr15|Q04182|4932|Saccharomyces	24.54	599	378	18	732	1299	184	739	9e-26	113
geos_flav_668	267|PHI:267|MLT1|AAD51594|5476|Candida	30.08	1463	803	38	63	1397	233	1603	1e-177	573
geos_flav_669	2020|PHI:2020|Tup1|XP_759427|5270|Ustilago	25	316	168	7	1002	1305	466	724	1e-20	95.5
geos_flav_669	2020|PHI:2020|Tup1|XP_759427|5270|Ustilago	28.63	248	128	7	995	1218	501	723	6e-18	87
geos_flav_669	2020|PHI:2020|Tup1|XP_759427|5270|Ustilago	30.53	131	80	3	947	1068	596	724	1e-08	57
geos_flav_671	2968|PHI:2968|Hxs1|J9VQA5|5207|Cryptococcus	29.04	520	333	13	25	535	12	504	8e-58	201
geos_flav_672	538|PHI:538|FRT1|AAU87358|40559|Botrytis	28.51	505	324	11	83	567	64	551	2e-47	174
geos_flav_677	1996|PHI:1996|GzZC311|I1R9R2|5518|Gibberella	42.02	714	373	11	30	732	2	685	6e-174	516
geos_flav_678	3226	49.85	341	164	5	36	375	1	335	5e-108	325
geos_flav_686	1662|PHI:1662|GzCCHC002|I1REJ1|5518|Gibberella	34.75	469	261	10	36	495	643	1075	1e-81	278
geos_flav_687	1297|PHI:1297|GzAT001|I1RPU1|5518|Gibberella	59.8	612	221	9	562	1166	492	1085	0	688
geos_flav_688	2968|PHI:2968|Hxs1|J9VQA5|5207|Cryptococcus	30.16	504	315	13	10	497	12	494	2e-59	209
geos_flav_690	2240|PHI:2240|Srt1|Q4PBY9|5270|Ustilago	27.31	454	319	7	62	510	46	493	6e-41	153
geos_flav_695	1681|PHI:1681|GzNF001|I1REN7|5518|Gibberella	48.21	2319	1109	29	3	2296	1	2252	0	2065
geos_flav_699	1695|PHI:1695|GzZC010|I1S2I3|5518|Gibberella	66.78	581	160	4	90	657	69	629	0	757
geos_flav_700	2215|PHI:2215|BIM1|G4N983|148305|Magnaporthe	50.21	2125	830	36	1	1944	1	2078	0	1930
geos_flav_701	2171|PHI:2171|Peroxisomal	34.79	687	404	15	23	687	32	696	2e-119	374
geos_flav_702	4194|PHI:4194|V5XZS6|AKT7|5599|Alternaria	39.69	519	290	4	1	518	25	521	6e-136	405
geos_flav_706	1713|PHI:1713|GzZC028|I1RGG4|5518|Gibberella	40.24	594	313	8	3	588	35	594	4e-146	437
geos_flav_707	144|PHI:144|CHT42|AAC05829|29875|Trichoderma	44.84	397	208	4	23	412	37	429	2e-120	358
geos_flav_709	1662|PHI:1662|GzCCHC002|I1REJ1|5518|Gibberella	29.43	418	284	5	1	415	666	1075	5e-56	201
geos_flav_711	1787|PHI:1787|GzZC102|I1S1P9|5518|Gibberella	54.08	466	193	6	60	511	11	469	2e-168	488
geos_flav_727	2624|PHI:2624|aroA|P07637|90371|Salmonella	42.03	433	226	13	403	832	12	422	2e-78	266
geos_flav_730	2844|PHI:2844|BRM2|O93802|5599|Alternaria	30.77	273	162	8	4	265	7	263	4e-27	105
geos_flav_732	3272	28.34	561	315	23	51	590	7	501	3e-33	131
geos_flav_733	242|PHI:242|CaTPS2|CAC17748|5476|Candida	43.82	874	407	18	14	859	26	843	0	708
geos_flav_735	1260|PHI:1260|FGSG_13944|I1RUC7|5518|Gibberella	32.02	203	135	2	848	1048	450	651	8e-17	82.8
geos_flav_735	1260|PHI:1260|FGSG_13944|I1RUC7|5518|Gibberella	30.58	242	149	4	837	1075	421	646	2e-15	78.2
geos_flav_736	2822|PHI:2822|Cxt1p|Q5K8R6|5207|Cryptococcus	25.22	575	343	18	54	601	146	660	5e-41	155
geos_flav_740	2968|PHI:2968|Hxs1|J9VQA5|5207|Cryptococcus	33.14	528	336	8	36	562	4	515	3e-94	299
geos_flav_744	2544|PHI:2544|PAB1|Q4WK03|746128|Aspergillus	29.09	165	115	2	696	858	141	305	1e-15	79
geos_flav_744	2544|PHI:2544|PAB1|Q4WK03|746128|Aspergillus	20.29	340	192	5	607	869	129	466	3e-09	58.5
geos_flav_750	438|PHI:438|BcBOT1	25.31	324	215	10	124	428	164	479	5e-19	89.4
geos_flav_753	211|PHI:211|CaTUP1|AAB63195|5476|Candida	27.96	93	67	0	13	105	260	352	3e-07	49.3
geos_flav_758	2746|PHI:2746|treZ|Q02LV7|287|Pseudomonas	27.42	299	164	13	73	361	5	260	1e-19	90.1
geos_flav_759	2962|PHI:2962|glyA|C5BEV2|67780|Edwardsiella	45.73	398	183	8	28	420	22	391	2e-99	306
geos_flav_763	3035	54.34	346	152	1	1	340	1	346	5e-138	397
geos_flav_765	1210|PHI:1210|FGSG_01058|I1S077|5518|Gibberella	61	1477	431	41	1	1456	46	1398	0	1539
geos_flav_772	3225	44.24	425	216	8	1	419	4	413	6e-127	375
geos_flav_773	510|PHI:510|CaNAG3|EAK93097|5476|Candida	23.88	490	344	13	1	468	44	526	4e-22	97.4
geos_flav_777	179|PHI:179|PELA|AAA33338|140110|Nectria	54.73	243	108	2	7	248	1	242	6e-93	275
geos_flav_780	1318|PHI:1318|GzBrom003|I1RZM2|5518|Gibberella	56.35	323	120	2	2	323	1	303	5e-127	367
geos_flav_783	26|PHI:26|CaMDR1|CAA37820|5476|Candida	26.78	183	117	7	76	247	140	316	1e-06	48.5
geos_flav_785	1924|PHI:1924|GzZC239|I1RH93|5518|Gibberella	29.68	566	290	23	41	548	99	614	3e-53	191
geos_flav_786	1689|PHI:1689|GzZC004|I1S018|5518|Gibberella	52.71	645	211	13	4	639	20	579	0	617
geos_flav_786	1689|PHI:1689|GzZC004|I1S018|5518|Gibberella	41.59	113	58	3	703	815	718	822	2e-15	78.2
geos_flav_790	423|PHI:423|VAD1|AAV41010|5207|Cryptococcus	31.76	381	241	8	10	386	35	400	4e-63	214
geos_flav_794	2601|PHI:2601|Asc1|P83774|746128|Aspergillus	61.35	326	111	5	1	323	1	314	3e-143	409
geos_flav_795	2544|PHI:2544|PAB1|Q4WK03|746128|Aspergillus	30.29	175	102	6	1	160	142	311	3e-21	93.6
geos_flav_795	2544|PHI:2544|PAB1|Q4WK03|746128|Aspergillus	24.18	153	95	6	1	141	54	197	7e-11	61.6
geos_flav_796	1953|PHI:1953|GzZC268|I1RKB4|5518|Gibberella	47.36	454	215	7	29	481	9	439	2e-134	402
geos_flav_803	3411	31.3	345	216	9	114	451	91	421	5e-40	149
geos_flav_814	231|PHI:231|RPK1|AAK31209|5462|Colletotrichum	74.68	391	73	6	5	370	2	391	0	575
geos_flav_818	2546|PHI:2546|BRX1|Q4WKJ9|746128|Aspergillus	47.94	315	121	9	26	298	63	376	6e-89	271
geos_flav_821	3332	42.67	225	122	3	1	223	1	220	1e-46	154
geos_flav_823	2266|PHI:2266|Ptr2|0|13684|Phaeosphaeria	61.22	539	204	4	34	569	64	600	0	689
geos_flav_826	3808|PHI:3808|I1S0C0|Atf1|5518|Fusarium	61.71	551	160	13	4	550	23	526	0	587
geos_flav_827	2169|PHI:2169|Conserved	45.89	438	147	12	48	408	2	426	6e-101	309
geos_flav_829	901|PHI:901|um01886||5270|Ustilago	30.48	433	269	10	46	457	162	583	7e-56	199
geos_flav_835	1662|PHI:1662|GzCCHC002|I1REJ1|5518|Gibberella	29.13	460	306	6	5	462	633	1074	2e-62	220
geos_flav_836	1579|PHI:1579|GzOB019|I1RM25|5518|Gibberella	40.53	227	113	5	587	806	502	713	4e-44	172
geos_flav_836	1579|PHI:1579|GzOB019|I1RM25|5518|Gibberella	28.92	453	248	11	893	1329	741	1135	8e-43	168
geos_flav_837	1552|PHI:1552|GzMyb016|I1S0N5|5518|Gibberella	82.3	1130	179	9	1	1126	1	1113	0	1801
geos_flav_838	1367|PHI:1367|GzC2H028|I1RK94|5518|Gibberella	50.79	634	247	23	17	620	20	618	8e-167	492
geos_flav_840	112|PHI:112|MAK1|AAC49410|140110|Nectria	26.15	390	263	9	2	383	22	394	3e-30	118
geos_flav_841	1753|PHI:1753|GzZC068|I1RZN4|5518|Gibberella	69.58	835	216	13	16	822	22	846	0	1164
geos_flav_842	1172|PHI:1172|HDF2|I1RKC4|5518|Gibberella	73.72	704	175	2	44	747	19	712	0	1121
geos_flav_845	2042|PHI:2042|ABC3|Q3Y5V5|148305|Magnaporthe	35.69	1328	776	21	6	1270	8	1320	0	768
geos_flav_847	2087|PHI:2087|Moatg26|MGG_03459|148305|Magnaporthe	53.65	1467	511	35	57	1423	108	1505	0	1416
geos_flav_848	860|PHI:860|MSP1|AAX07670|318829|Magnaporthe	37.04	270	159	4	723	984	77	343	9e-46	170
geos_flav_849	4903|PHI:4903|C4YN44|Fdh3|5476|Candida	29.79	386	242	11	7	379	10	379	1e-41	150
geos_flav_850	339|PHI:339|CLPT1|CAC41973|290576|Colletotrichum	40.7	199	108	3	1	199	14	202	5e-48	156
geos_flav_851	3004|PHI:3004|ClpX|A6QHK8|1280|Staphylococcus	39.39	358	157	6	163	511	106	412	2e-70	232
geos_flav_852	2084|PHI:2084|Moatg18|MGG_03139|148305|Magnaporthe	70.13	472	119	6	1	457	1	465	0	645
geos_flav_853	60|PHI:60|TOXA|AAB36607|5017|Cochliobolus	27.3	326	218	7	18	330	60	379	4e-25	106
geos_flav_854	441|PHI:441|BTP1|CAE55153|40559|Botrytis	24.78	339	192	11	34	359	44	332	3e-17	82.8
geos_flav_855	784|PHI:784|MGG_00056|EDK03390|318829|Magnaporthe	31.1	209	122	10	6	197	13	216	1e-13	67
geos_flav_860	2038|PHI:2038|Mir1|MGG_02370|148305|Magnaporthe	23.69	287	183	10	37	310	26	289	5e-07	47.8
geos_flav_863	1807|PHI:1807|GzZC122|I1RUM5|5518|Gibberella	64.8	784	221	9	21	803	14	743	0	983
geos_flav_870	4906|PHI:4906|Q5A679|Gyp1|5476|Candida	49.62	391	148	7	225	570	178	564	6e-114	352
geos_flav_874	1650|PHI:1650|GzWing022|I1S006|5518|Gibberella	68.42	266	67	9	671	930	132	386	2e-95	321
geos_flav_880	2029|PHI:2029|TGL2|G4NEK6|148305|Magnaporthe	46.36	302	125	6	55	338	85	367	3e-74	234
geos_flav_881	4194|PHI:4194|V5XZS6|AKT7|5599|Alternaria	26.89	305	154	13	291	595	243	478	8e-12	65.5
geos_flav_886	1579|PHI:1579|GzOB019|I1RM25|5518|Gibberella	48.14	727	344	13	19	739	449	1148	0	671
geos_flav_887	2968|PHI:2968|Hxs1|J9VQA5|5207|Cryptococcus	25.29	510	355	13	4	502	4	498	1e-40	151
geos_flav_889	2655|PHI:2655|lon|K1C7N5|287|Pseudomonas	45.68	405	218	2	410	814	150	552	7e-115	376
geos_flav_889	2655|PHI:2655|lon|K1C7N5|287|Pseudomonas	39.72	214	118	2	883	1093	561	766	5e-39	154
geos_flav_890	337|PHI:337|CHS7|AAT77184|5507|Fusarium	29.07	289	192	4	4	289	2	280	2e-30	116
geos_flav_891	2058|PHI:2058|LHS1|MGG_06648.5|148305|Magnaporthe	56.22	1021	395	17	8	998	1	999	0	1031
geos_flav_893	2340|PHI:2340|aiiA|Q9L8R8|337|Burkholderia	25.53	235	142	10	44	271	33	241	1e-08	52.4
geos_flav_895	2694|PHI:2694|	30.16	315	190	9	283	594	141	428	1e-28	116
geos_flav_896	2570|PHI:2570|CYB2|Q6FM61|5478|Candida	41.79	67	38	1	7	73	88	153	6e-09	55.1
geos_flav_900	1055|PHI:1055|CgCHSIII|AAL23718|31870|Colletotrichum	78.28	921	188	7	1	918	1	912	0	1491
geos_flav_901	2839|PHI:2839|RED1|Q8NJQ2|5016|Cochliobolus	49.56	343	171	2	6	346	4	346	2e-109	325
geos_flav_904	2322|PHI:2322|SidH|Q4WF54|746128|Aspergillus	47.21	269	136	4	314	581	7	270	6e-74	238
geos_flav_907	2020|PHI:2020|Tup1|XP_759427|5270|Ustilago	23.91	184	115	5	623	782	504	686	2e-07	52.4
geos_flav_908	3387	22.19	329	214	9	32	352	1731	2025	1e-08	54.3
geos_flav_909	226|PHI:226|PEX6|AAK16738|5462|Colletotrichum	35.94	384	198	12	345	700	852	1215	8e-54	199
geos_flav_910	2545|PHI:2545|TIF35|Q4X1I3|746128|Aspergillus	62.8	293	92	7	12	300	10	289	3e-124	358
geos_flav_913	3257	29.15	295	160	8	66	356	148	397	4e-19	86.7
geos_flav_916	2357|PHI:2357|CYP52X1|E2EAF6|475271|Beauveria	23.84	432	275	16	114	526	99	495	5e-24	103
geos_flav_917	1458|PHI:1458|GzAra006|Q4I7F9|5518|Gibberella	29.6	429	231	6	85	478	290	682	2e-55	202
geos_flav_918	911|PHI:911|um11451||5270|Ustilago	25	340	202	16	31	347	37	346	6e-08	51.2
geos_flav_919	4837|PHI:4837|A0A024CHY4|cipA|36746|Pseudomonas	24.48	531	274	17	77	580	476	906	2e-15	77.8
geos_flav_921	2387|PHI:2387|ACL2|I1RPR1|5518|Gibberella	88.55	489	55	1	1	488	1	489	0	896
geos_flav_922	442|PHI:442|MSY1||5518|Fusarium	85.77	766	109	0	1	766	1	766	0	1386
geos_flav_926	2968|PHI:2968|Hxs1|J9VQA5|5207|Cryptococcus	28.37	490	344	5	29	514	23	509	2e-56	196
geos_flav_929	2434|PHI:2434|FgFlbA|I1RQ89|5518|Gibberella	80.54	483	92	2	4	484	2	484	0	816
geos_flav_931	339|PHI:339|CLPT1|CAC41973|290576|Colletotrichum	92.75	193	13	1	6	198	11	202	9e-130	365
geos_flav_934	922|PHI:922|um03615||5270|Ustilago	32.31	619	343	23	4	577	84	671	2e-61	215
geos_flav_937	1555|PHI:1555|GzMyb019|I1RDG6|5518|Gibberella	25.88	483	316	12	23	478	74	541	4e-39	147
geos_flav_939	2594|PHI:2594|SET3|Q59ZX1|746128|Aspergillus	48	50	24	2	46	95	366	413	4e-08	54.7
geos_flav_939	2594|PHI:2594|SET3|Q59ZX1|746128|Aspergillus	23.93	163	99	8	308	453	653	807	1e-07	53.1
geos_flav_940	3378	35.19	216	121	9	26	236	26	227	6e-23	93.6
geos_flav_943	2491|PHI:2491|FgPTC1|I1RJS9|5518|Gibberella	30.41	148	66	4	328	475	317	427	3e-09	57
geos_flav_945	3381	31.53	555	357	9	1	544	128	670	3e-70	239
geos_flav_946	4194|PHI:4194|V5XZS6|AKT7|5599|Alternaria	26.43	507	322	14	8	502	15	482	7e-40	149
geos_flav_953	2020|PHI:2020|Tup1|XP_759427|5270|Ustilago	28.74	167	103	6	101	259	468	626	2e-11	62.4
geos_flav_953	2020|PHI:2020|Tup1|XP_759427|5270|Ustilago	32.52	123	76	3	151	267	421	542	3e-10	58.2
geos_flav_955	2491|PHI:2491|FgPTC1|I1RJS9|5518|Gibberella	32.68	153	90	6	420	571	320	460	1e-15	77.8
geos_flav_956	1566|PHI:1566|GzOB006|I1RC95|5518|Gibberella	36.08	291	152	6	176	460	114	376	1e-40	151
geos_flav_957	2520|PHI:2520|LYS4|Q4WUL6	28.26	644	398	21	72	666	68	696	2e-48	180
geos_flav_959	2315|PHI:2315|ChLae1|G4XKY9|5016|Cochliobolus	35.34	249	152	5	40	284	1	244	3e-34	127
geos_flav_962	419|PHI:419|CSH1|AAP93915|5476|Candida	28.75	313	208	9	31	331	1	310	1e-31	121
geos_flav_964	435|PHI:435|VMA7|EAL02110|5476|Candida	59.66	119	47	1	6	123	4	122	1e-47	150
geos_flav_970	1255|PHI:1255|FGSG_07745|I1RQ67|5518|Gibberella	55.4	787	285	19	4	765	20	765	0	781
geos_flav_971	882|PHI:882|MGG_04985|EDJ95433|318829|Magnaporthe	27.62	344	225	5	401	744	464	783	2e-34	138
geos_flav_975	3279	83.2	244	33	4	1	240	1	240	7e-134	379
geos_flav_978	1555|PHI:1555|GzMyb019|I1RDG6|5518|Gibberella	21.88	480	339	9	50	502	73	543	3e-28	115
geos_flav_985	253|PHI:253|FOS1|AAK27436|5085|Aspergillus	34.44	453	240	10	1966	2413	308	708	3e-62	228
geos_flav_987	2549|PHI:2549|MAK5|Q4WMS3|746128|Aspergillus	25.61	535	258	16	66	521	202	675	1e-35	140
geos_flav_988	2315|PHI:2315|ChLae1|G4XKY9|5016|Cochliobolus	36.08	291	175	7	69	350	2	290	2e-45	157
geos_flav_989	1269|PHI:1269|FGSG_02838|I1RFK9|5518|Gibberella	39.1	422	234	9	12	420	4	415	9e-96	305
geos_flav_991	888|PHI:888|MGG_01707|EDK04578|318829|Magnaporthe	70.5	200	56	2	1	198	96	294	7e-100	292
geos_flav_992	1685|PHI:1685|GzRad003|I1S5Z3|5518|Gibberella	29.77	215	123	8	45	250	241	436	4e-13	70.5
geos_flav_1011	2560|PHI:2560|CNB1|Q6FLU4|5478|Candida	36.42	173	92	6	12	181	12	169	8e-21	84
geos_flav_1016	1228|PHI:1228|FGSG_07745|I1RR00|5518|Gibberella	23.17	246	129	10	95	303	158	380	7e-09	55.1
geos_flav_1022	1655|PHI:1655|GzWing028|I1S9V9|5518|Gibberella	56.08	1965	666	42	46	1989	33	1821	0	2055
geos_flav_1030	1555|PHI:1555|GzMyb019|I1RDG6|5518|Gibberella	22.6	447	281	8	30	418	74	513	4e-30	119
geos_flav_1031	2976|PHI:2976|CgOPT1|C6ZRH8|29905|Colletotrichum	35.34	730	404	7	345	1070	62	727	3e-145	456
geos_flav_1036	3280	88.73	213	24	0	5	217	2	214	3e-133	375
geos_flav_1037	112|PHI:112|MAK1|AAC49410|140110|Nectria	44.2	224	116	4	1	218	239	459	3e-56	186
geos_flav_1038	1414|PHI:1414|GzC2H081|I1RZL0|5518|Gibberella	42.22	90	41	3	71	158	24	104	6e-11	62
geos_flav_1040	1582|PHI:1582|GzOB022|I1RQ81|5518|Gibberella	83.71	307	50	0	1	307	1	307	0	547
geos_flav_1044	697|PHI:697|ugt51E1|AAM81358|5022|Leptosphaeria	21.6	287	177	6	98	366	85	341	1e-11	63.2
geos_flav_1046	1161|PHI:1161|MgMfs1|A4ZGP3|54734|Mycosphaerella	34.22	415	265	4	7	416	89	500	6e-69	232
geos_flav_1048	482|PHI:482|LAEA|AAR01218|5085|Aspergillus	28.52	277	167	5	15	273	64	327	1e-32	122
geos_flav_1053	1956|PHI:1956|GzZC271|I1RLT2|5518|Gibberella	26.42	424	252	15	15	419	10	392	5e-24	104
geos_flav_1064	1781|PHI:1781|GzZC096|I1S389|5518|Gibberella	32.03	740	412	21	11	708	19	709	2e-102	330
geos_flav_1065	2329|PHI:2329|CTB4|A0ST42|29003|Cercospora	32	275	173	8	3	271	241	507	2e-33	125
geos_flav_1066	2455|PHI:2455|CRE1|J9MZK9|59765|Fusarium	65.69	306	63	11	15	314	151	420	5e-110	327
geos_flav_1071	1275|PHI:1275|FGSG_03146|I1S7R2|5518|Gibberella	50.91	550	192	8	1	541	65	545	1e-164	496
geos_flav_1075	1854|PHI:1854|GzZC169|I1S054|5518|Gibberella	37.3	630	331	12	3	623	14	588	2e-130	401
geos_flav_1079	2038|PHI:2038|Mir1|MGG_02370|148305|Magnaporthe	25.1	251	165	8	15	255	19	256	3e-10	58.2
geos_flav_1082	510|PHI:510|CaNAG3|EAK93097|5476|Candida	32.52	163	109	1	16	177	94	256	5e-22	91.3
geos_flav_1089	1991|PHI:1991|GzZC306|I1R9K1|5518|Gibberella	26.51	679	394	20	1	608	21	665	1e-43	164
geos_flav_1090	1393|PHI:1393|GzC2H056|I1RU69|5518|Gibberella	25.37	205	125	10	1	190	568	759	5e-07	48.1
geos_flav_1091	2192|PHI:2192|MoRgs1||148305|Magnaporthe	64.44	45	14	1	325	369	173	215	5e-12	64.7
geos_flav_1102	1458|PHI:1458|GzAra006|Q4I7F9|5518|Gibberella	29.33	450	219	15	12	421	288	678	4e-42	159
geos_flav_1114	2609|PHI:2609|KRR1|AAB96910.2|746128|Aspergillus	75.49	306	75	0	1	306	1	306	4e-179	501
geos_flav_1116	434|PHI:434|GEL2|EAL88984|5085|Aspergillus	51.43	420	193	7	8	424	12	423	1e-147	432
geos_flav_1120	1662|PHI:1662|GzCCHC002|I1REJ1|5518|Gibberella	32.37	482	293	6	47	511	644	1109	2e-79	271
geos_flav_1122	3019	73.4	1173	299	9	3	1167	4	1171	0	1825
geos_flav_1131	783|PHI:783|MGG_04163|EDJ99464|318829|Magnaporthe	46.12	1303	572	34	1	1192	1	1284	0	915
geos_flav_1135	2386|PHI:2386|ACL1|I1S7N4|5518|Gibberella	89.51	410	42	1	245	653	145	554	0	765
geos_flav_1135	2386|PHI:2386|ACL1|I1S7N4|5518|Gibberella	90.23	133	13	0	12	144	13	145	8e-76	253
geos_flav_1137	4895|PHI:4895|Q4WTL8|aspD|746128|Aspergillus	88.66	335	37	1	6	339	12	346	0	631
geos_flav_1145	825|PHI:825|SE|AAQ18216|5551|Trichophyton	51.44	486	210	5	31	516	27	486	1e-172	498
geos_flav_1149	1603|PHI:1603|GzOB044|I1S0A1|5518|Gibberella	71.06	546	150	3	64	607	1	540	0	825
geos_flav_1154	2515|PHI:2515|ALG7|Q4X146|746128|Aspergillus	64.22	464	161	3	1	462	1	461	0	620
geos_flav_1155	1485|PHI:1485|GzHMG017|I1RMP0|5518|Gibberella	45.64	986	388	31	1	950	1	874	0	659
geos_flav_1158	2117|PHI:2117|SPM1|P58371|148305|Magnaporthe	37.95	419	209	12	32	409	44	452	1e-67	224
geos_flav_1159	506|PHI:506|URA3|AAA34824|4932|Saccharomyces	48.53	136	67	2	2	137	5	137	1e-33	125
geos_flav_1159	506|PHI:506|URA3|AAA34824|4932|Saccharomyces	41.48	135	60	5	248	380	145	262	4e-23	95.1
geos_flav_1163	3312	45.65	804	325	21	1	772	1	724	0	591
geos_flav_1165	3381	26.16	432	284	7	204	629	223	625	1e-32	131
geos_flav_1166	1413|PHI:1413|GzC2H080|I1RZD4|5518|Gibberella	61.37	1007	336	19	19	1015	25	988	0	1182
geos_flav_1168	922|PHI:922|um03615||5270|Ustilago	23.54	667	392	25	26	642	73	671	3e-23	102
geos_flav_1169	55|PHI:55|PKS1|AAB08104|5016|Cochliobolus	29.79	235	153	4	56	290	1847	2069	7e-22	95.1
geos_flav_1172	2353|PHI:2353|AMT1|XP_381310|5518|Gibberella	70.36	776	226	3	11	784	4	777	0	1101
geos_flav_1174	1525|PHI:1525|GzHOMEL035|Q4HY90|5518|Gibberella	55.26	713	207	13	1	690	1	624	0	647
geos_flav_1175	1270|PHI:1270|FGSG_06420|I1RHA1|5518|Gibberella	36.25	309	169	5	83	390	4	285	1e-60	201
geos_flav_1177	1203|PHI:1203|(Sc	89.65	454	45	2	1	453	1	453	0	851
geos_flav_1178	2038|PHI:2038|Mir1|MGG_02370|148305|Magnaporthe	24.32	296	187	8	9	290	24	296	8e-08	50.1
geos_flav_1186	2042|PHI:2042|ABC3|Q3Y5V5|148305|Magnaporthe	29.95	187	113	6	510	682	1094	1276	2e-12	68.6
geos_flav_1198	2844|PHI:2844|BRM2|O93802|5599|Alternaria	26.69	281	167	8	4	263	5	267	9e-21	86.7
geos_flav_1199	716|PHI:716|ZEB1|ABB90284|5518|Fusarium	30.96	575	342	12	4	565	30	562	5e-78	257
geos_flav_1201	3061	59.25	692	239	12	414	1084	495	1164	0	779
geos_flav_1201	3061	51.27	394	154	14	29	401	34	410	6e-92	318
geos_flav_1203	1954|PHI:1954|GzZC269|I1RMG7|5518|Gibberella	42.69	773	345	19	1	760	33	720	0	581
geos_flav_1208	854|PHI:854|um01947|EAK82380|5270|Ustilago	43.02	358	172	11	15	349	2	350	5e-79	270
geos_flav_1208	854|PHI:854|um01947|EAK82380|5270|Ustilago	33.54	164	93	6	29	191	205	353	1e-15	79
geos_flav_1214	1612|PHI:1612|GzP53L005|I1RZ82|5518|Gibberella	43.87	351	141	12	95	436	1	304	2e-66	216
geos_flav_1216	504|PHI:504|LEU2|CAA42366|4932|Saccharomyces	29.61	304	184	12	98	377	58	355	2e-28	112
geos_flav_1218	3014	35.71	140	66	4	1052	1191	1616	1731	4e-22	101
geos_flav_1219	1555|PHI:1555|GzMyb019|I1RDG6|5518|Gibberella	23.35	454	300	15	58	482	71	505	3e-24	103
geos_flav_1221	319|PHI:319|SQL2|AAO19638|5270|Ustilago	24.52	208	135	5	1598	1798	1134	1326	2e-10	63.5
geos_flav_1222	1516|PHI:1516|GzHOMEL012|I1RMR8|5518|Gibberella	65.4	396	118	5	62	449	20	404	5e-157	452
geos_flav_1223	167|PHI:167|CHIP3|AAF00024|5457|Colletotrichum	30.77	533	335	15	23	533	46	566	2e-46	169
geos_flav_1224	2898|PHI:2896|BEC1005|CCU82697|62688|Blumeria	28	300	178	13	25	314	22	293	7e-22	93.2
geos_flav_1229	1487|PHI:1487|GzHMG019|I1RQ92|5518|Gibberella	58.75	817	255	15	5	799	2	758	0	926
geos_flav_1241	2315|PHI:2315|ChLae1|G4XKY9|5016|Cochliobolus	36.68	289	179	4	30	314	2	290	8e-57	186
geos_flav_1244	2968|PHI:2968|Hxs1|J9VQA5|5207|Cryptococcus	28.91	460	301	9	172	613	12	463	1e-46	171
geos_flav_1245	3301	24.81	270	169	9	3	257	7	257	2e-12	62.8
geos_flav_1246	2544|PHI:2544|PAB1|Q4WK03|746128|Aspergillus	21.98	182	141	1	241	421	49	230	2e-13	70.5
geos_flav_1246	2544|PHI:2544|PAB1|Q4WK03|746128|Aspergillus	26.26	198	126	6	239	426	135	322	2e-10	60.5
geos_flav_1251	3383	50.95	316	151	2	18	329	21	336	4e-114	339
geos_flav_1252	4907|PHI:4907|Q5A5Q9|GYP5|5476|Candida	33.33	120	76	2	1084	1200	185	303	1e-15	78.6
geos_flav_1254	3383	38.26	345	183	3	7	351	24	338	2e-77	246
geos_flav_1257	1376|PHI:1376|GzC2H039|I1RPM7|5518|Gibberella	69.56	496	114	8	4	496	3	464	0	703
geos_flav_1258	2605|PHI:2605|hgc1|Q5ABE2	75.94	453	100	3	30	482	13	456	0	721
geos_flav_1271	59|PHI:59|THR1|BAA18962|5462|Colletotrichum	23.77	223	131	7	25	240	27	217	1e-08	52.8
geos_flav_1274	270|PHI:270|RHO1|BAA24262|5476|Candida	57.39	176	72	2	47	221	5	178	9e-71	218
geos_flav_1278	3274	24.59	553	352	15	75	607	1530	2037	2e-20	93.6
geos_flav_1282	2401|PHI:2401|CaRING1|G0T3B3|456327|Xanthomonas	56.82	44	17	2	382	424	107	149	7e-10	55.8
geos_flav_1285	1260|PHI:1260|FGSG_13944|I1RUC7|5518|Gibberella	39.82	221	131	1	833	1053	430	648	2e-31	129
geos_flav_1285	1260|PHI:1260|FGSG_13944|I1RUC7|5518|Gibberella	39.36	188	114	0	891	1078	453	640	7e-29	121
geos_flav_1285	1260|PHI:1260|FGSG_13944|I1RUC7|5518|Gibberella	34.26	251	147	4	783	1023	409	651	1e-24	107
geos_flav_1285	1260|PHI:1260|FGSG_13944|I1RUC7|5518|Gibberella	35.15	202	116	3	877	1078	421	607	1e-24	107
geos_flav_1285	1260|PHI:1260|FGSG_13944|I1RUC7|5518|Gibberella	34.44	180	118	0	767	946	461	640	3e-15	77.8
geos_flav_1286	1161|PHI:1161|MgMfs1|A4ZGP3|54734|Mycosphaerella	24.04	549	350	11	22	555	5	501	2e-30	125
geos_flav_1290	2058|PHI:2058|LHS1|MGG_06648.5|148305|Magnaporthe	27.17	254	158	6	1	227	189	442	2e-23	101
geos_flav_1291	2240|PHI:2240|Srt1|Q4PBY9|5270|Ustilago	25.35	505	343	10	27	517	15	499	6e-33	129
geos_flav_1293	1989|PHI:1989|GzZC304|I1R9Z6|5518|Gibberella	59.18	392	123	3	1	391	94	449	8e-173	492
geos_flav_1296	404|PHI:404|PTH11|AAD30436|318829|Magnaporthe	25.2	254	179	5	33	285	165	408	1e-22	95.9
geos_flav_1297	1469|PHI:1469|GzHMG001|I1R9Z0|5518|Gibberella	34.43	607	290	24	824	1360	634	1202	6e-54	204
geos_flav_1297	1469|PHI:1469|GzHMG001|I1R9Z0|5518|Gibberella	40.12	162	62	9	392	551	166	294	4e-14	75.1
geos_flav_1300	512|PHI:512|CaNAG6|BAB43823|5476|Candida	35.53	833	462	13	17	841	25	790	1e-166	505
geos_flav_1302	544|PHI:544|BCMFS1|AAF64435|332648|Botrytis	23.39	419	292	15	1	404	43	447	1e-16	80.1
geos_flav_1305	235|PHI:235|VPH1|AAK81705|5207|Cryptococcus	47.59	872	421	12	1	859	1	849	0	808
geos_flav_1306	413|PHI:413|MPD1|AAT84078|13684|Stagonospora	26.07	399	244	14	2	369	6	384	6e-24	100
geos_flav_1308	2911|PHI:2911|Ss-pth2|A7F6V9|5180|Sclerotinia	30.46	545	313	20	59	588	52	545	1e-62	223
geos_flav_1309	513|PHI:513|ARN1	27.89	563	376	13	13	560	7	554	2e-55	197
geos_flav_1313	538|PHI:538|FRT1|AAU87358|40559|Botrytis	26.26	594	388	11	20	581	31	606	1e-45	169
geos_flav_1314	1662|PHI:1662|GzCCHC002|I1REJ1|5518|Gibberella	34.79	411	259	2	1	411	662	1063	7e-79	267
geos_flav_1315	1501|PHI:1501|GzHMG033|I1S4R6|5518|Gibberella	53.36	283	99	7	374	655	197	447	4e-86	279
geos_flav_1324	1538|PHI:1538|GzMyb002|I1RA07|5518|Gibberella	41.59	2421	937	97	149	2416	207	2303	0	1068
geos_flav_1328	2393|PHI:2393|Related	38.16	490	255	9	47	524	1	454	2e-113	345
geos_flav_1329	2377|PHI:2377|DEP3|D2E9W8|29001|Alternaria	72.27	494	103	3	4	481	87	562	0	692
geos_flav_1332	1537|PHI:1537|MYT1|I1RA01|5518|Gibberella	52.9	293	95	6	182	473	1	251	3e-78	249
geos_flav_1333	1052|PHI:1052|PHL1|ACB38886|135779|Cercospora	32.77	177	98	4	431	588	407	581	5e-21	94.7
geos_flav_1338	1983|PHI:1983|GzZC298|I1RB90|5518|Gibberella	45.18	923	424	20	16	897	37	918	0	711
geos_flav_1342	2474|PHI:2474|imd1|E3P6S0|5207|Cryptococcus	64.29	532	184	5	10	537	15	544	0	689
geos_flav_1345	2401|PHI:2401|CaRING1|G0T3B3|456327|Xanthomonas	42.86	49	26	2	249	296	107	154	2e-07	48.9
geos_flav_1347	2255|PHI:2255|Abd1|Q0U2A0|13684|Phaeosphaeria	70.41	365	103	3	17	376	7	371	0	541
geos_flav_1352	1458|PHI:1458|GzAra006|Q4I7F9|5518|Gibberella	23.66	486	273	15	2115	2583	279	683	3e-23	105
geos_flav_1353	2552|PHI:2552|NOP4|Q4WNM3|746128|Aspergillus	30.41	194	115	6	683	862	49	236	8e-16	79.3
geos_flav_1355	190|PHI:190|TEC1|EAL04411|5476|Candida	31.93	119	57	5	203	316	184	283	3e-08	55.1
geos_flav_1357	2825|PHI:2825|SET1|Q5ABG1|5476|Candida	34.13	126	74	5	623	748	898	1014	3e-10	61.2
geos_flav_1362	2382|PHI:2382|Upa2|Q6QIY0|5270|Ustilago	41.64	281	162	2	229	508	9	288	2e-75	242
geos_flav_1364	2017|PHI:2017|COM1|MGG_01215|148305|Magnaporthe	35.65	589	257	18	182	671	172	737	6e-65	228
geos_flav_1368	3162	47.1	1329	608	20	139	1394	60	1366	0	1161
geos_flav_1369	2315|PHI:2315|ChLae1|G4XKY9|5016|Cochliobolus	34.02	291	153	7	14	268	3	290	1e-49	166
geos_flav_1370	2537|PHI:2537|TRR1|Q4WQJ0|746128|Aspergillus	74.6	315	74	3	6	314	26	340	2e-176	496
geos_flav_1371	213|PHI:213|CPA1|AAF69795|5207|Cryptococcus	62	150	50	2	14	163	4	146	6e-61	187
geos_flav_1373	1565|PHI:1565|GzOB005|I1RBF6|5518|Gibberella	65.72	566	177	7	32	588	3	560	0	758
geos_flav_1380	1662|PHI:1662|GzCCHC002|I1REJ1|5518|Gibberella	25.29	261	174	6	5	261	629	872	8e-20	90.9
geos_flav_1385	1555|PHI:1555|GzMyb019|I1RDG6|5518|Gibberella	25.93	459	307	9	67	505	70	515	3e-41	154
geos_flav_1386	2802|PHI:2802|3hnr|B2ZRQ4|93612|Setosphaeria	22.07	290	175	5	15	291	12	263	9e-15	70.1
geos_flav_1393	2020|PHI:2020|Tup1|XP_759427|5270|Ustilago	33.23	319	181	7	1148	1435	410	727	1e-36	147
geos_flav_1393	2020|PHI:2020|Tup1|XP_759427|5270|Ustilago	31.86	317	179	8	1194	1477	415	727	7e-36	144
geos_flav_1393	2020|PHI:2020|Tup1|XP_759427|5270|Ustilago	30.16	315	184	10	1028	1306	410	724	1e-33	137
geos_flav_1393	2020|PHI:2020|Tup1|XP_759427|5270|Ustilago	28.73	355	204	14	932	1264	397	724	1e-29	124
geos_flav_1393	2020|PHI:2020|Tup1|XP_759427|5270|Ustilago	35.24	227	117	10	947	1143	501	727	1e-20	96.3
geos_flav_1393	2020|PHI:2020|Tup1|XP_759427|5270|Ustilago	28.29	205	125	5	1320	1503	411	614	8e-18	86.7
geos_flav_1393	2020|PHI:2020|Tup1|XP_759427|5270|Ustilago	40.66	91	52	1	935	1023	637	727	8e-11	64.3
geos_flav_1403	3162	30.31	762	448	20	4	707	72	808	7e-89	315
geos_flav_1403	3162	39.96	478	232	6	695	1166	658	1086	1e-88	314
geos_flav_1403	3162	42.02	188	87	4	1239	1425	1192	1358	2e-29	125
geos_flav_1406	714|PHI:714|PKS4	31.11	2472	1482	62	2	2394	3	2332	0	989
geos_flav_1415	2644|PHI:2644|thioredoxin	37.04	81	48	1	21	101	5	82	3e-14	67
geos_flav_1415	2644|PHI:2644|thioredoxin	32.94	85	53	2	142	226	6	86	3e-10	55.5
geos_flav_1416	2020|PHI:2020|Tup1|XP_759427|5270|Ustilago	24.34	304	149	10	440	716	475	724	3e-18	87.4
geos_flav_1416	2020|PHI:2020|Tup1|XP_759427|5270|Ustilago	24.72	267	175	7	201	458	478	727	3e-16	80.5
geos_flav_1416	2020|PHI:2020|Tup1|XP_759427|5270|Ustilago	26.55	177	107	4	545	716	466	624	8e-16	79.3
geos_flav_1416	2020|PHI:2020|Tup1|XP_759427|5270|Ustilago	26.64	244	121	8	423	626	500	725	3e-12	67.8
geos_flav_1416	2020|PHI:2020|Tup1|XP_759427|5270|Ustilago	24.79	242	131	9	505	724	478	690	1e-11	65.9
geos_flav_1416	2020|PHI:2020|Tup1|XP_759427|5270|Ustilago	31.54	149	85	2	125	256	477	625	3e-10	60.8
geos_flav_1417	1570|PHI:1570|GzOB010|I1RE46|5518|Gibberella	35.06	619	320	10	62	619	49	646	6e-106	344
geos_flav_1420	2279|PHI:2279|Conserved	28.06	278	168	7	15	272	15	280	8e-25	99
geos_flav_1423	2832|PHI:2832|AKT3-1|Q9P4U9|5599|Alternaria	25.66	152	98	3	28	175	24	164	5e-09	54.7
geos_flav_1428	3028	23.97	388	194	11	10	392	21	312	1e-17	83.6
geos_flav_1433	2037|PHI:2037|MoRic8|XP_001405357|148305|Magnaporthe	33.03	436	263	7	30	443	29	457	7e-65	217
geos_flav_1434	862|PHI:862|ClaSSD1|BAE66713|5462|Colletotrichum	80.55	941	176	3	327	1267	11	944	0	1501
geos_flav_1437	1796|PHI:1796|GzZC111|I1RSR7|5518|Gibberella	46.69	771	335	15	12	777	8	707	0	680
geos_flav_1439	1488|PHI:1488|GzHMG020|I1RSA6|5518|Gibberella	42.13	591	232	18	22	545	19	566	3e-99	345
geos_flav_1439	1488|PHI:1488|GzHMG020|I1RSA6|5518|Gibberella	36.66	701	283	30	678	1335	676	1258	1e-86	306
geos_flav_1446	831|PHI:831|ERG2|CAA80454|318829|Magnaporthe	74.21	221	54	2	13	231	2	221	3e-121	345
geos_flav_1452	2266|PHI:2266|Ptr2|0|13684|Phaeosphaeria	38.28	580	317	9	18	581	40	594	2e-134	409
geos_flav_1454	219|PHI:219|LIG4|CAA64457|5476|Candida	22.09	421	294	12	160	568	180	578	2e-14	75.5
geos_flav_1456	1675|PHI:1675|GzDHHC003|Q4I8B6|5518|Gibberella	31.28	243	148	4	440	681	1	225	8e-22	97.8
geos_flav_1456	1675|PHI:1675|GzDHHC003|Q4I8B6|5518|Gibberella	35.47	172	110	1	478	648	59	230	3e-21	95.9
geos_flav_1456	1675|PHI:1675|GzDHHC003|Q4I8B6|5518|Gibberella	35.17	145	92	2	543	686	59	202	1e-14	74.7
geos_flav_1456	1675|PHI:1675|GzDHHC003|Q4I8B6|5518|Gibberella	28.29	205	131	3	412	616	43	231	5e-13	69.7
geos_flav_1456	1675|PHI:1675|GzDHHC003|Q4I8B6|5518|Gibberella	38.53	109	62	2	582	687	64	170	6e-11	63.2
geos_flav_1461	2100|PHI:2100|Spf1|MGG_12005|148305|Magnaporthe	75.32	1309	303	5	7	1297	9	1315	0	2031
geos_flav_1462	2266|PHI:2266|Ptr2|0|13684|Phaeosphaeria	38.24	544	297	10	58	587	78	596	1e-121	375
geos_flav_1463	2256|PHI:2256|Xdh1|Q0UA24|13684|Phaeosphaeria	44.29	350	192	3	8	357	16	362	2e-106	318
geos_flav_1464	2329|PHI:2329|CTB4|A0ST42|29003|Cercospora	25	532	353	13	27	542	5	506	6e-40	150
geos_flav_1465	1819|PHI:1819|GzZC134|I1S7J0|5518|Gibberella	36.65	251	146	3	134	371	1	251	4e-45	160
geos_flav_1466	4194|PHI:4194|V5XZS6|AKT7|5599|Alternaria	23.77	488	318	13	23	478	10	475	1e-27	113
geos_flav_1467	2008|PHI:2008|HST1|EDJ98541|148305|Magnaporthe	42.42	66	32	3	242	306	255	315	7e-08	53.1
geos_flav_1471	2270|PHI:2270|Mpd1|Q0U6E8|13684|Phaeosphaeria	25.22	345	203	15	124	440	36	353	7e-15	73.9
geos_flav_1472	2959|PHI:2959|mdh|C5BF98|67780|Edwardsiella	51.27	316	138	7	20	327	2	309	4e-89	271
geos_flav_1473	2269|PHI:2269|Mdh1|0|13684|Phaeosphaeria	45.86	266	138	5	15	275	1	265	1e-73	228
geos_flav_1479	697|PHI:697|ugt51E1|AAM81358|5022|Leptosphaeria	28.24	347	219	17	74	399	58	395	4e-21	91.7
geos_flav_1482	2601|PHI:2601|Asc1|P83774|746128|Aspergillus	34.25	73	47	1	391	463	189	260	4e-07	50.1
geos_flav_1488	2175|PHI:2175|NMR3|MGG_09705|148305|Magnaporthe	40.84	311	159	9	1	292	8	312	5e-65	208
geos_flav_1497	1554|PHI:1554|GzMyb018|I1RC64|5518|Gibberella	70.09	692	175	10	61	747	52	716	0	1011
geos_flav_1503	2907|PHI:2907|Cyp51A|I6YDU0|5518|Fusarium	65.19	497	165	5	10	500	10	504	0	678
geos_flav_1507	3225	54.07	418	184	4	1	415	1	413	4e-173	492
geos_flav_1509	1348|PHI:1348|GzC2H008|I1RC07|5518|Gibberella	70.34	907	206	16	1	881	1	870	0	1113
geos_flav_1511	1219|PHI:1219|FGSG_05549|I1RC35|5518|Gibberella	58.85	938	278	25	3	887	2	884	0	929
geos_flav_1513	2915|PHI:2915|Ppr1|W7LRW9|117187|Fusarium	92.58	418	30	1	62	478	3	420	0	818
geos_flav_1514	2825|PHI:2825|SET1|Q5ABG1|5476|Candida	30.23	172	90	5	161	330	896	1039	5e-13	67.4
geos_flav_1515	2034|PHI:2034|MFP1|G4MZY1|148305|Magnaporthe	39.34	183	102	6	441	623	314	487	4e-26	111
geos_flav_1515	2034|PHI:2034|MFP1|G4MZY1|148305|Magnaporthe	36	175	96	5	458	623	26	193	7e-20	92
geos_flav_1516	1557|PHI:1557|GzNH002|I1RBU9|5518|Gibberella	35	440	251	10	1	420	19	443	6e-66	225
geos_flav_1517	511|PHI:511|CaNAG4|EAK93098|5476|Candida	26.29	232	164	5	22	246	86	317	2e-16	79.7
geos_flav_1519	1633|PHI:1633|GzWing005|I1RC15|5518|Gibberella	60.29	350	122	6	1	347	1	336	2e-146	421
geos_flav_1521	2305|PHI:2305|BcFKBP12||40559|Botrytis	43.1	116	54	2	371	474	1	116	3e-18	79.3
geos_flav_1532	1302|PHI:1302|GzbHLH003|I1RC37|5518|Gibberella	55.76	425	131	12	1	390	1	403	7e-133	388
geos_flav_1541	3383	51.9	289	132	3	1	287	53	336	3e-92	282
geos_flav_1542	1243|PHI:1243|FGSG_06420|I1RBW7|5518|Gibberella	48.25	715	312	14	54	739	117	802	0	633
geos_flav_1543	4506|PHI:4506|K9Y567|So	24.31	687	371	24	81	708	573	1169	5e-40	157
geos_flav_1545	801|PHI:801|MGG_04621|EDJ95977|318829|Magnaporthe	49.11	617	222	20	58	655	30	573	7e-163	484
geos_flav_1550	339|PHI:339|CLPT1|CAC41973|290576|Colletotrichum	26.22	164	106	4	12	164	35	194	3e-16	71.2
geos_flav_1557	2351|PHI:2351|AMT1|XP_381310|5518|Gibberella	86.96	345	45	0	1	345	1	345	0	644
geos_flav_1560	211|PHI:211|CaTUP1|AAB63195|5476|Candida	25.26	384	222	11	749	1118	176	508	2e-24	106
geos_flav_1566	226|PHI:226|PEX6|AAK16738|5462|Colletotrichum	28.14	199	123	7	188	371	972	1165	3e-10	60.1
geos_flav_1567	1303|PHI:1303|GzbHLH004|I1RC70|5518|Gibberella	52.2	569	170	19	1	553	1	483	4e-157	459
geos_flav_1568	3066	55.07	897	321	18	441	1319	500	1332	0	853
geos_flav_1571	1843|PHI:1843|GzZC158|I1S4X3|5518|Gibberella	38.03	518	289	5	1	495	338	846	6e-107	343
geos_flav_1583	1206|PHI:1206|(Sp	57.29	850	249	20	1	841	1	745	0	770
geos_flav_1586	3287	30.89	246	151	7	1693	1929	636	871	5e-27	117
geos_flav_1592	1967|PHI:1967|GzZC282|I1RB16|5518|Gibberella	26.11	157	110	2	105	255	207	363	2e-12	67
geos_flav_1593	803|PHI:803|MGG_04629|EDJ95969|318829|Magnaporthe	48.8	1168	516	21	1	1145	215	1323	0	995
geos_flav_1595	2240|PHI:2240|Srt1|Q4PBY9|5270|Ustilago	24.26	507	360	10	40	533	5	500	1e-25	108
geos_flav_1596	2644|PHI:2644|thioredoxin	35.64	101	61	3	10	108	11	109	3e-15	69.3
geos_flav_1598	1555|PHI:1555|GzMyb019|I1RDG6|5518|Gibberella	22.91	323	223	5	53	357	72	386	3e-25	106
geos_flav_1602	3411	29.28	345	225	6	135	474	91	421	4e-36	137
geos_flav_1604	2544|PHI:2544|PAB1|Q4WK03|746128|Aspergillus	32.35	102	68	1	212	313	208	308	1e-09	57.4
geos_flav_1607	1566|PHI:1566|GzOB006|I1RC95|5518|Gibberella	44.19	310	173	0	141	450	72	381	7e-88	275
geos_flav_1611	4903|PHI:4903|C4YN44|Fdh3|5476|Candida	29.2	274	156	10	54	310	22	274	4e-17	80.1
geos_flav_1614	3126	31.75	422	232	14	23	436	31	404	2e-46	165
geos_flav_1616	441|PHI:441|BTP1|CAE55153|40559|Botrytis	24.37	394	240	10	19	404	44	387	1e-18	84.7
geos_flav_1618	1221|PHI:1221|FGSG_03146|I1RJM9|5518|Gibberella	57.64	550	167	12	1	543	1	491	0	554
geos_flav_1624	2219|PHI:2219|don1|XP_758565|5270|Ustilago	24.42	258	169	5	1234	1465	346	603	4e-11	65.5
geos_flav_1626	1316|PHI:1316|GzBrom001|I1RBZ7|5518|Gibberella	49.77	219	88	6	4	211	25	232	2e-68	211
geos_flav_1627	2656|PHI:2656|pmrF|D0ZPP5|90371|Salmonella	27.56	225	140	7	2	220	4	211	6e-22	90.1
geos_flav_1635	1887|PHI:1887|GzZC202|I1RHZ6|5518|Gibberella	61.66	639	177	12	43	674	120	697	0	762
geos_flav_1640	1414|PHI:1414|GzC2H081|I1RZL0|5518|Gibberella	43.59	78	40	3	9	85	23	97	2e-09	54.7
geos_flav_1641	4914|PHI:4914|F9X691|ZtCBR1|1047171|Zymoseptoria	34.15	246	144	8	53	288	62	299	5e-34	125
geos_flav_1644	1974|PHI:1974|GzZC289|I1RQN6|5518|Gibberella	26.95	308	191	10	1	301	1	281	1e-20	92.8
geos_flav_1649	2895|PHI:2895|F-avi4330|B9JV05|373|Agrobacterium	25.17	302	171	11	83	382	1856	2104	4e-07	49.3
geos_flav_1651	1555|PHI:1555|GzMyb019|I1RDG6|5518|Gibberella	51.48	507	237	3	97	595	39	544	0	551
geos_flav_1667	1456|PHI:1456|GzAra004|I1RN15|5518|Gibberella	27	426	252	12	28	400	318	737	2e-43	161
geos_flav_1671	2968|PHI:2968|Hxs1|J9VQA5|5207|Cryptococcus	27.33	461	306	13	23	472	21	463	2e-41	154
geos_flav_1672	1161|PHI:1161|MgMfs1|A4ZGP3|54734|Mycosphaerella	21.97	396	284	10	1	384	41	423	8e-14	71.2
geos_flav_1675	881|PHI:881|MGG_04556|EDJ96020|318829|Magnaporthe	35.47	234	125	7	4	228	2	218	3e-32	122
geos_flav_1676	469|PHI:469|TOXG|AAD47837|5017|Cochliobolus	38.37	331	196	1	12	334	39	369	9e-69	222
geos_flav_1678	2654|PHI:2654|DUR1,2|Q59VF3|5476|Candida	31.44	194	117	4	86	272	54	238	4e-13	69.7
geos_flav_1679	2921|PHI:2921|FET3-2|E3Q7G1|31870|Colletotrichum	69.73	555	167	1	22	575	22	576	0	828
geos_flav_1684	1555|PHI:1555|GzMyb019|I1RDG6|5518|Gibberella	23.85	478	329	10	28	476	73	544	5e-36	137
geos_flav_1685	2968|PHI:2968|Hxs1|J9VQA5|5207|Cryptococcus	25.05	467	326	8	128	583	50	503	9e-42	155
geos_flav_1689	1555|PHI:1555|GzMyb019|I1RDG6|5518|Gibberella	26.68	491	322	13	48	518	73	545	9e-46	167
geos_flav_1694	1503|PHI:1503|GzHMG035|I1S828|5518|Gibberella	27.44	215	143	4	227	430	289	501	2e-20	92
geos_flav_1696	2315|PHI:2315|ChLae1|G4XKY9|5016|Cochliobolus	35.99	289	177	5	31	311	2	290	5e-61	197
geos_flav_1699	3623	86.34	205	12	1	1	205	11	199	3e-130	366
geos_flav_1701	465|PHI:465|KIN2|AAB63337|5270|Ustilago	31.06	235	128	7	219	451	131	333	2e-18	87.4
geos_flav_1702	1389|PHI:1389|GzC2H052|I1RTJ6|5518|Gibberella	57.06	822	290	17	1	791	14	803	0	890
geos_flav_1707	441|PHI:441|BTP1|CAE55153|40559|Botrytis	20.96	229	166	5	54	275	130	350	1e-08	52.8
geos_flav_1712	1867|PHI:1867|GzZC182|I1RL02|5518|Gibberella	28.08	463	276	12	28	448	84	531	9e-34	132
geos_flav_1715	1530|PHI:1530|Gzsnd|I1RWP4|5518|Gibberella	75.03	889	215	6	1	886	1	885	0	1389
geos_flav_1719	748|PHI:748|um00446|Not	24.61	317	195	10	127	430	157	442	8e-12	65.5
geos_flav_1721	112|PHI:112|MAK1|AAC49410|140110|Nectria	51.78	450	207	2	4	451	17	458	1e-173	497
geos_flav_1723	1458|PHI:1458|GzAra006|Q4I7F9|5518|Gibberella	34.92	398	220	6	66	427	288	682	4e-68	231
geos_flav_1725	541|PHI:541|LIP1|AAU87359|332648|Botrytis	31.28	486	263	16	87	555	130	561	1e-46	171
geos_flav_1731	784|PHI:784|MGG_00056|EDK03390|318829|Magnaporthe	30.5	259	171	4	4	258	18	271	5e-25	99.4
geos_flav_1732	1618|PHI:1618|GzFET5|Q4IQT8|5518|Gibberella	24.87	197	134	3	24	216	7	193	5e-17	78.6
geos_flav_1734	2279|PHI:2279|Conserved	36.33	289	154	8	29	296	11	290	1e-52	175
geos_flav_1738	3126	32	350	202	10	27	375	29	343	2e-40	149
geos_flav_1740	2117|PHI:2117|SPM1|P58371|148305|Magnaporthe	43.28	335	157	8	44	349	76	406	2e-73	239
geos_flav_1741	2968|PHI:2968|Hxs1|J9VQA5|5207|Cryptococcus	26.36	459	308	16	11	453	23	467	2e-24	103
geos_flav_1742	2269|PHI:2269|Mdh1|0|13684|Phaeosphaeria	32.6	273	170	9	3	273	4	264	1e-32	120
geos_flav_1744	3383	43.03	323	174	4	4	322	20	336	6e-87	269
geos_flav_1745	270|PHI:270|RHO1|BAA24262|5476|Candida	61.78	191	73	0	10	200	8	198	2e-80	239
geos_flav_1746	769|PHI:769|CPSOD1|CAC50073|5111|Claviceps	86	150	21	0	1	150	1	150	2e-93	269
geos_flav_1749	358|PHI:358|ILV2|AAR29084|5207|Cryptococcus	60.48	630	228	9	47	666	92	710	0	735
geos_flav_1752	2027|PHI:2027|TGL1-1|G4NJL1|148305|Magnaporthe	71.77	457	97	1	3	427	14	470	0	690
geos_flav_1753	485|PHI:485|FTR1|AAF69680|5476|Candida	47.81	320	160	4	1	319	1	314	2e-100	302
geos_flav_1758	1901|PHI:1901|GzZC216|I1RK07|5518|Gibberella	25	268	188	8	308	565	325	589	8e-17	81.3
geos_flav_1758	1901|PHI:1901|GzZC216|I1RK07|5518|Gibberella	43.9	41	23	0	29	69	80	120	3e-07	50.8
geos_flav_1759	2570|PHI:2570|CYB2|Q6FM61|5478|Candida	42.63	448	240	8	86	516	90	537	1e-115	355
geos_flav_1760	1364|PHI:1364|GzC2H024|I1RJQ3|5518|Gibberella	54.2	524	165	14	643	1145	5	474	3e-157	489
geos_flav_1760	1364|PHI:1364|GzC2H024|I1RJQ3|5518|Gibberella	31.11	270	170	6	201	459	145	409	5e-37	146
geos_flav_1761	1651|PHI:1651|GzWing023|I1S0U2|5518|Gibberella	42.14	401	222	6	9	404	21	416	2e-112	337
geos_flav_1762	2042|PHI:2042|ABC3|Q3Y5V5|148305|Magnaporthe	33.93	333	197	5	539	860	999	1319	4e-51	194
geos_flav_1762	2042|PHI:2042|ABC3|Q3Y5V5|148305|Magnaporthe	35.26	312	160	8	592	872	351	651	5e-44	172
geos_flav_1763	1052|PHI:1052|PHL1|ACB38886|135779|Cercospora	28.87	142	98	3	399	539	398	537	8e-14	72.4
geos_flav_1764	1048|PHI:1048|CTB7|ABK64184|29003|Cercospora	28.07	367	226	8	2	331	3	368	9e-36	135
geos_flav_1768	4975|PHI:4975|Q5WWE3|LssB|446|Legionella	37.08	89	49	4	200	284	609	694	1e-07	52.4
geos_flav_1769	1555|PHI:1555|GzMyb019|I1RDG6|5518|Gibberella	26.58	489	306	11	34	487	73	543	2e-42	156
geos_flav_1770	2968|PHI:2968|Hxs1|J9VQA5|5207|Cryptococcus	30.42	480	297	10	15	491	18	463	4e-60	207
geos_flav_1771	1841|PHI:1841|GzZC156|I1RIY6|5518|Gibberella	25.36	351	228	8	177	514	187	516	3e-25	108
geos_flav_1772	1555|PHI:1555|GzMyb019|I1RDG6|5518|Gibberella	28.95	456	317	5	19	469	55	508	2e-58	202
geos_flav_1773	420|PHI:420|SOD2|AAS19620|292817|Cryptococcus	51.34	187	87	3	3	187	40	224	3e-61	191
geos_flav_1774	1552|PHI:1552|GzMyb016|I1S0N5|5518|Gibberella	43.03	323	164	6	791	1112	172	475	1e-75	273
geos_flav_1774	1552|PHI:1552|GzMyb016|I1S0N5|5518|Gibberella	51.9	158	73	2	1385	1540	478	634	7e-47	181
geos_flav_1779	1555|PHI:1555|GzMyb019|I1RDG6|5518|Gibberella	28.84	430	276	6	48	448	69	497	1e-56	197
geos_flav_1781	3068	38.38	99	60	1	170	267	833	931	2e-10	61.6
geos_flav_1781	3068	37.04	81	51	0	190	270	1010	1090	1e-09	58.9
geos_flav_1783	2808|PHI:2808|gas1|Q2KN79|59765|Fusarium	59.58	522	197	7	17	525	19	539	0	609
geos_flav_1787	2638|PHI:2638|Ilv3A|Q4X099|746128|Aspergillus	73.29	569	138	3	12	568	37	603	0	843
geos_flav_1788	1566|PHI:1566|GzOB006|I1RC95|5518|Gibberella	44.98	329	180	1	433	760	59	387	5e-95	302
geos_flav_1793	267|PHI:267|MLT1|AAD51594|5476|Candida	24.22	1404	825	35	229	1455	257	1598	1e-110	384
geos_flav_1793	267|PHI:267|MLT1|AAD51594|5476|Candida	23.32	223	159	7	1242	1457	687	904	2e-08	56.6
geos_flav_1795	2968|PHI:2968|Hxs1|J9VQA5|5207|Cryptococcus	26.96	434	287	9	65	496	58	463	6e-36	137
geos_flav_1796	3311	46.21	660	277	13	16	622	22	656	0	533
geos_flav_1799	2117|PHI:2117|SPM1|P58371|148305|Magnaporthe	36.51	430	201	10	23	386	29	452	7e-65	216
geos_flav_1801	1707|PHI:1707|GzZC022|I1RJY6|5518|Gibberella	29.2	613	350	13	22	585	116	693	7e-72	247
geos_flav_1802	3005|PHI:3005|ClpP|P63786|1280|Staphylococcus	47.74	199	97	1	45	243	4	195	2e-62	196
geos_flav_1808	2065|PHI:2065|MSTU1|Q4R1B9|148305|Magnaporthe	54.14	652	229	33	1	617	1	617	3e-170	500
geos_flav_1815	1662|PHI:1662|GzCCHC002|I1REJ1|5518|Gibberella	32.85	481	308	5	17	488	597	1071	3e-85	288
geos_flav_1819	191|PHI:191|TOM1|AAB08446|39703|Septoria	30.22	450	230	14	1	398	92	509	4e-44	168
geos_flav_1819	191|PHI:191|TOM1|AAB08446|39703|Septoria	30.34	267	153	9	541	778	519	781	6e-23	102
geos_flav_1822	513|PHI:513|ARN1	39.37	536	309	7	18	547	65	590	8e-135	407
geos_flav_1823	3417	58.81	993	388	10	12	992	22	1005	0	1187
geos_flav_1826	2199|PHI:2199|MoRgs8|XP_001405673|148305|Magnaporthe	48.69	573	261	8	13	564	19	579	0	551
geos_flav_1828	2819|PHI:2819|CaEss1|G1UA02|5476|Candida	38.83	188	96	3	4	190	6	175	3e-40	135
geos_flav_1830	1555|PHI:1555|GzMyb019|I1RDG6|5518|Gibberella	24.41	508	332	9	4	491	69	544	2e-39	148
geos_flav_1831	903|PHI:903|um01888||5270|Ustilago	54.42	509	211	8	27	527	39	534	0	561
geos_flav_1832	1555|PHI:1555|GzMyb019|I1RDG6|5518|Gibberella	27.95	483	328	6	33	504	53	526	4e-55	199
geos_flav_1832	1555|PHI:1555|GzMyb019|I1RDG6|5518|Gibberella	19.19	495	367	10	527	1003	64	543	5e-17	82.8
geos_flav_1834	1391|PHI:1391|GzC2H054|I1RU55|5518|Gibberella	58.7	92	38	0	207	298	616	707	1e-28	115
geos_flav_1835	358|PHI:358|ILV2|AAR29084|5207|Cryptococcus	20.95	587	329	25	142	659	172	692	3e-10	60.5
geos_flav_1836	3028	25.26	487	262	13	17	500	21	408	3e-29	117
geos_flav_1838	538|PHI:538|FRT1|AAU87358|40559|Botrytis	28.05	492	336	8	56	541	85	564	3e-43	161
geos_flav_1840	541|PHI:541|LIP1|AAU87359|332648|Botrytis	33.68	288	156	7	34	303	58	328	2e-33	131
geos_flav_1842	2654|PHI:2654|DUR1,2|Q59VF3|5476|Candida	32.09	508	271	8	55	558	615	1052	2e-64	241
geos_flav_1843	267|PHI:267|MLT1|AAD51594|5476|Candida	28.32	618	381	17	874	1447	979	1578	8e-59	221
geos_flav_1843	267|PHI:267|MLT1|AAD51594|5476|Candida	27.01	448	262	13	416	811	416	850	6e-33	136
geos_flav_1843	267|PHI:267|MLT1|AAD51594|5476|Candida	26.09	276	148	14	615	843	1311	1577	1e-09	60.1
geos_flav_1846	2968|PHI:2968|Hxs1|J9VQA5|5207|Cryptococcus	28.3	477	313	12	46	510	4	463	1e-46	169
geos_flav_1847	3662|PHI:3662|Q87ET0|PspB	30.37	135	73	4	112	245	59	173	3e-07	51.6
geos_flav_1850	2255|PHI:2255|Abd1|Q0U2A0|13684|Phaeosphaeria	26.8	306	161	15	63	345	47	312	4e-11	61.2
geos_flav_1853	541|PHI:541|LIP1|AAU87359|332648|Botrytis	31.68	543	309	21	39	549	33	545	1e-49	179
geos_flav_1856	800|PHI:800|MGG_13324|EDK00897|318829|Magnaporthe	50.76	1180	430	28	1	1084	1	1125	0	1066
geos_flav_1857	1675|PHI:1675|GzDHHC003|Q4I8B6|5518|Gibberella	71.37	709	193	4	28	735	2	701	0	1071
geos_flav_1860	538|PHI:538|FRT1|AAU87358|40559|Botrytis	28.72	470	318	7	114	578	103	560	2e-50	183
geos_flav_1863	1662|PHI:1662|GzCCHC002|I1REJ1|5518|Gibberella	25.91	440	299	13	50	479	653	1075	8e-33	131
geos_flav_1866	784|PHI:784|MGG_00056|EDK03390|318829|Magnaporthe	28.41	271	170	6	2	260	11	269	5e-23	93.6
geos_flav_1870	508|PHI:508|AFT1|BAB69076|5599|Alternaria	29.31	505	296	14	102	564	93	578	2e-42	158
geos_flav_1871	2968|PHI:2968|Hxs1|J9VQA5|5207|Cryptococcus	24.83	435	281	16	81	501	61	463	2e-14	73.2
geos_flav_1876	265|PHI:265|MET3|AAL92174|5207|Cryptococcus	65.06	581	193	3	1	571	1	581	0	770
geos_flav_1880	2558|PHI:2558|DUR31|Q59P00|5476|Candida	51.41	498	236	5	1	495	1	495	3e-169	491
geos_flav_1886	2154|PHI:2154|RBP35|MGG_02741|148305|Magnaporthe	49.3	213	89	6	1	194	1	213	5e-53	180
geos_flav_1887	2020|PHI:2020|Tup1|XP_759427|5270|Ustilago	24.69	243	151	7	189	418	466	689	7e-11	62.4
geos_flav_1887	2020|PHI:2020|Tup1|XP_759427|5270|Ustilago	26.02	123	81	3	296	413	417	534	3e-09	57.4
geos_flav_1887	2020|PHI:2020|Tup1|XP_759427|5270|Ustilago	27.48	131	88	3	298	423	466	594	5e-09	56.6
geos_flav_1898	3257	64.59	610	195	7	7	614	31	621	0	774
geos_flav_1899	3128	33.55	155	91	5	1	153	3	147	5e-20	84
geos_flav_1900	2020|PHI:2020|Tup1|XP_759427|5270|Ustilago	26.13	199	133	5	158	349	469	660	5e-09	57.4
geos_flav_1902	511|PHI:511|CaNAG4|EAK93098|5476|Candida	24.24	198	146	4	39	233	119	315	6e-11	62.4
geos_flav_1904	339|PHI:339|CLPT1|CAC41973|290576|Colletotrichum	41.41	128	71	1	64	191	7	130	2e-30	114
geos_flav_1911	1561|PHI:1561|GzOB001|I1R9W2|5518|Gibberella	71.48	291	78	2	1	286	8	298	4e-139	396
geos_flav_1912	4506|PHI:4506|K9Y567|So	25.19	516	321	13	770	1233	669	1171	5e-45	176
geos_flav_1914	2321|PHI:2321|SidI|Q4WR83|746128|Aspergillus	24.28	593	325	20	20	563	52	569	2e-27	114
geos_flav_1915	55|PHI:55|PKS1|AAB08104|5016|Cochliobolus	25.93	216	138	7	8	219	1830	2027	6e-09	55.1
geos_flav_1916	2034|PHI:2034|MFP1|G4MZY1|148305|Magnaporthe	23.87	222	148	5	5	225	314	515	7e-10	59.3
geos_flav_1917	1317|PHI:1317|GzBrom002|I1RQE9|5518|Gibberella	37.14	105	64	2	307	409	319	423	4e-15	75.1
geos_flav_1918	2654|PHI:2654|DUR1,2|Q59VF3|5476|Candida	25.87	375	234	13	125	478	69	420	3e-10	60.5
geos_flav_1920	812|PHI:812|MGG_10702|EDJ94108|318829|Magnaporthe	27.54	345	216	10	15	339	37	367	2e-26	106
geos_flav_1923	1842|PHI:1842|GzZC157|I1RBA2|5518|Gibberella	51.67	720	223	14	1	718	25	621	0	694
geos_flav_1926	877|PHI:877|MGG_00383|EDK03005|318829|Magnaporthe	86.67	375	50	0	1	375	19	393	0	665
geos_flav_1934	4914|PHI:4914|F9X691|ZtCBR1|1047171|Zymoseptoria	71.65	261	68	2	56	311	54	313	1e-130	376
geos_flav_1935	1198|PHI:1198|(Sc	75.69	1378	295	8	1	1376	1	1340	0	2145
geos_flav_1938	2034|PHI:2034|MFP1|G4MZY1|148305|Magnaporthe	33.45	290	162	8	14	297	629	893	4e-34	138
geos_flav_1948	538|PHI:538|FRT1|AAU87358|40559|Botrytis	25.09	562	392	11	14	558	8	557	2e-48	177
geos_flav_1950	2329|PHI:2329|CTB4|A0ST42|29003|Cercospora	22.34	479	324	15	37	498	57	504	3e-17	81.6
geos_flav_1951	2544|PHI:2544|PAB1|Q4WK03|746128|Aspergillus	31.33	83	56	1	2	84	233	314	4e-10	55.5
geos_flav_1958	2530|PHI:2530|TUB1|Q4WKG5|746128|Aspergillus	58.02	455	110	6	1	381	1	448	5e-172	489
geos_flav_1960	1470|PHI:1470|GzHMG002|Q4IQX3|5518|Gibberella	96.2	79	3	0	16	94	15	93	1e-50	155
geos_flav_1966	1529|PHI:1529|Gzscp|I1RS41|5518|Gibberella	71.68	1250	301	13	3	1235	5	1218	0	1747
geos_flav_1968	1683|PHI:1683|GzRad001|I1RK33|5518|Gibberella	31.25	80	54	1	170	248	178	257	2e-08	52.8
geos_flav_1980	3301	29.03	248	162	8	23	264	12	251	3e-17	77
geos_flav_1981	438|PHI:438|BcBOT1	26.19	504	333	16	7	492	2	484	4e-38	144
geos_flav_1984	2020|PHI:2020|Tup1|XP_759427|5270|Ustilago	29.15	343	188	13	134	449	415	729	3e-32	128
geos_flav_1984	2020|PHI:2020|Tup1|XP_759427|5270|Ustilago	29.1	244	132	5	130	349	500	726	2e-22	98.2
geos_flav_1984	2020|PHI:2020|Tup1|XP_759427|5270|Ustilago	42.31	78	43	1	133	208	653	730	1e-09	58.2
geos_flav_1989	3234	73.21	392	104	1	4	394	46	437	0	600
geos_flav_1990	1256|PHI:1256|FGSG_02153|I1RAA6|5518|Gibberella	50	1300	488	26	3	1271	9	1177	0	1170
geos_flav_1991	1579|PHI:1579|GzOB019|I1RM25|5518|Gibberella	46.67	827	396	5	113	911	350	1159	0	778
geos_flav_1992	1618|PHI:1618|GzFET5|Q4IQT8|5518|Gibberella	79.49	312	53	3	1	312	1	301	3e-177	500
geos_flav_1996	2514|PHI:2514|PFS2|Q4X1Y0|746128|Aspergillus	25.52	192	120	6	307	477	147	336	2e-08	54.7
geos_flav_1997	673|PHI:673|Can1|AAZ30050|178876|Cryptococcus	35.57	194	122	2	16	206	13	206	3e-39	135
geos_flav_2002	4194|PHI:4194|V5XZS6|AKT7|5599|Alternaria	24.53	481	328	13	16	483	21	479	2e-25	107
geos_flav_2004	2240|PHI:2240|Srt1|Q4PBY9|5270|Ustilago	25.8	500	332	9	50	529	23	503	3e-34	133
geos_flav_2005	598|PHI:598|THIOL|ABB55459|5022|Leptosphaeria	45.76	354	186	5	66	414	6	358	5e-89	275
geos_flav_2006	2968|PHI:2968|Hxs1|J9VQA5|5207|Cryptococcus	25.92	463	318	9	39	487	12	463	4e-35	135
geos_flav_2008	255|PHI:255|FUM1	25.74	338	198	11	33	357	1878	2175	2e-17	81.3
geos_flav_2009	1555|PHI:1555|GzMyb019|I1RDG6|5518|Gibberella	23.98	492	330	11	36	495	65	544	3e-38	144
geos_flav_2010	1293|PHI:1293|GzAPSES001|I1RK32|5518|Gibberella	71.01	814	192	15	7	808	25	806	0	1128
geos_flav_2011	1683|PHI:1683|GzRad001|I1RK33|5518|Gibberella	70.88	704	161	11	1	682	1	682	0	934
geos_flav_2016	2267|PHI:2267|Mls1|0|13684|Phaeosphaeria	68.29	533	164	2	10	538	11	542	0	769
geos_flav_2018	2257|PHI:2257|Pbl1|Q0UHM8|13684|Phaeosphaeria	55.82	335	142	4	39	372	51	380	1e-110	330
geos_flav_2021	2098|PHI:2098|Calcium-transporting	59.41	1094	386	14	10	1064	6	1080	0	1267
geos_flav_2025	1833|PHI:1833|GzZC148|I1RK16|5518|Gibberella	66.61	641	168	10	55	691	30	628	0	831
geos_flav_2028	1662|PHI:1662|GzCCHC002|I1REJ1|5518|Gibberella	26.91	223	151	4	13	234	647	858	8e-19	87.4
geos_flav_2029	2269|PHI:2269|Mdh1|0|13684|Phaeosphaeria	33.33	258	161	7	46	299	15	265	2e-34	125
geos_flav_2035	3630	35.06	348	210	6	123	468	121	454	1e-51	191
geos_flav_2036	2539|PHI:2539|CDS1|Q4WJ71|746128|Aspergillus	69.27	423	124	3	27	448	4	421	0	614
geos_flav_2038	310|PHI:310|MgAtr4|AAK15314|54734|Mycosphaerella	60.81	1207	439	10	1	1187	333	1525	0	1524
geos_flav_2038	310|PHI:310|MgAtr4|AAK15314|54734|Mycosphaerella	23.25	658	418	24	572	1179	214	834	7e-27	116
geos_flav_2041	1651|PHI:1651|GzWing023|I1S0U2|5518|Gibberella	26.83	287	195	8	14	291	33	313	9e-19	83.2
geos_flav_2042	2625|PHI:2625|purA|P65882|90371|Salmonella	41.61	423	241	4	5	422	6	427	2e-111	335
geos_flav_2043	1555|PHI:1555|GzMyb019|I1RDG6|5518|Gibberella	23.47	507	339	12	4	466	42	543	1e-34	133
geos_flav_2044	2844|PHI:2844|BRM2|O93802|5599|Alternaria	29.9	194	122	5	15	205	12	194	4e-18	79
geos_flav_2045	748|PHI:748|um00446|Not	40.77	758	379	12	22	743	93	816	4e-176	527
geos_flav_2047	310|PHI:310|MgAtr4|AAK15314|54734|Mycosphaerella	55.35	159	71	0	83	241	136	294	2e-56	194
geos_flav_2049	2067|PHI:2067|ABC4|MGG_00937|148305|Magnaporthe	27.33	161	102	4	445	591	1298	1457	7e-07	50.8
geos_flav_2050	1048|PHI:1048|CTB7|ABK64184|29003|Cercospora	30.42	457	250	12	5	421	7	435	8e-51	177
geos_flav_2052	419|PHI:419|CSH1|AAP93915|5476|Candida	44.58	323	168	5	12	329	1	317	3e-88	269
geos_flav_2054	440|PHI:440|PMR1|CAB87245|5476|Candida	28.47	1001	576	33	106	1083	21	904	1e-95	325
geos_flav_2056	2094|PHI:2094|Yvc1|MGG_09828|148305|Magnaporthe	59.87	603	233	3	2	595	33	635	0	757
geos_flav_2062	2256|PHI:2256|Xdh1|Q0UA24|13684|Phaeosphaeria	50.28	360	168	3	4	363	14	362	1e-126	370
geos_flav_2063	2521|PHI:2521|GUS1|Q4WEM7|746128|Aspergillus	35.03	491	292	9	89	570	206	678	4e-76	257
geos_flav_2066	1555|PHI:1555|GzMyb019|I1RDG6|5518|Gibberella	23.94	493	325	12	37	508	71	534	8e-36	137
geos_flav_2069	387|PHI:387|UGD1|AAK95561|5207|Cryptococcus	49.57	462	184	6	31	485	4	423	1e-151	448
geos_flav_2076	2731|PHI:2731|VdSge1|G2XD29|27337|Verticillium	51.83	465	223	1	1	465	89	552	1e-171	498
geos_flav_2077	2269|PHI:2269|Mdh1|0|13684|Phaeosphaeria	43.97	257	136	4	17	271	15	265	4e-63	200
geos_flav_2078	375|PHI:375|REN1|BAC55015|5507|Fusarium	54.26	798	264	32	1	771	1	724	0	719
geos_flav_2082	2315|PHI:2315|ChLae1|G4XKY9|5016|Cochliobolus	31.72	290	169	6	53	314	2	290	7e-39	139
geos_flav_2083	1819|PHI:1819|GzZC134|I1S7J0|5518|Gibberella	46.64	253	123	3	129	372	2	251	2e-70	229
geos_flav_2085	1824|PHI:1824|GzZC139|I1RYC6|5518|Gibberella	30.03	576	357	13	136	692	28	576	1e-66	230
geos_flav_2090	2595|PHI:2595|Tc52|D3JLB9|5693|Trypanosoma	27.78	216	132	10	42	253	1	196	2e-10	58.2
geos_flav_2090	2595|PHI:2595|Tc52|D3JLB9|5693|Trypanosoma	27.68	177	105	7	31	200	214	374	4e-07	48.1
geos_flav_2095	748|PHI:748|um00446|Not	45.01	651	315	12	48	691	77	691	0	548
geos_flav_2095	748|PHI:748|um00446|Not	32.95	88	57	2	797	883	726	812	5e-07	50.8
geos_flav_2101	2376|PHI:2376|DEP2|D2E9W7|29001|Alternaria	26.51	464	304	13	3	455	5	442	2e-35	135
geos_flav_2102	881|PHI:881|MGG_04556|EDJ96020|318829|Magnaporthe	31.68	322	205	7	33	353	30	337	4e-38	139
geos_flav_2105	3786|PHI:3786|Q9I7C1|PA0005|287|Pseudomonas	27.89	190	130	5	81	270	57	239	5e-15	70.9
geos_flav_2110	2030|PHI:2030|TGL3-1|G4N492|148305|Magnaporthe	28.41	521	323	14	230	722	87	585	2e-51	190
geos_flav_2115	304|PHI:304|GzCPS1|AAP12366|5518|Fusarium	76.21	1740	341	11	111	1829	1	1688	0	2625
geos_flav_2116	1458|PHI:1458|GzAra006|Q4I7F9|5518|Gibberella	31.54	390	229	6	248	604	289	673	6e-54	197
geos_flav_2117	1555|PHI:1555|GzMyb019|I1RDG6|5518|Gibberella	23.91	322	225	7	66	372	73	389	5e-23	99.8
geos_flav_2119	413|PHI:413|MPD1|AAT84078|13684|Stagonospora	25.99	354	229	12	13	340	13	359	2e-17	81.3
geos_flav_2123	504|PHI:504|LEU2|CAA42366|4932|Saccharomyces	50.6	417	146	7	5	420	6	363	3e-132	386
geos_flav_2126	1229|PHI:1229|FGSG_02153|I1RRB9|5518|Gibberella	52.9	552	152	15	83	608	27	496	4e-149	450
geos_flav_2126	1229|PHI:1229|FGSG_02153|I1RRB9|5518|Gibberella	71.43	91	26	0	683	773	486	576	6e-35	138
geos_flav_2127	4841|PHI:4841|G7TGB3|hshC|347|Xanthomonas	31.48	162	61	6	45	206	72	183	7e-13	62
geos_flav_2131	5020|PHI:5020|B1MGX0|PLC|36809|Mycobacterium	32.88	444	219	9	19	428	41	439	4e-64	219
geos_flav_2136	2140|PHI:2140|MoVam7|XP_001907727.1|148305|Magnaporthe	49.08	381	162	7	1	357	1	373	2e-101	306
geos_flav_2140	2038|PHI:2038|Mir1|MGG_02370|148305|Magnaporthe	28.87	284	170	8	34	308	39	299	8e-19	82.4
geos_flav_2140	2038|PHI:2038|Mir1|MGG_02370|148305|Magnaporthe	28.42	183	108	6	131	308	36	200	3e-07	48.5
geos_flav_2143	316|PHI:316|PiGPB1|AAP55639|4787|Phytophthora	25.59	297	196	9	393	669	52	343	9e-21	92
geos_flav_2143	316|PHI:316|PiGPB1|AAP55639|4787|Phytophthora	22.98	235	170	7	456	680	33	266	6e-09	55.8
geos_flav_2147	1260|PHI:1260|FGSG_13944|I1RUC7|5518|Gibberella	30.73	205	139	1	1121	1325	449	650	4e-22	100
geos_flav_2147	1260|PHI:1260|FGSG_13944|I1RUC7|5518|Gibberella	33.15	178	116	1	1067	1244	461	635	1e-19	92.4
geos_flav_2147	1260|PHI:1260|FGSG_13944|I1RUC7|5518|Gibberella	25.35	288	175	7	936	1189	369	650	4e-12	67.8
geos_flav_2150	2216|PHI:2216|PemG1|A0N0D1|148305|Magnaporthe	53.85	260	95	7	2	259	3	239	6e-50	169
geos_flav_2151	2201|PHI:2201|PdeL|D0ERY8|148305|Magnaporthe	65.87	208	68	1	30	234	23	230	1e-93	296
geos_flav_2151	2201|PHI:2201|PdeL|D0ERY8|148305|Magnaporthe	39.45	289	108	7	231	477	322	585	2e-47	171
geos_flav_2152	2895|PHI:2895|F-avi4330|B9JV05|373|Agrobacterium	34.43	244	130	7	22	260	1800	2018	8e-22	95.1
geos_flav_2153	397|PHI:397|LAC2|AAV64894|5207|Cryptococcus	27.37	559	311	21	26	530	44	561	3e-42	157
geos_flav_2156	211|PHI:211|CaTUP1|AAB63195|5476|Candida	33.86	189	103	6	390	559	263	448	1e-21	96.7
geos_flav_2156	211|PHI:211|CaTUP1|AAB63195|5476|Candida	23.18	358	192	12	385	708	201	509	2e-14	73.6
geos_flav_2157	1555|PHI:1555|GzMyb019|I1RDG6|5518|Gibberella	26.71	483	321	7	25	489	69	536	2e-47	172
geos_flav_2158	144|PHI:144|CHT42|AAC05829|29875|Trichoderma	28.65	377	207	16	199	547	76	418	7e-24	103
geos_flav_2159	2282|PHI:2282|MeaB|J9MHC1|5507|Fusarium	67.69	390	114	11	14	398	28	410	4e-145	420
geos_flav_2164	413|PHI:413|MPD1|AAT84078|13684|Stagonospora	26.01	373	229	16	5	346	13	369	1e-13	69.3
geos_flav_2165	339|PHI:339|CLPT1|CAC41973|290576|Colletotrichum	27.49	171	111	7	15	178	11	175	9e-09	50.4
geos_flav_2169	2168|PHI:2168|Hypothetical	28.75	407	227	15	993	1374	1085	1453	4e-28	120
geos_flav_2169	2168|PHI:2168|Hypothetical	22.73	176	112	2	736	911	902	1053	6e-10	61.2
geos_flav_2180	1401|PHI:1401|GzC2H064|I1RVY6|5518|Gibberella	61.68	501	121	5	499	993	410	845	0	588
geos_flav_2180	1401|PHI:1401|GzC2H064|I1RVY6|5518|Gibberella	48.19	442	147	13	20	433	21	408	1e-102	341
geos_flav_2196	1245|PHI:1245|FGSG_01559|I1RTL1|5518|Gibberella	53.72	780	290	15	1	753	1	736	0	750
geos_flav_2203	511|PHI:511|CaNAG4|EAK93098|5476|Candida	27.94	476	267	13	130	597	166	573	9e-47	172
geos_flav_2205	2042|PHI:2042|ABC3|Q3Y5V5|148305|Magnaporthe	28.14	565	382	10	889	1439	762	1316	1e-53	204
geos_flav_2205	2042|PHI:2042|ABC3|Q3Y5V5|148305|Magnaporthe	26.8	638	413	14	10	608	3	625	4e-50	192
geos_flav_2205	2042|PHI:2042|ABC3|Q3Y5V5|148305|Magnaporthe	26.01	546	354	12	87	606	791	1312	1e-46	181
geos_flav_2205	2042|PHI:2042|ABC3|Q3Y5V5|148305|Magnaporthe	28.29	456	279	11	1016	1439	188	627	7e-36	146
geos_flav_2206	2336|PHI:2336|NIA1|O00101|13684|Stagonospora	29.22	421	238	12	236	629	82	469	2e-41	158
geos_flav_2210	157|PHI:157|TOXF|AAD45321|5017|Cochliobolus	22.46	334	226	9	53	378	36	344	4e-16	76.3
geos_flav_2214	2067|PHI:2067|ABC4|MGG_00937|148305|Magnaporthe	28.98	176	116	4	37	210	507	675	2e-10	58.5
geos_flav_2220	404|PHI:404|PTH11|AAD30436|318829|Magnaporthe	22.33	300	209	6	19	307	120	406	3e-13	68.6
geos_flav_2221	1685|PHI:1685|GzRad003|I1S5Z3|5518|Gibberella	27.45	204	132	7	32	227	241	436	1e-08	53.9
geos_flav_2223	2393|PHI:2393|Related	24.84	161	119	2	328	487	232	391	5e-11	62
geos_flav_2225	1798|PHI:1798|GzZC113|I1RSP9|5518|Gibberella	43.49	545	243	12	9	505	310	837	6e-125	386
geos_flav_2228	419|PHI:419|CSH1|AAP93915|5476|Candida	30.03	313	191	8	12	301	2	309	2e-31	119
geos_flav_2234	1392|PHI:1392|GzC2H055|I1RU67|5518|Gibberella	45.52	424	184	12	17	436	191	571	2e-113	347
geos_flav_2235	1610|PHI:1610|GzP53L003|I1RSN1|5518|Gibberella	42.97	747	301	28	1	721	1	648	6e-156	468
geos_flav_2236	1393|PHI:1393|GzC2H056|I1RU69|5518|Gibberella	31.33	83	54	1	377	459	680	759	5e-07	50.1
geos_flav_2240	714|PHI:714|PKS4	29.9	204	121	7	26	226	1657	1841	5e-08	52
geos_flav_2245	893|PHI:893|MGG_02986|EDK01543|318829|Magnaporthe	29.28	649	398	15	358	964	935	1564	3e-70	255
geos_flav_2246	3257	26.43	280	190	6	15	292	132	397	5e-13	67.4
geos_flav_2247	2968|PHI:2968|Hxs1|J9VQA5|5207|Cryptococcus	27.23	448	290	11	1	432	36	463	7e-29	116
geos_flav_2249	465|PHI:465|KIN2|AAB63337|5270|Ustilago	41.28	327	159	8	33	353	48	347	1e-61	217
geos_flav_2250	1810|PHI:1810|GzZC125|I1RUJ0|5518|Gibberella	40	430	230	11	9	421	140	558	1e-93	293
geos_flav_2255	3381	37.89	454	268	6	24	467	188	637	4e-81	266
geos_flav_2259	1708|PHI:1708|GzZC023|I1RP73|5518|Gibberella	34.14	662	343	19	5	649	18	603	3e-107	338
geos_flav_2261	4194|PHI:4194|V5XZS6|AKT7|5599|Alternaria	26.81	496	319	16	16	491	5	476	1e-34	134
geos_flav_2263	211|PHI:211|CaTUP1|AAB63195|5476|Candida	24.79	234	140	8	461	673	260	478	7e-09	55.8
geos_flav_2264	1662|PHI:1662|GzCCHC002|I1REJ1|5518|Gibberella	29.75	474	302	7	12	470	616	1073	3e-62	220
geos_flav_2266	2930|PHI:2930|ctf2|J9MFF7|59765|Fusarium	67.67	733	164	9	253	984	212	872	0	997
geos_flav_2266	2930|PHI:2930|ctf2|J9MFF7|59765|Fusarium	48.48	66	34	0	34	99	5	70	1e-11	66.2
geos_flav_2268	323|PHI:323|VFGLU1|AAO63562|93591|Verticillium	38.59	425	203	13	10	386	4	418	9e-93	286
geos_flav_2271	1675|PHI:1675|GzDHHC003|Q4I8B6|5518|Gibberella	30.36	224	146	7	465	687	27	241	8e-16	78.6
geos_flav_2271	1675|PHI:1675|GzDHHC003|Q4I8B6|5518|Gibberella	30.43	184	106	6	277	452	47	216	5e-12	66.2
geos_flav_2271	1675|PHI:1675|GzDHHC003|Q4I8B6|5518|Gibberella	30.56	180	117	7	205	383	43	215	5e-07	50.4
geos_flav_2279	438|PHI:438|BcBOT1	26.85	432	282	10	58	484	69	471	1e-35	137
geos_flav_2281	2256|PHI:2256|Xdh1|Q0UA24|13684|Phaeosphaeria	43.59	351	196	2	5	355	14	362	6e-110	327
geos_flav_2282	697|PHI:697|ugt51E1|AAM81358|5022|Leptosphaeria	33.23	322	183	16	84	383	84	395	5e-30	117
geos_flav_2283	2968|PHI:2968|Hxs1|J9VQA5|5207|Cryptococcus	28.12	512	327	11	49	544	6	492	4e-50	180
geos_flav_2284	2042|PHI:2042|ABC3|Q3Y5V5|148305|Magnaporthe	28.42	1397	839	28	43	1370	16	1320	6e-155	504
geos_flav_2287	1267|PHI:1267|FGSG_05586|I1RKK7|5518|Gibberella	72.01	768	185	13	1	752	1	754	0	1089
geos_flav_2288	283|PHI:283|CDC24|AAO25556|5476|Candida	29.67	492	267	16	80	521	165	627	4e-51	191
geos_flav_2290	2321|PHI:2321|SidI|Q4WR83|746128|Aspergillus	59.02	571	217	6	14	577	19	579	0	704
geos_flav_2295	513|PHI:513|ARN1	27.47	586	391	15	17	583	11	581	5e-50	181
geos_flav_2304	401|PHI:401|SOD2|AAB86583|5476|Candida	52.44	225	100	4	13	230	9	233	2e-79	239
geos_flav_2305	2329|PHI:2329|CTB4|A0ST42|29003|Cercospora	37.1	469	289	4	117	583	46	510	1e-104	328
geos_flav_2307	2545|PHI:2545|TIF35|Q4X1I3|746128|Aspergillus	30.28	109	72	2	110	216	176	282	9e-07	47.4
geos_flav_2310	1289|PHI:1289|FGSG_04416|I1RKK5|5518|Gibberella	78.23	464	43	3	1	434	1	436	0	744
geos_flav_2313	538|PHI:538|FRT1|AAU87358|40559|Botrytis	26	523	330	10	14	523	70	548	2e-36	140
geos_flav_2325	2540|PHI:2540|IPP1|Q4WX65|746128|Aspergillus	41.97	274	152	4	24	296	112	379	5e-63	213
geos_flav_2326	211|PHI:211|CaTUP1|AAB63195|5476|Candida	27	263	155	11	15	267	249	484	1e-10	62.4
geos_flav_2329	697|PHI:697|ugt51E1|AAM81358|5022|Leptosphaeria	27.68	383	254	11	13	383	23	394	4e-35	133
geos_flav_2330	885|PHI:885|MGG_02240|EDJ98842|318829|Magnaporthe	47.9	286	131	5	739	1014	763	1040	3e-74	265
geos_flav_2330	885|PHI:885|MGG_02240|EDJ98842|318829|Magnaporthe	47.2	214	78	9	424	621	530	724	9e-31	128
geos_flav_2336	1992|PHI:1992|GzZC307|I1R983|5518|Gibberella	48.64	257	128	1	128	384	417	669	2e-81	268
geos_flav_2338	1767|PHI:1767|GzZC082|I1S134|5518|Gibberella	29.88	405	263	6	373	769	236	627	5e-43	163
geos_flav_2338	1767|PHI:1767|GzZC082|I1S134|5518|Gibberella	60.71	112	36	1	17	120	12	123	8e-38	147
geos_flav_2341	1177|PHI:1177|(Sc	50.9	222	71	5	11	232	8	191	2e-54	189
geos_flav_2341	1177|PHI:1177|(Sc	80.56	108	20	1	253	359	502	609	2e-53	186
geos_flav_2342	211|PHI:211|CaTUP1|AAB63195|5476|Candida	24.7	251	146	9	332	573	268	484	2e-11	64.7
geos_flav_2342	211|PHI:211|CaTUP1|AAB63195|5476|Candida	27.42	124	76	4	321	434	297	416	5e-08	53.9
geos_flav_2344	1685|PHI:1685|GzRad003|I1S5Z3|5518|Gibberella	68.82	587	133	7	1	574	102	651	0	770
geos_flav_2348	2419|PHI:2419|CID1|I1RKF3|5518|Gibberella	61.81	343	108	4	1	343	1	320	4e-148	422
geos_flav_2351	2817|PHI:2817|Aapg1|Q9C4A0|5599|Alternaria	66.86	347	111	3	28	373	32	375	3e-155	444
geos_flav_2356	2016|PHI:2016|PTH2|MGG_01099|148305|Magnaporthe	61.02	236	72	2	6	221	12	247	8e-86	256
geos_flav_2365	2521|PHI:2521|GUS1|Q4WEM7|746128|Aspergillus	56.66	623	252	5	12	625	98	711	0	702
geos_flav_2372	2844|PHI:2844|BRM2|O93802|5599|Alternaria	27.65	293	173	9	8	289	3	267	3e-17	77
geos_flav_2390	24|PHI:24|Avenacinase	35.12	840	439	19	1	781	1	793	5e-140	434
geos_flav_2392	1742|PHI:1742|GzZC057|I1S7H5|5518|Gibberella	26.52	460	283	18	15	449	4	433	5e-31	127
geos_flav_2393	1662|PHI:1662|GzCCHC002|I1REJ1|5518|Gibberella	30.15	408	273	6	38	441	653	1052	2e-61	218
geos_flav_2396	4885|PHI:4885|G4MTK9|MoYpd1p|148305|Magnaporthe	45.31	128	69	1	11	137	23	150	1e-31	110
geos_flav_2397	491|PHI:491|YVH1|EAK96144|5476|Candida	26.57	414	183	15	1	393	1	314	2e-34	129
geos_flav_2399	1422|PHI:1422|GzC2H090|I1S1B7|5518|Gibberella	49.4	666	233	28	1	623	1	605	1e-168	500
geos_flav_2400	270|PHI:270|RHO1|BAA24262|5476|Candida	76.44	174	41	0	25	198	25	198	2e-92	270
geos_flav_2402	538|PHI:538|FRT1|AAU87358|40559|Botrytis	28.51	463	308	9	117	572	103	549	1e-50	184
geos_flav_2403	2968|PHI:2968|Hxs1|J9VQA5|5207|Cryptococcus	25.87	487	309	15	76	554	58	500	6e-29	117
geos_flav_2411	893|PHI:893|MGG_02986|EDK01543|318829|Magnaporthe	59.66	1693	560	28	5	1618	2	1650	0	1910
geos_flav_2412	1193|PHI:1193|(Sc	84.42	520	70	3	1	519	1	510	0	891
geos_flav_2413	2038|PHI:2038|Mir1|MGG_02370|148305|Magnaporthe	26.88	186	107	6	177	360	38	196	5e-07	48.1
geos_flav_2415	511|PHI:511|CaNAG4|EAK93098|5476|Candida	26.67	195	127	6	43	228	119	306	6e-08	52.8
geos_flav_2419	2179|PHI:2179|Moplaa|F8SM03|148305|Magnaporthe	41.79	792	418	13	6	763	4	786	0	646
geos_flav_2420	2269|PHI:2269|Mdh1|0|13684|Phaeosphaeria	31.99	272	156	10	1	259	11	266	4e-29	110
geos_flav_2421	1359|PHI:1359|GzC2H019|I1RGC9|5518|Gibberella	67.42	178	50	2	1	174	1	174	2e-56	176
geos_flav_2422	2654|PHI:2654|DUR1,2|Q59VF3|5476|Candida	28.2	266	162	9	25	274	23	275	2e-14	74.3
geos_flav_2424	2095|PHI:2095|Calcium-transporting	64.67	1070	349	7	11	1075	14	1059	0	1390
geos_flav_2425	451|PHI:451|PMT1|AAC31119|5476|Candida	46.04	758	374	12	76	828	65	792	0	655
geos_flav_2427	2034|PHI:2034|MFP1|G4MZY1|148305|Magnaporthe	29.86	288	171	7	649	929	632	895	2e-29	124
geos_flav_2431	2322|PHI:2322|SidH|Q4WF54|746128|Aspergillus	40.45	267	156	3	18	283	6	270	2e-69	217
geos_flav_2438	2042|PHI:2042|ABC3|Q3Y5V5|148305|Magnaporthe	35.68	1323	768	20	45	1287	2	1321	0	761
geos_flav_2439	1555|PHI:1555|GzMyb019|I1RDG6|5518|Gibberella	25.52	525	331	19	14	514	55	543	4e-35	135
geos_flav_2440	1555|PHI:1555|GzMyb019|I1RDG6|5518|Gibberella	71.48	512	142	2	42	552	37	545	0	790
geos_flav_2443	1771|PHI:1771|GzZC086|I1RX74|5518|Gibberella	57.27	447	137	18	1	431	45	453	2e-112	340
geos_flav_2444	2968|PHI:2968|Hxs1|J9VQA5|5207|Cryptococcus	29.31	563	320	14	19	565	4	504	4e-58	202
geos_flav_2447	2841|PHI:2841|CnSEC14-2|F6K8L6|5207|Cryptococcus	27.23	202	113	7	100	289	53	232	5e-12	63.2
geos_flav_2448	2704|PHI:2704|Tri12|F6MFB4|5518|Fusarium	29.5	556	376	8	40	582	2	554	7e-76	252
geos_flav_2449	397|PHI:397|LAC2|AAV64894|5207|Cryptococcus	32.09	592	325	16	155	717	35	578	3e-92	301
geos_flav_2455	2362|PHI:2362|XlnR|A8QJI7	36.04	616	314	15	99	636	252	865	2e-99	323
geos_flav_2458	1770|PHI:1770|GzZC085|I1RX79|5518|Gibberella	43.78	539	236	15	1	511	1	500	1e-129	390
geos_flav_2461	1215|PHI:1215|FGSG_02838|I1RX56|5518|Gibberella	61.39	619	173	12	200	810	1	561	0	726
geos_flav_2463	404|PHI:404|PTH11|AAD30436|318829|Magnaporthe	26.91	353	237	7	4	350	61	398	2e-32	126
geos_flav_2464	419|PHI:419|CSH1|AAP93915|5476|Candida	26.98	341	200	9	16	340	2	309	2e-22	93.6
geos_flav_2467	1164|PHI:1164|RRG1|I1RX94|5518|Gibberella	57.77	547	184	13	352	881	243	759	0	561
geos_flav_2468	1336|PHI:1336|GzbZIP018|I1S462|5518|Gibberella	42.11	418	174	11	9	360	12	427	7e-71	230
geos_flav_2471	2322|PHI:2322|SidH|Q4WF54|746128|Aspergillus	52.31	260	121	2	20	279	14	270	4e-93	278
geos_flav_2473	174|PHI:174|GNA1|BAA36496|5476|Candida	47.3	148	74	2	18	164	2	146	3e-43	141
geos_flav_2474	1666|PHI:1666|GzCCHC006|I1RX47|5518|Gibberella	77.97	463	83	4	17	479	16	459	0	726
geos_flav_2475	1407|PHI:1407|GzC2H071|I1RX64|5518|Gibberella	57.76	741	233	15	5	722	1	684	0	815
geos_flav_2476	513|PHI:513|ARN1	24.54	595	414	12	11	579	5	590	2e-51	185
geos_flav_2477	2520|PHI:2520|LYS4|Q4WUL6	27.41	478	293	19	49	506	77	520	8e-37	145
geos_flav_2478	1555|PHI:1555|GzMyb019|I1RDG6|5518|Gibberella	23.22	267	190	3	11	263	70	335	9e-18	80.1
geos_flav_2481	2357|PHI:2357|CYP52X1|E2EAF6|475271|Beauveria	30.43	230	132	8	332	549	315	528	8e-22	96.7
geos_flav_2487	2033|PHI:2033|MgPex6|G4NBI6|148305|Magnaporthe	38.16	152	75	4	262	401	1023	1167	2e-19	89.4
geos_flav_2489	2393|PHI:2393|Related	24.55	501	300	12	49	528	5	448	1e-35	136
geos_flav_2491	2086|PHI:2086|Moatg24|MGG_03638|148305|Magnaporthe	30.47	128	82	3	21	142	57	183	9e-13	62.8
geos_flav_2492	2510|PHI:2510|msdS/AfmsdC|Q6PWQ1|746128|Aspergillus	31.2	532	300	14	105	617	15	499	3e-59	206
geos_flav_2494	816|PHI:816|MGG_04582|EDJ95999|318829|Magnaporthe	29.73	185	114	7	293	467	312	490	2e-12	66.6
geos_flav_2495	811|PHI:811|MGG_10510|EDK06580|318829|Magnaporthe	29.62	314	134	11	1	248	1	293	3e-31	117
geos_flav_2503	2825|PHI:2825|SET1|Q5ABG1|5476|Candida	36.11	144	84	6	479	617	900	1040	3e-18	87.8
geos_flav_2504	1941|PHI:1941|GzZC256|I1RGD9|5518|Gibberella	62.5	848	236	12	4	848	9	777	0	1011
geos_flav_2505	2601|PHI:2601|Asc1|P83774|746128|Aspergillus	32.26	124	77	4	16	137	64	182	3e-09	55.1
geos_flav_2506	1360|PHI:1360|GzC2H020|I1RGE3|5518|Gibberella	57.36	530	163	16	70	577	111	599	9e-174	507
geos_flav_2510	1958|PHI:1958|GzZC273|I1RMD1|5518|Gibberella	23.98	684	355	19	1	555	106	753	7e-30	123
geos_flav_2514	2255|PHI:2255|Abd1|Q0U2A0|13684|Phaeosphaeria	39.82	334	179	7	32	365	48	359	2e-71	229
geos_flav_2517	2978|PHI:2978|MoCel12A|G4N5V2|148305|Magnaporthe	29.61	179	99	8	144	320	110	263	7e-11	59.3
geos_flav_2518	1904|PHI:1904|GzZC219|I1RHR0|5518|Gibberella	38.74	253	135	10	7	247	36	280	3e-37	144
geos_flav_2518	1904|PHI:1904|GzZC219|I1RHR0|5518|Gibberella	26.95	334	218	7	351	673	289	607	3e-25	108
geos_flav_2522	1838|PHI:1838|GzZC153|I1RGC8|5518|Gibberella	47.89	662	322	11	9	664	1	645	0	591
geos_flav_2524	1677|PHI:1677|GzDHHC005|Q4I1J3|5518|Gibberella	45.41	414	205	5	1	396	97	507	2e-126	376
geos_flav_2527	3014	48.24	1955	741	55	6	1767	21	1897	0	1476
geos_flav_2530	2842|PHI:2842|CnSFH5|F6K8L7|5207|Cryptococcus	44.26	244	129	3	99	337	20	261	2e-66	212
geos_flav_2534	2248|PHI:2248|Als1|Q1L2E2|13684|Phaeosphaeria	28.46	253	129	10	38	274	188	404	6e-18	80.9
geos_flav_2538	1727|PHI:1727|GzZC042|I1S5Q2|5518|Gibberella	29.92	127	84	2	144	270	224	345	2e-12	64.3
geos_flav_2540	2654|PHI:2654|DUR1,2|Q59VF3|5476|Candida	41.19	454	252	5	31	482	614	1054	1e-108	360
geos_flav_2541	812|PHI:812|MGG_10702|EDJ94108|318829|Magnaporthe	32.24	366	235	6	18	380	16	371	2e-53	184
geos_flav_2542	2643|PHI:2643|CFAS|A4HTK3|5671|Leishmania	31.45	283	168	10	204	470	202	474	5e-26	108
geos_flav_2543	2337|PHI:2337|SUR7|Q5A4M8|5476|Candida	30.09	226	145	5	10	234	9	222	3e-19	82
geos_flav_2548	1182|PHI:1182|(Sc	59.98	2486	926	17	17	2452	23	2489	0	2965
geos_flav_2552	197|PHI:197|ALO1|AAC98913|5476|Candida	34.93	544	250	14	27	484	18	543	5e-101	316
geos_flav_2554	1190|PHI:1190|(Sc	63.78	693	188	14	1	679	1	644	0	827
geos_flav_2555	3381	22.13	488	269	13	53	523	188	581	1e-11	64.7
geos_flav_2560	2804|PHI:2804|ecp6|Q2FDM5|93612|Setosphaeria	27.37	285	186	12	1922	2194	4	279	2e-17	83.6
geos_flav_2561	159|PHI:159|URA5|AAC62627|5037|Histoplasma	56.54	237	99	2	2	234	8	244	9e-92	271
geos_flav_2565	1500|PHI:1500|GzHMG032|I1S2F2|5518|Gibberella	22.76	1028	618	38	3	936	208	1153	2e-34	141
geos_flav_2565	1500|PHI:1500|GzHMG032|I1S2F2|5518|Gibberella	41.58	101	54	1	1059	1159	1352	1447	3e-19	91.7
geos_flav_2567	1455|PHI:1455|GzAra003|I1RKU6|5518|Gibberella	29.54	325	181	16	4	300	14	318	3e-19	86.7
geos_flav_2569	2334|PHI:2334|BcNma|E2GL14|40559|Botrytis	67.39	1018	314	7	5	1018	6	1009	0	1426
geos_flav_2570	852|PHI:852|GyrA|BAC98435|337|Burkholderia	24	350	240	14	774	1108	32	370	3e-18	88.6
geos_flav_2571	922|PHI:922|um03615||5270|Ustilago	28.69	624	325	22	1	539	83	671	1e-44	165
geos_flav_2582	2155|PHI:2155|MoPEX7|B8Q8Z5|148305|Magnaporthe	75.79	347	78	3	1	344	1	344	0	561
geos_flav_2586	2034|PHI:2034|MFP1|G4MZY1|148305|Magnaporthe	77.54	895	199	2	1	893	1	895	0	1436
geos_flav_2593	2529|PHI:2529|ERG10|Q4WCL5|746128|Aspergillus	49.11	393	191	6	39	426	8	396	4e-113	339
geos_flav_2594	2062|PHI:2062|Gph1|XP_363893|148305|Magnaporthe	78.42	871	186	2	2	870	3	873	0	1460
geos_flav_2600	4907|PHI:4907|Q5A5Q9|GYP5|5476|Candida	38.89	270	152	7	299	565	94	353	3e-55	201
geos_flav_2602	1414|PHI:1414|GzC2H081|I1RZL0|5518|Gibberella	34.83	89	56	1	4	92	18	104	1e-09	58.9
geos_flav_2606	395|PHI:395|FGA2|BAD44729|5507|Fusarium	91.27	355	31	0	11	365	1	355	0	678
geos_flav_2609	2382|PHI:2382|Upa2|Q6QIY0|5270|Ustilago	87.46	303	38	0	25	327	4	306	0	571
geos_flav_2610	1662|PHI:1662|GzCCHC002|I1REJ1|5518|Gibberella	24.19	434	290	11	58	475	665	1075	1e-29	121
geos_flav_2611	1914|PHI:1914|GzZC229|I1RQ27|5518|Gibberella	43.37	913	392	21	7	881	37	862	0	656
geos_flav_2616	153|PHI:153|OSM1|AAF09475|318829|Magnaporthe	94.12	357	21	0	1	357	1	357	0	714
geos_flav_2620	378|PHI:378|SIT4|EAK91146|5476|Candida	39.02	369	152	10	5	365	7	310	6e-79	248
geos_flav_2626	1819|PHI:1819|GzZC134|I1S7J0|5518|Gibberella	71.37	255	67	2	273	521	1	255	5e-129	386
geos_flav_2634	1551|PHI:1551|GzMyb015|I1RZG7|5518|Gibberella	73.18	783	204	5	1	782	1	778	0	1135
geos_flav_2635	1411|PHI:1411|GzC2H078|I1RZ11|5518|Gibberella	71.85	238	66	1	1	237	1	238	2e-104	303
geos_flav_2636	612|PHI:612|orf408|AAL20306|216597|Salmonella	30.6	268	173	3	5	272	98	352	9e-27	106
geos_flav_2640	2821|PHI:2821|SNF2|Q5ALP9|5476|Candida	36.88	160	92	3	954	1109	1120	1274	1e-20	95.9
geos_flav_2640	2821|PHI:2821|SNF2|Q5ALP9|5476|Candida	23.94	330	177	11	459	768	801	1076	4e-14	74.7
geos_flav_2641	2058|PHI:2058|LHS1|MGG_06648.5|148305|Magnaporthe	25.34	446	275	12	50	443	23	462	1e-25	110
geos_flav_2642	465|PHI:465|KIN2|AAB63337|5270|Ustilago	53.6	987	384	18	4	938	2	966	0	969
geos_flav_2644	1678|PHI:1678|GzGRF|I1RMC1|5518|Gibberella	68.13	364	91	4	82	423	6	366	2e-175	507
geos_flav_2648	339|PHI:339|CLPT1|CAC41973|290576|Colletotrichum	32.43	148	67	4	7	154	12	126	5e-17	76.6
geos_flav_2650	267|PHI:267|MLT1|AAD51594|5476|Candida	25.54	1331	805	28	287	1499	341	1603	5e-121	416
geos_flav_2651	2644|PHI:2644|thioredoxin	34.57	81	53	0	316	396	6	86	2e-11	60.8
geos_flav_2652	352|PHI:352|GLO1|CAD79488|5270|Ustilago	25.29	261	132	10	489	693	365	618	6e-07	50.1
geos_flav_2659	273|PHI:273|SPT3|AAD33888|5476|Candida	48.22	309	142	5	22	320	12	312	3e-89	272
geos_flav_2660	901|PHI:901|um01886||5270|Ustilago	39.29	448	236	11	80	494	142	586	4e-97	306
geos_flav_2661	2968|PHI:2968|Hxs1|J9VQA5|5207|Cryptococcus	25.6	500	332	15	30	509	21	500	3e-38	144
geos_flav_2664	2020|PHI:2020|Tup1|XP_759427|5270|Ustilago	35.12	299	165	8	982	1253	428	724	1e-35	144
geos_flav_2664	2020|PHI:2020|Tup1|XP_759427|5270|Ustilago	29.92	264	156	5	1055	1294	466	724	5e-29	122
geos_flav_2664	2020|PHI:2020|Tup1|XP_759427|5270|Ustilago	30.82	292	143	7	945	1216	478	730	5e-27	116
geos_flav_2664	2020|PHI:2020|Tup1|XP_759427|5270|Ustilago	31.79	280	154	11	1135	1385	415	686	2e-25	111
geos_flav_2664	2020|PHI:2020|Tup1|XP_759427|5270|Ustilago	32.2	205	115	8	1225	1411	415	613	3e-19	91.3
geos_flav_2664	2020|PHI:2020|Tup1|XP_759427|5270|Ustilago	28.25	223	140	9	1182	1389	415	632	1e-16	82.8
geos_flav_2665	2094|PHI:2094|Yvc1|MGG_09828|148305|Magnaporthe	21.91	324	228	8	302	604	234	553	3e-16	81.3
geos_flav_2667	1524|PHI:1524|GzHOMEL033|I1RZF2|5518|Gibberella	47.02	521	248	5	59	575	45	541	2e-153	453
geos_flav_2674	3035	29.05	148	95	3	145	292	181	318	7e-08	50.4
geos_flav_2683	1458|PHI:1458|GzAra006|Q4I7F9|5518|Gibberella	31.44	404	222	12	96	475	296	668	3e-44	166
geos_flav_2692	1271|PHI:1271|FGSG_00792|I1R9J1|5518|Gibberella	47.57	185	95	1	1	185	76	258	1e-50	177
geos_flav_2692	1271|PHI:1271|FGSG_00792|I1R9J1|5518|Gibberella	32.26	186	101	4	419	603	21	182	2e-17	81.3
geos_flav_2693	1958|PHI:1958|GzZC273|I1RMD1|5518|Gibberella	58.65	798	181	17	21	806	50	710	0	870
geos_flav_2694	2821|PHI:2821|SNF2|Q5ALP9|5476|Candida	26.52	509	265	21	199	669	801	1238	1e-31	130
geos_flav_2695	1334|PHI:1334|GzbZIP016|I1RZI7|5518|Gibberella	37.85	325	138	8	13	336	14	275	3e-34	127
geos_flav_2697	1271|PHI:1271|FGSG_00792|I1R9J1|5518|Gibberella	59.72	72	27	1	12	81	11	82	2e-24	91.3
geos_flav_2714	423|PHI:423|VAD1|AAV41010|5207|Cryptococcus	32.56	390	236	10	117	499	29	398	4e-54	192
geos_flav_2715	3126	27.7	426	251	10	25	435	21	404	1e-40	149
geos_flav_2716	2097|PHI:2097|Neo1|MGG_04066|148305|Magnaporthe	27.09	1233	657	35	192	1265	175	1324	1e-105	365
geos_flav_2718	2009|PHI:2009|HOS4|EDK06449|148305|Magnaporthe	43.93	1104	458	37	1	1005	1	1042	0	662
geos_flav_2725	1034|PHI:1034|Cpcat1|CAA04716|5111|Claviceps	71.13	717	198	2	1	711	1	714	0	1083
geos_flav_2733	3087	88.36	335	36	1	219	553	260	591	0	650
geos_flav_2735	1662|PHI:1662|GzCCHC002|I1REJ1|5518|Gibberella	27.71	415	276	11	71	477	675	1073	1e-37	146
geos_flav_2737	1792|PHI:1792|GzZC107|I1RVS7|5518|Gibberella	40.27	668	384	8	12	673	118	776	4e-169	505
geos_flav_2746	1519|PHI:1519|GzHOMEL018|I1RSV8|5518|Gibberella	45.13	554	181	19	1	469	16	531	7e-130	389
geos_flav_2752	2382|PHI:2382|Upa2|Q6QIY0|5270|Ustilago	51.22	164	79	1	29	191	19	182	3e-59	188
geos_flav_2753	292|PHI:292|CPRa|AAK31936|5207|Cryptococcus	25	200	127	6	40	226	13	202	9e-07	48.5
geos_flav_2761	2248|PHI:2248|Als1|Q1L2E2|13684|Phaeosphaeria	67.76	639	167	9	1	632	1	607	0	864
geos_flav_2764	2821|PHI:2821|SNF2|Q5ALP9|5476|Candida	32.95	516	300	11	1307	1815	775	1251	4e-78	285
geos_flav_2765	2821|PHI:2821|SNF2|Q5ALP9|5476|Candida	50.13	1149	513	14	254	1370	499	1619	0	1056
geos_flav_2778	552|PHI:552|BcLCC2|AAK77953|40559|Botrytis	46.71	593	287	12	1	576	1	581	0	525
geos_flav_2780	1387|PHI:1387|GzBrlA|I1RT19|5518|Gibberella	73.04	738	148	9	1	731	1	694	0	1018
geos_flav_2784	2822|PHI:2822|Cxt1p|Q5K8R6|5207|Cryptococcus	28.79	601	328	22	53	613	113	653	3e-52	189
geos_flav_2785	2322|PHI:2322|SidH|Q4WF54|746128|Aspergillus	29.46	258	174	4	44	296	14	268	3e-29	112
geos_flav_2787	2309|PHI:2309|BcatrB|Q9UW03|40559|Botrytis	46.49	1381	682	15	20	1353	69	1439	0	1264
geos_flav_2788	2654|PHI:2654|DUR1,2|Q59VF3|5476|Candida	30.18	169	95	5	193	352	61	215	8e-09	56.2
geos_flav_2790	3629	27.74	447	280	12	46	485	14	424	8e-37	139
geos_flav_2793	4468|PHI:4468|A0A068BFA5|mkkA|35717|Epichloe	83.57	499	80	2	3	501	36	532	0	860
geos_flav_2794	1071|PHI:1071|Gas1|CAF05793|5270|Ustilago	33.23	322	187	9	555	850	602	921	2e-42	165
geos_flav_2794	1071|PHI:1071|Gas1|CAF05793|5270|Ustilago	24.11	282	188	7	176	442	322	592	7e-23	102
geos_flav_2798	2321|PHI:2321|SidI|Q4WR83|746128|Aspergillus	21.92	543	342	17	63	559	64	570	5e-21	94.4
geos_flav_2803	1662|PHI:1662|GzCCHC002|I1REJ1|5518|Gibberella	33.48	466	295	5	43	502	648	1104	2e-80	273
geos_flav_2804	2020|PHI:2020|Tup1|XP_759427|5270|Ustilago	26.45	242	148	9	76	301	500	727	9e-12	65.5
geos_flav_2805	1588|PHI:1588|GzOB028|I1RSY2|5518|Gibberella	61.07	131	51	0	1	131	1	131	1e-57	177
geos_flav_2810	124|PHI:124|INT1|AAA96019|5476|Candida	32.78	421	212	13	952	1367	1296	1650	2e-58	219
geos_flav_2817	1795|PHI:1795|GzZC110|I1RSX8|5518|Gibberella	41.59	416	216	6	116	525	116	510	6e-99	317
geos_flav_2818	1948|PHI:1948|GzZC263|I1RI81|5518|Gibberella	37.5	88	45	2	1	88	1	78	1e-11	63.9
geos_flav_2822	716|PHI:716|ZEB1|ABB90284|5518|Fusarium	32.86	569	347	13	32	593	22	562	2e-91	294
geos_flav_2825	3381	41.35	474	262	9	32	499	178	641	6e-100	319
geos_flav_2826	2544|PHI:2544|PAB1|Q4WK03|746128|Aspergillus	22.73	176	132	4	51	225	142	314	2e-09	57
geos_flav_2828	2968|PHI:2968|Hxs1|J9VQA5|5207|Cryptococcus	35.34	498	312	6	17	513	8	496	3e-102	319
geos_flav_2833	3238	40.33	181	79	3	1	152	58	238	9e-35	122
geos_flav_2834	740|PHI:740|BeNEP1|ABB43265|278938|Botrytis	53.16	237	107	1	9	241	9	245	2e-91	271
geos_flav_2838	438|PHI:438|BcBOT1	29.68	465	272	13	27	467	23	456	1e-48	174
geos_flav_2840	404|PHI:404|PTH11|AAD30436|318829|Magnaporthe	26.43	420	256	11	2	380	25	432	7e-37	140
geos_flav_2841	1895|PHI:1895|GzZC210|I1RNU2|5518|Gibberella	35.1	473	276	12	12	468	192	649	9e-72	239
geos_flav_2842	3417	56.04	1010	412	11	20	1022	21	1005	0	1109
geos_flav_2846	1555|PHI:1555|GzMyb019|I1RDG6|5518|Gibberella	22.91	454	305	15	51	476	73	509	4e-22	97.1
geos_flav_2848	254|PHI:254|FOW1|BAB85760|5507|Fusarium	30.47	128	69	5	147	262	167	286	3e-08	51.6
geos_flav_2852	1233|PHI:1233|FGSG_13944|I1RUG2|5518|Gibberella	67.15	478	142	4	2	469	4	476	0	627
geos_flav_2857	511|PHI:511|CaNAG4|EAK93098|5476|Candida	24.93	337	233	11	93	423	245	567	1e-15	76.3
geos_flav_2858	267|PHI:267|MLT1|AAD51594|5476|Candida	24.07	1429	872	43	112	1364	140	1531	7e-82	294
geos_flav_2860	1363|PHI:1363|TRI15|I1RJ74|5518|Gibberella	35.25	295	143	9	371	653	8	266	2e-47	169
geos_flav_2861	1330|PHI:1330|GzbZIP012|I1RUH0|5518|Gibberella	51.72	58	28	0	241	298	107	164	5e-14	66.2
geos_flav_2864	1968|PHI:1968|GzZC283|I1RB12|5518|Gibberella	41.02	746	365	16	9	732	2	694	6e-176	522
geos_flav_2865	4211|PHI:4211|J9VNH2|FRE3|5207|Cryptococcus	29.31	423	234	16	192	596	178	553	8e-39	150
geos_flav_2866	508|PHI:508|AFT1|BAB69076|5599|Alternaria	26.7	588	336	18	1	545	33	568	3e-40	151
geos_flav_2868	2032|PHI:2032|VTL1|G4NGA7|148305|Magnaporthe	49.81	518	254	4	15	527	18	534	0	529
geos_flav_2872	2976|PHI:2976|CgOPT1|C6ZRH8|29905|Colletotrichum	34.32	708	438	9	111	816	45	727	5e-128	404
geos_flav_2873	2393|PHI:2393|Related	31.48	467	278	9	63	519	8	442	1e-69	231
geos_flav_2876	1555|PHI:1555|GzMyb019|I1RDG6|5518|Gibberella	23.89	452	325	6	42	484	69	510	2e-39	148
geos_flav_2880	2322|PHI:2322|SidH|Q4WF54|746128|Aspergillus	30.3	264	160	5	3	253	13	265	6e-29	110
geos_flav_2881	1161|PHI:1161|MgMfs1|A4ZGP3|54734|Mycosphaerella	24.64	422	302	5	7	418	98	513	1e-30	121
geos_flav_2882	404|PHI:404|PTH11|AAD30436|318829|Magnaporthe	23.28	335	233	5	27	352	127	446	1e-21	94
geos_flav_2884	2117|PHI:2117|SPM1|P58371|148305|Magnaporthe	37.06	429	198	11	26	387	29	452	5e-66	219
geos_flav_2885	2117|PHI:2117|SPM1|P58371|148305|Magnaporthe	43.06	353	162	10	71	386	102	452	2e-68	226
geos_flav_2886	419|PHI:419|CSH1|AAP93915|5476|Candida	21.09	294	167	11	8	248	30	311	5e-08	50.8
geos_flav_2893	362|PHI:362|LYSF|CAC48042|5085|Aspergillus	67.55	718	214	5	86	802	77	776	0	997
geos_flav_2894	199|PHI:199|AOX1|AAF82788|5499|Cladosporium	24.47	380	205	13	51	427	10	310	9e-14	72
geos_flav_2896	1920|PHI:1920|GzZC235|I1RCK0|5518|Gibberella	22.55	337	214	10	295	588	246	578	1e-19	91.3
geos_flav_2897	2095|PHI:2095|Calcium-transporting	69.55	1097	316	8	3	1095	4	1086	0	1539
geos_flav_2899	1047|PHI:1047|CTB6|ABK64183|29003|Cercospora	30.29	208	129	5	15	210	4	207	4e-22	92.8
geos_flav_2905	2550|PHI:2550|NOB1|Q4WES1|746128|Aspergillus	47.65	468	206	8	15	479	4	435	5e-121	362
geos_flav_2911	2393|PHI:2393|Related	41.45	468	229	7	3	459	21	454	1e-119	359
geos_flav_2913	404|PHI:404|PTH11|AAD30436|318829|Magnaporthe	25.6	457	316	11	1	443	1	447	3e-40	150
geos_flav_2917	339|PHI:339|CLPT1|CAC41973|290576|Colletotrichum	26.47	170	108	5	149	311	5	164	7e-17	75.9
geos_flav_2918	3175	68.08	307	96	1	109	413	67	373	1e-152	439
geos_flav_2923	1435|PHI:1435|GzC2H104|I1S9G1|5518|Gibberella	34.72	504	247	16	245	716	212	665	2e-62	221
geos_flav_2924	1535|PHI:1535|GzMADS002|I1RXD6|5518|Gibberella	65.39	445	143	4	9	453	2	435	0	613
geos_flav_2925	1662|PHI:1662|GzCCHC002|I1REJ1|5518|Gibberella	27.79	331	212	11	43	361	653	968	2e-29	120
geos_flav_2927	2522|PHI:2522|SPE2|Q4WEN8|746128|Aspergillus	56.95	518	185	13	1	508	1	490	0	543
geos_flav_2934	2654|PHI:2654|DUR1,2|Q59VF3|5476|Candida	28.66	164	96	4	195	351	66	215	7e-08	53.1
geos_flav_2935	441|PHI:441|BTP1|CAE55153|40559|Botrytis	28.27	336	228	7	16	340	25	358	2e-38	141
geos_flav_2938	1763|PHI:1763|GzZC078|I1RXE8|5518|Gibberella	53.03	726	289	11	1	715	1	685	0	752
geos_flav_2941	1625|PHI:1625|GzOpi|I1RXB9|5518|Gibberella	54.8	323	122	8	273	594	160	459	1e-101	317
geos_flav_2941	1625|PHI:1625|GzOpi|I1RXB9|5518|Gibberella	48.11	106	50	2	59	164	63	163	5e-14	72
geos_flav_2945	404|PHI:404|PTH11|AAD30436|318829|Magnaporthe	22.14	420	252	7	23	438	30	378	2e-31	125
geos_flav_2946	1694|PHI:1694|GzZC009|I1S3X0|5518|Gibberella	55.38	455	194	5	210	662	188	635	2e-175	516
geos_flav_2948	1596|PHI:1596|GzOB036|I1RXD4|5518|Gibberella	66.28	86	29	0	1	86	1	86	2e-34	121
geos_flav_2949	5016|PHI:5016|G4ZAY8|Psimpa1|67593|Phytophthora	29.45	275	186	8	72	339	113	386	1e-13	70.5
geos_flav_2949	5016|PHI:5016|G4ZAY8|Psimpa1|67593|Phytophthora	22.05	390	249	8	97	481	58	397	6e-11	62
geos_flav_2955	1408|PHI:1408|GzC2H072|I1RXE9|5518|Gibberella	49.01	404	148	7	1	404	1	346	6e-126	371
geos_flav_2956	812|PHI:812|MGG_10702|EDJ94108|318829|Magnaporthe	28.11	185	125	4	25	203	41	223	1e-11	62.8
geos_flav_2960	2067|PHI:2067|ABC4|MGG_00937|148305|Magnaporthe	53.57	1680	704	25	1	1631	1	1653	0	1737
geos_flav_2961	1439|PHI:1439|GzNot001|I1RW22|5518|Gibberella	68.16	2189	626	13	1	2177	1	2130	0	3014
geos_flav_2963	424|PHI:424|PCK1|EAL19243|5207|Cryptococcus	64.19	525	182	5	32	553	27	548	0	714
geos_flav_2965	1046|PHI:1046|CTB5|ABK64182|29003|Cercospora	32.2	264	172	2	52	308	3	266	4e-36	137
geos_flav_2966	2038|PHI:2038|Mir1|MGG_02370|148305|Magnaporthe	20.92	239	171	6	13	241	52	282	2e-07	48.5
geos_flav_2972	191|PHI:191|TOM1|AAB08446|39703|Septoria	38.74	795	397	18	10	746	41	803	4e-171	514
geos_flav_2984	1393|PHI:1393|GzC2H056|I1RU69|5518|Gibberella	27.78	198	117	11	245	423	569	759	7e-10	59.7
geos_flav_2985	3069	26.09	575	343	20	639	1174	846	1377	4e-20	94.7
geos_flav_2985	3069	25.19	266	168	5	640	881	752	1010	2e-11	66.2
geos_flav_2990	1623|PHI:1623|GzJUM005|I1S9T2|5518|Gibberella	29.93	147	88	4	72	209	322	462	3e-09	53.5
geos_flav_2991	1852|PHI:1852|GzZC167|I1S170|5518|Gibberella	35.52	397	216	9	10	403	14	373	4e-74	237
geos_flav_2992	84|PHI:84|MAGC|AAB65427|318829|Magnaporthe	79.15	355	73	1	1	354	1	355	0	604
geos_flav_2994	1554|PHI:1554|GzMyb018|I1RC64|5518|Gibberella	31.55	187	106	7	890	1071	339	508	9e-12	66.6
geos_flav_2995	2968|PHI:2968|Hxs1|J9VQA5|5207|Cryptococcus	26.14	482	336	10	11	487	4	470	4e-43	159
geos_flav_2996	2821|PHI:2821|SNF2|Q5ALP9|5476|Candida	27.84	273	137	9	248	506	784	1010	1e-26	115
geos_flav_2996	2821|PHI:2821|SNF2|Q5ALP9|5476|Candida	38.06	155	94	2	898	1050	1100	1254	7e-23	103
geos_flav_2997	1556|PHI:1556|GzNH001|I1RZY2|5518|Gibberella	47.06	170	78	6	287	445	17	185	3e-36	132
geos_flav_2998	1790|PHI:1790|GzZC105|I1RVT7|5518|Gibberella	55.04	834	289	14	279	1083	176	952	0	917
geos_flav_3000	2644|PHI:2644|thioredoxin	35	80	50	2	26	104	5	83	7e-10	55.1
geos_flav_3000	2644|PHI:2644|thioredoxin	31.87	91	52	4	379	466	24	107	2e-07	47.8
geos_flav_3001	1969|PHI:1969|GzZC284|I1RFD7|5518|Gibberella	33.4	497	246	12	17	500	1	425	9e-76	249
geos_flav_3002	2022|PHI:2022|BUF1|MGG_02252|148305|Magnaporthe	26.07	280	169	7	15	281	26	280	5e-16	73.6
geos_flav_3008	2080|PHI:2080|Moatg13|MGG_00454|148305|Magnaporthe	45.61	1002	446	31	1	950	1	955	0	638
geos_flav_3010	132|PHI:132|ABC1|AAB86640|318829|Magnaporthe	67.34	1543	452	16	16	1516	12	1544	0	2089
geos_flav_3013	510|PHI:510|CaNAG3|EAK93097|5476|Candida	24.83	447	315	6	44	488	113	540	2e-29	119
geos_flav_3016	3225	37.86	420	244	9	2	415	4	412	8e-101	307
geos_flav_3020	1789|PHI:1789|GzZC104|I1RVU7|5518|Gibberella	51.97	787	317	21	1	774	1	739	0	723
geos_flav_3022	1602|PHI:1602|GzOB043|I1RZY1|5518|Gibberella	73.43	749	161	8	1	747	5	717	0	1093
geos_flav_3033	211|PHI:211|CaTUP1|AAB63195|5476|Candida	23.79	290	191	7	40	311	210	487	2e-20	89
geos_flav_3033	211|PHI:211|CaTUP1|AAB63195|5476|Candida	24.82	282	169	11	27	288	252	510	2e-16	76.6
geos_flav_3033	211|PHI:211|CaTUP1|AAB63195|5476|Candida	26.15	195	122	6	5	182	314	503	5e-09	54.7
geos_flav_3034	3161	30.12	259	160	4	887	1140	1313	1555	8e-28	120
geos_flav_3034	3161	38.35	133	76	2	1374	1505	1863	1990	6e-22	101
geos_flav_3035	2239|PHI:2239|Spe-Sdh|Q4P245|5270|Ustilago	68.26	293	84	3	3	293	2	287	3e-144	426
geos_flav_3039	1646|PHI:1646|GzWing018|I1RW28|5518|Gibberella	50.26	1164	455	31	9	1108	1	1104	0	944
geos_flav_3043	1567|PHI:1567|GzOB007|I1RCB7|5518|Gibberella	85.29	170	25	0	1	170	1	170	4e-112	318
geos_flav_3045	2568|PHI:2568|CAP2|Q5AMP9|5476|Candida	41.38	290	124	6	7	275	25	289	3e-72	224
geos_flav_3047	1916|PHI:1916|GzZC231|I1RSG1|5518|Gibberella	59.5	437	143	4	170	606	139	541	5e-174	511
geos_flav_3047	1916|PHI:1916|GzZC231|I1RSG1|5518|Gibberella	49.09	55	28	0	21	75	71	125	1e-07	52
geos_flav_3054	1555|PHI:1555|GzMyb019|I1RDG6|5518|Gibberella	25.63	476	321	13	36	484	74	543	1e-39	148
geos_flav_3056	144|PHI:144|CHT42|AAC05829|29875|Trichoderma	32.84	201	109	5	316	507	118	301	7e-18	85.1
geos_flav_3057	598|PHI:598|THIOL|ABB55459|5022|Leptosphaeria	52.51	358	155	6	642	998	15	358	1e-114	358
geos_flav_3058	1269|PHI:1269|FGSG_02838|I1RFK9|5518|Gibberella	34.43	424	216	10	21	391	4	418	1e-73	236
geos_flav_3059	2038|PHI:2038|Mir1|MGG_02370|148305|Magnaporthe	25.64	273	170	10	48	308	24	275	3e-09	54.7
geos_flav_3065	1623|PHI:1623|GzJUM005|I1S9T2|5518|Gibberella	54.12	473	191	10	696	1150	11	475	2e-152	466
geos_flav_3066	911|PHI:911|um11451||5270|Ustilago	30.23	215	117	9	15	223	30	217	2e-16	77.4
geos_flav_3071	144|PHI:144|CHT42|AAC05829|29875|Trichoderma	28.02	389	220	16	101	457	44	404	8e-27	112
geos_flav_3075	1940|PHI:1940|GzZC255|I1RMT2|5518|Gibberella	59.6	594	201	11	1	581	12	579	0	649
geos_flav_3077	1161|PHI:1161|MgMfs1|A4ZGP3|54734|Mycosphaerella	26.7	442	315	3	19	453	80	519	3e-48	175
geos_flav_3080	244|PHI:244|CLAP1|AAN62846|290576|Colletotrichum	29.83	771	428	23	85	753	335	1094	2e-76	267
geos_flav_3081	1693|PHI:1693|GzZC008|I1RYA7|5518|Gibberella	34.59	503	270	8	97	593	78	527	1e-90	295
geos_flav_3083	496|PHI:496|PPOC|EAL92371|5085|Aspergillus	48.93	1079	523	9	54	1127	65	1120	0	1076
geos_flav_3089	1819|PHI:1819|GzZC134|I1S7J0|5518|Gibberella	35.16	256	149	4	153	397	1	250	2e-42	152
geos_flav_3091	2822|PHI:2822|Cxt1p|Q5K8R6|5207|Cryptococcus	28.09	598	330	21	150	716	133	661	3e-55	199
geos_flav_3099	2376|PHI:2376|DEP2|D2E9W7|29001|Alternaria	26.83	451	301	10	16	453	8	442	1e-47	175
geos_flav_3101	784|PHI:784|MGG_00056|EDK03390|318829|Magnaporthe	32.73	275	165	5	2	269	11	272	2e-35	128
geos_flav_3102	2553|PHI:2553|VPS4|Q5AG40|5476|Candida	59.4	436	168	3	2	429	4	438	0	525
geos_flav_3106	1662|PHI:1662|GzCCHC002|I1REJ1|5518|Gibberella	26.17	447	276	15	20	445	640	1053	9e-29	118
geos_flav_3110	2968|PHI:2968|Hxs1|J9VQA5|5207|Cryptococcus	24.44	495	334	16	16	488	5	481	8e-25	107
geos_flav_3110	2968|PHI:2968|Hxs1|J9VQA5|5207|Cryptococcus	25.71	105	78	0	731	835	361	465	7e-07	50.1
geos_flav_3111	1729|PHI:1729|GzZC044|I1S5H3|5518|Gibberella	58.29	211	83	2	4	214	272	477	3e-82	253
geos_flav_3112	1713|PHI:1713|GzZC028|I1RGG4|5518|Gibberella	42.11	596	292	10	54	645	60	606	5e-149	447
geos_flav_3113	716|PHI:716|ZEB1|ABB90284|5518|Fusarium	33.63	571	345	11	71	638	23	562	1e-99	317
geos_flav_3117	3126	26.75	314	199	10	72	366	22	323	2e-26	107
geos_flav_3118	3663|PHI:3663|Q87DK1|PD0681|2371|Xylella	24.87	386	259	9	29	394	8	382	8e-18	83.2
geos_flav_3122	1991|PHI:1991|GzZC306|I1R9K1|5518|Gibberella	54	50	23	0	5	54	11	60	7e-13	68.6
geos_flav_3129	541|PHI:541|LIP1|AAU87359|332648|Botrytis	54.49	512	227	4	17	527	17	523	0	560
geos_flav_3130	2038|PHI:2038|Mir1|MGG_02370|148305|Magnaporthe	79.61	304	59	1	7	307	6	309	2e-168	472
geos_flav_3133	1804|PHI:1804|GzZC119|I1RUX5|5518|Gibberella	41.43	280	147	6	2	275	188	456	2e-66	220
geos_flav_3134	144|PHI:144|CHT42|AAC05829|29875|Trichoderma	24.48	290	154	10	588	838	41	304	4e-16	79.7
geos_flav_3138	1922|PHI:1922|GzZC237|I1RS11|5518|Gibberella	30.67	75	52	0	3	77	450	524	8e-10	54.3
geos_flav_3139	404|PHI:404|PTH11|AAD30436|318829|Magnaporthe	24.67	377	229	15	38	399	125	461	1e-14	73.2
geos_flav_3144	789|PHI:789|MGG_04116|EDJ99418|318829|Magnaporthe	68.1	279	87	2	931	1209	1003	1279	4e-126	420
geos_flav_3147	1662|PHI:1662|GzCCHC002|I1REJ1|5518|Gibberella	25.26	479	323	11	11	468	611	1075	2e-33	133
geos_flav_3148	822|PHI:822|Ip|AAB97419|54734|Mycosphaerella	71.07	280	77	2	1	279	19	295	3e-150	424
geos_flav_3151	2028|PHI:2028|TGL1-2|G4NBI7|148305|Magnaporthe	57.37	617	210	4	20	588	162	773	0	730
geos_flav_3152	544|PHI:544|BCMFS1|AAF64435|332648|Botrytis	41.16	554	309	7	7	556	22	562	3e-135	429
geos_flav_3152	544|PHI:544|BCMFS1|AAF64435|332648|Botrytis	23	574	385	20	767	1325	53	584	2e-14	75.1
geos_flav_3154	508|PHI:508|AFT1|BAB69076|5599|Alternaria	30.52	534	337	14	56	561	42	569	4e-58	204
geos_flav_3158	1961|PHI:1961|GzZC276|I1RD74|5518|Gibberella	29.18	281	167	10	213	486	202	457	9e-22	98.2
geos_flav_3163	601|PHI:601|orf48|AAL20303|216597|Salmonella	25.08	331	218	13	55	373	23	335	6e-07	49.3
geos_flav_3165	2270|PHI:2270|Mpd1|Q0U6E8|13684|Phaeosphaeria	54.52	387	174	2	9	394	5	390	3e-147	425
geos_flav_3166	1486|PHI:1486|GzHMG018|I1RNM1|5518|Gibberella	43	400	166	15	1	349	1	389	3e-47	164
geos_flav_3176	1795|PHI:1795|GzZC110|I1RSX8|5518|Gibberella	25.23	539	342	17	12	532	2	497	3e-34	135
geos_flav_3177	479|PHI:479|MEP1|AAQ07436|199306|Coccidioides	49.26	272	127	6	7	275	10	273	4e-80	244
geos_flav_3178	4194|PHI:4194|V5XZS6|AKT7|5599|Alternaria	24.05	449	277	15	88	510	69	479	1e-22	99
geos_flav_3179	881|PHI:881|MGG_04556|EDJ96020|318829|Magnaporthe	51.04	337	165	0	4	340	3	339	8e-117	343
geos_flav_3186	2644|PHI:2644|thioredoxin	31.52	92	61	1	28	119	2	91	1e-11	60.1
geos_flav_3190	538|PHI:538|FRT1|AAU87358|40559|Botrytis	28.9	474	312	12	49	515	98	553	2e-47	173
geos_flav_3199	3089	70.23	2056	507	35	127	2163	221	2190	0	2817
geos_flav_3206	1559|PHI:1559|GzNEG001|I1RK21|5518|Gibberella	58.66	254	102	2	1	252	1	253	2e-110	320
geos_flav_3213	1500|PHI:1500|GzHMG032|I1S2F2|5518|Gibberella	23.18	729	430	25	1	658	206	875	5e-27	117
geos_flav_3213	1500|PHI:1500|GzHMG032|I1S2F2|5518|Gibberella	35	80	50	1	1097	1176	1373	1450	8e-09	57.4
geos_flav_3216	438|PHI:438|BcBOT1	26.48	506	327	15	8	501	12	484	2e-39	148
geos_flav_3220	2269|PHI:2269|Mdh1|0|13684|Phaeosphaeria	65.79	266	90	1	9	273	1	266	6e-133	379
geos_flav_3224	2038|PHI:2038|Mir1|MGG_02370|148305|Magnaporthe	41.92	291	162	5	45	333	19	304	4e-58	191
geos_flav_3226	2968|PHI:2968|Hxs1|J9VQA5|5207|Cryptococcus	22.67	494	344	13	40	517	7	478	2e-27	112
geos_flav_3229	2315|PHI:2315|ChLae1|G4XKY9|5016|Cochliobolus	32.67	303	183	9	25	321	3	290	2e-45	156
geos_flav_3230	1992|PHI:1992|GzZC307|I1R983|5518|Gibberella	30.39	204	113	6	8	207	532	710	1e-17	79.3
geos_flav_3231	1975|PHI:1975|GzZC290|I1RQI0|5518|Gibberella	32.05	443	247	13	3	399	96	530	3e-64	216
geos_flav_3233	2968|PHI:2968|Hxs1|J9VQA5|5207|Cryptococcus	26.79	489	340	8	23	499	17	499	5e-47	170
geos_flav_3235	211|PHI:211|CaTUP1|AAB63195|5476|Candida	30.49	328	191	9	785	1080	187	509	5e-33	132
geos_flav_3235	211|PHI:211|CaTUP1|AAB63195|5476|Candida	30.33	300	168	10	840	1111	200	486	4e-26	111
geos_flav_3235	211|PHI:211|CaTUP1|AAB63195|5476|Candida	29.35	276	162	8	573	833	247	504	2e-23	103
geos_flav_3235	211|PHI:211|CaTUP1|AAB63195|5476|Candida	28.28	198	124	3	943	1124	215	410	6e-18	85.9
geos_flav_3238	1893|PHI:1893|GzZC208|I1RNY0|5518|Gibberella	27.6	471	272	17	19	476	3	417	2e-38	145
geos_flav_3239	2844|PHI:2844|BRM2|O93802|5599|Alternaria	32.59	270	166	9	5	266	2	263	1e-31	117
geos_flav_3241	3286	22.52	222	153	4	175	388	454	664	3e-07	50.8
geos_flav_3242	2544|PHI:2544|PAB1|Q4WK03|746128|Aspergillus	22.32	354	229	8	83	428	45	360	6e-29	118
geos_flav_3242	2544|PHI:2544|PAB1|Q4WK03|746128|Aspergillus	20.87	345	191	8	92	379	142	461	2e-18	85.9
geos_flav_3244	438|PHI:438|BcBOT1	37.29	118	69	3	181	298	366	478	3e-17	80.1
geos_flav_3248	2269|PHI:2269|Mdh1|0|13684|Phaeosphaeria	29.64	280	178	7	13	290	2	264	5e-28	107
geos_flav_3249	2844|PHI:2844|BRM2|O93802|5599|Alternaria	27.31	271	148	5	11	241	4	265	2e-22	91.7
geos_flav_3254	1869|PHI:1869|GzZC184|I1RDY4|5518|Gibberella	74.39	453	102	4	2	454	65	503	0	681
geos_flav_3256	923|PHI:923|um03616||5270|Ustilago	28.51	477	277	14	154	578	237	701	5e-41	155
geos_flav_3264	1270|PHI:1270|FGSG_06420|I1RHA1|5518|Gibberella	27.11	225	149	6	34	257	65	275	8e-19	82.8
geos_flav_3267	423|PHI:423|VAD1|AAV41010|5207|Cryptococcus	32.05	365	226	10	49	406	29	378	2e-45	170
geos_flav_3268	1580|PHI:1580|GzOB020|I1RM35|5518|Gibberella	69.9	402	102	5	1	395	1	390	1e-174	494
geos_flav_3271	4575|PHI:4575|Q5KEF4|NTH2|5207|Cryptococcus	30.75	657	328	16	55	628	28	640	3e-91	298
geos_flav_3273	1209|PHI:1209|FGSG_04770|I1RLH1|5518|Gibberella	33.15	184	119	2	134	313	131	314	4e-30	123
geos_flav_3274	259|PHI:259|GPI7|AAL83897|5476|Candida	36.83	353	176	12	109	449	17	334	1e-49	188
geos_flav_3277	1133|PHI:1133|Lmepi|B9DR51|5022|Leptosphaeria	70.16	372	108	1	1	369	1	372	0	531
geos_flav_3278	1553|PHI:1553|GzMyb017|I1S7F8|5518|Gibberella	77.12	389	84	2	2	387	38	424	0	585
geos_flav_3279	1709|PHI:1709|GzZC024|I1RR13|5518|Gibberella	23.31	592	342	16	28	594	20	524	5e-36	140
geos_flav_3284	2895|PHI:2895|F-avi4330|B9JV05|373|Agrobacterium	30.74	231	154	2	20	244	1798	2028	1e-19	87.8
geos_flav_3286	800|PHI:800|MGG_13324|EDK00897|318829|Magnaporthe	24.29	424	260	19	138	526	109	506	6e-08	53.1
geos_flav_3287	2547|PHI:2547|ESF1|Q4WHH1|746128|Aspergillus	46.36	701	317	14	20	709	9	661	5e-149	453
geos_flav_3291	2034|PHI:2034|MFP1|G4MZY1|148305|Magnaporthe	25.7	214	140	4	56	265	314	512	9e-10	57.4
geos_flav_3295	1552|PHI:1552|GzMyb016|I1S0N5|5518|Gibberella	47.86	280	125	2	137	416	175	433	3e-78	275
geos_flav_3295	1552|PHI:1552|GzMyb016|I1S0N5|5518|Gibberella	48.47	196	98	3	620	814	441	634	2e-48	184
geos_flav_3304	3019	26.92	1070	645	31	14	964	25	1076	2e-78	280
geos_flav_3310	1269|PHI:1269|FGSG_02838|I1RFK9|5518|Gibberella	37.83	423	255	6	19	437	4	422	6e-98	301
geos_flav_3311	2083|PHI:2083|Moatg17|MGG_07667|148305|Magnaporthe	47.56	450	224	5	44	486	29	473	2e-125	377
geos_flav_3313	2844|PHI:2844|BRM2|O93802|5599|Alternaria	36.98	265	146	10	5	256	7	263	2e-36	130
geos_flav_3315	2570|PHI:2570|CYB2|Q6FM61|5478|Candida	37.92	451	249	12	1	427	115	558	5e-91	288
geos_flav_3316	2968|PHI:2968|Hxs1|J9VQA5|5207|Cryptococcus	25.92	463	307	8	33	470	23	474	3e-42	156
geos_flav_3317	1963|PHI:1963|GzZC278|I1RR01|5518|Gibberella	60.03	573	204	8	170	725	94	658	0	628
geos_flav_3317	1963|PHI:1963|GzZC278|I1RR01|5518|Gibberella	41.07	224	56	6	1	170	1	202	3e-36	142
geos_flav_3321	1835|PHI:1835|GzZC150|I1RIL1|5518|Gibberella	32.5	360	208	8	265	620	287	615	2e-51	186
geos_flav_3321	1835|PHI:1835|GzZC150|I1RIL1|5518|Gibberella	49.24	132	65	1	118	247	53	184	4e-32	129
geos_flav_3323	1228|PHI:1228|FGSG_07745|I1RR00|5518|Gibberella	71.31	502	123	9	48	543	62	548	0	709
geos_flav_3327	413|PHI:413|MPD1|AAT84078|13684|Stagonospora	23.38	402	275	12	6	381	11	405	1e-17	82
geos_flav_3329	1552|PHI:1552|GzMyb016|I1S0N5|5518|Gibberella	28.23	333	176	12	493	822	197	469	7e-20	93.6
geos_flav_3329	1552|PHI:1552|GzMyb016|I1S0N5|5518|Gibberella	35.46	141	86	3	965	1103	483	620	8e-19	89.7
geos_flav_3330	2248|PHI:2248|Als1|Q1L2E2|13684|Phaeosphaeria	27.5	440	275	12	187	610	142	553	2e-41	157
geos_flav_3332	2514|PHI:2514|PFS2|Q4X1Y0|746128|Aspergillus	25.81	279	142	11	232	483	1	241	2e-12	66.6
geos_flav_3332	2514|PHI:2514|PFS2|Q4X1Y0|746128|Aspergillus	23.53	204	130	8	298	487	125	316	2e-10	60.1
geos_flav_3334	337|PHI:337|CHS7|AAT77184|5507|Fusarium	76.42	335	78	1	1	335	1	334	0	551
geos_flav_3336	1358|PHI:1358|GzC2H018|I1RG87|5518|Gibberella	64.66	1194	318	30	7	1172	21	1138	0	1428
geos_flav_3343	3629	26.51	464	277	13	139	596	14	419	2e-33	130
geos_flav_3346	1458|PHI:1458|GzAra006|Q4I7F9|5518|Gibberella	35.38	455	258	7	29	453	270	718	8e-81	265
geos_flav_3347	144|PHI:144|CHT42|AAC05829|29875|Trichoderma	34.05	370	206	9	1	339	44	406	3e-62	205
geos_flav_3349	2020|PHI:2020|Tup1|XP_759427|5270|Ustilago	27.15	291	169	8	258	536	466	725	5e-19	89.4
geos_flav_3349	2020|PHI:2020|Tup1|XP_759427|5270|Ustilago	25.23	222	124	9	246	445	492	693	5e-10	60.5
geos_flav_3349	2020|PHI:2020|Tup1|XP_759427|5270|Ustilago	27.7	148	88	5	251	394	593	725	1e-07	52.8
geos_flav_3351	3375	68	550	113	14	1	545	1	492	0	679
geos_flav_3352	1366|PHI:1366|GzCON7|I1RJV1|5518|Gibberella	61.75	400	96	14	1	366	44	420	5e-127	373
geos_flav_3360	2521|PHI:2521|GUS1|Q4WEM7|746128|Aspergillus	24.17	240	139	5	76	299	205	417	3e-13	70.1
geos_flav_3362	2968|PHI:2968|Hxs1|J9VQA5|5207|Cryptococcus	26.69	562	342	12	17	559	8	518	4e-58	202
geos_flav_3367	1804|PHI:1804|GzZC119|I1RUX5|5518|Gibberella	44.07	565	292	9	23	582	20	565	2e-159	478
geos_flav_3369	404|PHI:404|PTH11|AAD30436|318829|Magnaporthe	24.63	268	153	6	16	244	111	368	1e-12	65.9
geos_flav_3370	2491|PHI:2491|FgPTC1|I1RJS9|5518|Gibberella	63.04	460	113	9	3	455	110	519	0	567
geos_flav_3373	2968|PHI:2968|Hxs1|J9VQA5|5207|Cryptococcus	31.85	383	236	10	6	379	95	461	2e-48	173
geos_flav_3377	2060|PHI:2060|MgLig4|B6ZH51|148305|Magnaporthe	61.32	985	349	16	3	972	34	1001	0	1168
geos_flav_3380	1162|PHI:1162|BDM1|I1RJS3|5518|Gibberella	57.83	313	100	7	3	308	2	289	4e-116	338
geos_flav_3381	438|PHI:438|BcBOT1	26.15	501	312	18	9	487	22	486	5e-42	155
geos_flav_3382	2378|PHI:2378|DEP4|D2E9W9|29001|Alternaria	29.82	607	367	21	1	601	1	554	4e-69	234
geos_flav_3383	1414|PHI:1414|GzC2H081|I1RZL0|5518|Gibberella	38.75	80	48	1	3	82	26	104	2e-10	59.7
geos_flav_3385	578|PHI:578|NoxR|BAF36501|35717|Epichloe	65.39	549	148	12	3	544	6	519	0	664
geos_flav_3388	2644|PHI:2644|thioredoxin	29.73	111	67	3	1	110	5	105	6e-12	56.6
geos_flav_3394	2968|PHI:2968|Hxs1|J9VQA5|5207|Cryptococcus	39.09	504	282	9	25	525	7	488	2e-110	340
geos_flav_3399	3097	76.88	506	109	4	4	508	5	503	0	795
geos_flav_3401	513|PHI:513|ARN1	24.58	598	405	15	23	588	7	590	6e-42	157
geos_flav_3405	2826|PHI:2826|Fgb1|Q6XPX0|59765|Fusarium	97.77	359	8	0	1	359	1	359	0	738
geos_flav_3406	2086|PHI:2086|Moatg24|MGG_03638|148305|Magnaporthe	30.22	182	107	6	340	503	15	194	4e-11	63.2
geos_flav_3408	511|PHI:511|CaNAG4|EAK93098|5476|Candida	30.11	435	284	9	1	421	138	566	2e-56	195
geos_flav_3413	184|PHI:184|RBT4|AAG09789|5476|Candida	30.92	152	69	4	49	197	211	329	2e-16	73.9
geos_flav_3414	1544|PHI:1544|GzMyb008|I1RG68|5518|Gibberella	73.17	123	22	1	130	252	114	225	4e-57	183
geos_flav_3419	1902|PHI:1902|GzZC217|I1RJS7|5518|Gibberella	60.75	1116	300	19	1	1092	1	1002	0	1256
geos_flav_3420	2180|PHI:2180|MoTea4|G4N7A0|148305|Magnaporthe	72.6	73	20	0	732	804	738	810	8e-32	130
geos_flav_3421	404|PHI:404|PTH11|AAD30436|318829|Magnaporthe	26.21	351	234	7	34	371	38	376	5e-35	137
geos_flav_3429	3383	35.67	342	182	7	31	367	29	337	6e-48	168
geos_flav_3442	1574|PHI:1574|GzOB014|I1RFX8|5518|Gibberella	82.48	862	132	6	1	862	1	843	0	1412
geos_flav_3444	2044|PHI:2044|MoSOM1|XP_362263|148305|Magnaporthe	52.25	800	283	30	48	816	31	762	6e-161	488
geos_flav_3446	1357|PHI:1357|GzC2H017|I1RFY9|5518|Gibberella	55.66	821	298	17	1	807	6	774	0	845
geos_flav_3447	2354|PHI:2354|AMT2|XP_390894|5518|Gibberella	60.11	529	190	5	1021	1548	8	516	0	648
geos_flav_3449	815|PHI:815|MGG_04685|EDJ95941|318829|Magnaporthe	51.57	826	282	28	422	1181	673	1446	0	656
geos_flav_3452	404|PHI:404|PTH11|AAD30436|318829|Magnaporthe	24.1	249	168	5	23	263	125	360	3e-16	77.8
geos_flav_3455	812|PHI:812|MGG_10702|EDJ94108|318829|Magnaporthe	28.26	368	241	7	1	364	23	371	7e-33	126
geos_flav_3456	541|PHI:541|LIP1|AAU87359|332648|Botrytis	34.01	538	296	16	42	546	58	569	2e-75	250
geos_flav_3463	2227|PHI:2227|pao|D4III8|5270|Ustilago	60.98	41	16	0	153	193	20	60	2e-08	54.7
geos_flav_3464	2638|PHI:2638|Ilv3A|Q4X099|746128|Aspergillus	31.31	578	353	13	40	601	54	603	2e-70	239
geos_flav_3466	784|PHI:784|MGG_00056|EDK03390|318829|Magnaporthe	34.53	278	157	6	10	279	14	274	2e-39	139
geos_flav_3471	2020|PHI:2020|Tup1|XP_759427|5270|Ustilago	25	296	198	5	61	334	415	708	8e-24	100
geos_flav_3471	2020|PHI:2020|Tup1|XP_759427|5270|Ustilago	23.58	229	142	4	58	258	501	724	5e-16	76.6
geos_flav_3472	1071|PHI:1071|Gas1|CAF05793|5270|Ustilago	33.33	321	188	8	567	862	602	921	8e-42	163
geos_flav_3472	1071|PHI:1071|Gas1|CAF05793|5270|Ustilago	23.68	321	205	9	159	444	277	592	5e-17	83.6
geos_flav_3473	1238|PHI:1238|FGSG_06970|I1S1V3|5518|Gibberella	67.56	706	167	12	1	655	1	695	0	903
geos_flav_3475	3278	69.93	1390	374	6	1670	3054	523	1873	0	2013
geos_flav_3475	3278	64.11	404	143	2	3095	3497	1842	2244	2e-148	516
geos_flav_3475	3278	48.92	554	228	9	1020	1551	1	521	1e-141	494
geos_flav_3476	1238|PHI:1238|FGSG_06970|I1S1V3|5518|Gibberella	63.75	80	25	3	1	80	737	812	5e-18	76.3
geos_flav_3483	882|PHI:882|MGG_04985|EDJ95433|318829|Magnaporthe	28.93	401	239	10	297	677	408	782	2e-52	193
geos_flav_3486	319|PHI:319|SQL2|AAO19638|5270|Ustilago	21.95	205	155	2	675	875	1141	1344	3e-11	64.7
geos_flav_3488	3348	50.72	69	33	1	217	285	12	79	1e-14	66.6
geos_flav_3497	2968|PHI:2968|Hxs1|J9VQA5|5207|Cryptococcus	26.85	499	325	14	27	501	21	503	5e-46	167
geos_flav_3501	2519|PHI:2519|LYS9|Q4WQ27|746128|Aspergillus	70.07	441	132	0	5	445	10	450	0	664
geos_flav_3509	2734|PHI:2734|	29	300	179	10	18	312	8	278	1e-25	106
geos_flav_3510	1046|PHI:1046|CTB5|ABK64182|29003|Cercospora	28.73	463	296	8	40	478	4	456	8e-51	179
geos_flav_3511	812|PHI:812|MGG_10702|EDJ94108|318829|Magnaporthe	28.87	381	242	9	3	381	18	371	4e-41	150
geos_flav_3513	2825|PHI:2825|SET1|Q5ABG1|5476|Candida	51.74	317	120	5	963	1267	745	1040	9e-88	306
geos_flav_3513	2825|PHI:2825|SET1|Q5ABG1|5476|Candida	21.32	455	290	19	118	550	84	492	6e-09	57.8
geos_flav_3517	2601|PHI:2601|Asc1|P83774|746128|Aspergillus	25.11	223	144	6	40	245	12	228	2e-11	61.6
geos_flav_3522	1552|PHI:1552|GzMyb016|I1S0N5|5518|Gibberella	26.82	261	148	7	216	468	202	427	4e-16	81.6
geos_flav_3522	1552|PHI:1552|GzMyb016|I1S0N5|5518|Gibberella	31.58	152	83	6	1112	1245	471	619	5e-09	58.2
geos_flav_3528	4954|PHI:4954|A0A0B6P199|mntH|992166|Yersinia	31.8	412	225	11	142	550	19	377	2e-44	162
geos_flav_3530	2038|PHI:2038|Mir1|MGG_02370|148305|Magnaporthe	27.21	283	181	9	370	641	36	304	2e-11	63.2
geos_flav_3534	2205|PHI:2205|JmjC	25.95	131	90	3	179	309	407	530	9e-09	53.5
geos_flav_3537	819|PHI:819|MGG_07061|EDK03750|318829|Magnaporthe	35.93	615	336	14	34	616	78	666	3e-117	365
geos_flav_3539	4894|PHI:4894|Q4WEI0|aspC|746128|Aspergillus	90.58	382	36	0	2	383	3	384	0	732
geos_flav_3540	2274|PHI:2274|Mid1|C6GZ42|5111|Claviceps	39.76	654	366	10	1	635	6	650	2e-163	485
geos_flav_3542	112|PHI:112|MAK1|AAC49410|140110|Nectria	62.97	451	162	3	11	461	13	458	0	608
geos_flav_3544	2109|PHI:2109|CNB|MGG_06933|148305|Magnaporthe	85.64	181	19	1	1	181	1	174	8e-108	307
geos_flav_3546	1492|PHI:1492|GzHMG024|Q4I5U9|5518|Gibberella	74.16	476	96	3	1	455	1	470	0	703
geos_flav_3547	1918|PHI:1918|GzZC233|I1RT69|5518|Gibberella	47.29	922	417	13	117	1034	24	880	0	825
geos_flav_3549	338|PHI:338|CLB2|AAP94020|5270|Ustilago	48.84	258	130	2	388	644	322	578	5e-82	272
geos_flav_3552	3174	51.9	422	134	9	44	442	103	478	6e-126	375
geos_flav_3554	3485	54.88	215	88	5	237	449	17	224	3e-60	197
geos_flav_3555	413|PHI:413|MPD1|AAT84078|13684|Stagonospora	27.48	393	240	13	79	438	11	391	3e-30	119
geos_flav_3557	213|PHI:213|CPA1|AAF69795|5207|Cryptococcus	62.96	162	59	1	36	197	2	162	5e-69	212
geos_flav_3558	1424|PHI:1424|GzC2H092|I1S3J7|5518|Gibberella	60.49	81	31	1	437	517	635	714	8e-25	106
geos_flav_3560	2382|PHI:2382|Upa2|Q6QIY0|5270|Ustilago	43.82	251	131	6	199	448	49	290	3e-56	189
geos_flav_3561	1388|PHI:1388|GzC2H051|I1RT91|5518|Gibberella	65.9	346	102	7	1	340	1	336	2e-154	439
geos_flav_3562	2020|PHI:2020|Tup1|XP_759427|5270|Ustilago	25	296	193	5	284	552	406	699	2e-27	116
geos_flav_3562	2020|PHI:2020|Tup1|XP_759427|5270|Ustilago	25.75	268	172	4	251	494	461	725	9e-18	85.5
geos_flav_3562	2020|PHI:2020|Tup1|XP_759427|5270|Ustilago	19.89	357	225	7	84	414	410	731	2e-11	65.1
geos_flav_3565	1232|PHI:1232|FGSG_03499|I1RTC2|5518|Gibberella	78.64	412	82	3	1	407	1	411	0	667
geos_flav_3567	812|PHI:812|MGG_10702|EDJ94108|318829|Magnaporthe	34.38	352	224	6	5	351	22	371	7e-55	187
geos_flav_3568	5016|PHI:5016|G4ZAY8|Psimpa1|67593|Phytophthora	57.33	532	207	9	17	542	12	529	0	567
geos_flav_3571	3389	52.81	498	195	2	13	470	9	506	0	521
geos_flav_3572	1645|PHI:1645|GzWing017|I1RTD1|5518|Gibberella	72.59	872	199	11	1	862	1	842	0	1280
geos_flav_3573	1555|PHI:1555|GzMyb019|I1RDG6|5518|Gibberella	22.25	472	344	9	48	505	74	536	6e-34	132
geos_flav_3575	2100|PHI:2100|Spf1|MGG_12005|148305|Magnaporthe	29.34	784	457	21	313	1066	162	878	1e-81	291
geos_flav_3575	2100|PHI:2100|Spf1|MGG_12005|148305|Magnaporthe	25.82	244	172	6	1065	1304	1012	1250	4e-12	68.6
geos_flav_3581	267|PHI:267|MLT1|AAD51594|5476|Candida	26.11	609	391	19	872	1444	995	1580	6e-50	192
geos_flav_3581	267|PHI:267|MLT1|AAD51594|5476|Candida	23.64	774	473	24	95	796	130	857	1e-37	152
geos_flav_3584	1579|PHI:1579|GzOB019|I1RM25|5518|Gibberella	32.44	712	360	20	595	1295	526	1127	5e-88	312
geos_flav_3586	438|PHI:438|BcBOT1	24.58	480	320	12	83	534	20	485	4e-37	141
geos_flav_3588	1287|PHI:1287|FGSG_13944|I1RT82|5518|Gibberella	75.42	415	83	3	1	407	48	451	0	647
geos_flav_3590	3096	75.37	402	90	1	1	402	1	393	0	647
geos_flav_3593	144|PHI:144|CHT42|AAC05829|29875|Trichoderma	23.92	393	225	12	489	846	32	385	2e-15	78.2
geos_flav_3594	1644|PHI:1644|GzRFX1|I1RTB9|5518|Gibberella	45.4	804	357	18	35	825	6	740	0	650
geos_flav_3595	474|PHI:474|CNB1|AAG13937|5207|Cryptococcus	34.03	144	86	4	10	148	22	161	9e-17	71.6
geos_flav_3599	2570|PHI:2570|CYB2|Q6FM61|5478|Candida	41.69	367	200	10	234	590	196	558	2e-83	273
geos_flav_3609	1915|PHI:1915|GzZC230|I1RSL0|5518|Gibberella	50.21	717	224	19	1	662	1	639	0	558
geos_flav_3614	144|PHI:144|CHT42|AAC05829|29875|Trichoderma	23.2	388	236	14	95	443	26	390	2e-18	87
geos_flav_3624	121|PHI:121|PTH3|AAB88888|318829|Magnaporthe	69.91	216	64	1	4	218	3	218	1e-109	316
geos_flav_3626	2240|PHI:2240|Srt1|Q4PBY9|5270|Ustilago	28.95	449	314	4	58	503	46	492	1e-48	176
geos_flav_3632	2968|PHI:2968|Hxs1|J9VQA5|5207|Cryptococcus	24.5	449	311	12	43	476	24	459	2e-22	98.2
geos_flav_3633	2654|PHI:2654|DUR1,2|Q59VF3|5476|Candida	28.2	383	231	15	70	420	69	439	1e-15	77.4
geos_flav_3635	2218|PHI:2218|drf1|XP_757288|5270|Ustilago	24.49	445	292	16	338	759	738	1161	3e-15	79.3
geos_flav_3639	4493|PHI:4493|G4MS28|CGT|318829|Magnaporthe	51.37	473	188	8	31	495	49	487	7e-161	468
geos_flav_3640	1651|PHI:1651|GzWing023|I1S0U2|5518|Gibberella	35.9	376	222	10	31	395	50	417	4e-66	217
geos_flav_3641	1227|PHI:1227|FGSG_07742|I1RPV7|5518|Gibberella	76.07	3840	855	21	2	3811	75	3880	0	6124
geos_flav_3644	2844|PHI:2844|BRM2|O93802|5599|Alternaria	34.44	270	155	10	6	264	5	263	2e-31	117
geos_flav_3649	143|PHI:143|CHT|AAA33353|5563|Gloeocercospora	27.51	349	218	8	1	344	1	319	7e-33	125
geos_flav_3652	2821|PHI:2821|SNF2|Q5ALP9|5476|Candida	39.86	143	82	3	847	988	1098	1237	2e-21	98.6
geos_flav_3652	2821|PHI:2821|SNF2|Q5ALP9|5476|Candida	27.4	292	161	11	405	689	765	1012	4e-21	97.4
geos_flav_3654	922|PHI:922|um03615||5270|Ustilago	28.91	640	376	20	4	614	82	671	9e-64	223
geos_flav_3655	513|PHI:513|ARN1	25.51	588	408	10	37	606	2	577	6e-55	196
geos_flav_3659	2644|PHI:2644|thioredoxin	37.5	64	38	1	195	258	25	86	3e-10	56.6
geos_flav_3662	4906|PHI:4906|Q5A679|Gyp1|5476|Candida	25.19	135	95	4	567	699	399	529	6e-08	53.5
geos_flav_3665	59|PHI:59|THR1|BAA18962|5462|Colletotrichum	27.89	190	132	4	1	187	28	215	4e-17	76.6
geos_flav_3666	3381	34.87	456	278	6	38	484	190	635	1e-80	265
geos_flav_3669	2542|PHI:2542|ERG12|Q4WP25|746128|Aspergillus	64.89	470	160	3	22	489	70	536	0	622
geos_flav_3671	873|PHI:873|MGG_02443|EDJ98595|318829|Magnaporthe	46.35	520	227	9	364	856	278	772	3e-151	465
geos_flav_3671	873|PHI:873|MGG_02443|EDJ98595|318829|Magnaporthe	47.2	286	146	2	3	288	12	292	3e-76	264
geos_flav_3675	3274	23.11	541	315	19	78	596	485	946	6e-11	63.2
geos_flav_3682	1375|PHI:1375|GzC2H038|I1RPA0|5518|Gibberella	73.62	542	102	7	1	541	1	502	0	788
geos_flav_3688	3126	26.28	411	237	16	43	442	30	385	3e-20	90.1
geos_flav_3689	1621|PHI:1621|GzRUM1|I1RP98|5518|Gibberella	61.22	1787	502	21	1	1755	1	1628	0	2117
geos_flav_3691	612|PHI:612|orf408|AAL20306|216597|Salmonella	30.34	234	124	13	95	319	180	383	1e-07	50.4
geos_flav_3692	1834|PHI:1834|GzZC149|I1RP23|5518|Gibberella	33.13	498	288	11	120	591	20	498	9e-76	253
geos_flav_3696	2968|PHI:2968|Hxs1|J9VQA5|5207|Cryptococcus	29.46	448	299	9	3	446	59	493	1e-53	187
geos_flav_3701	1326|PHI:1326|GzbZIP008|I1RPG1|5518|Gibberella	49.37	557	198	13	17	533	96	608	7e-126	383
geos_flav_3702	1156|PHI:1156|cyp51/erg11|B6E225|54734|Mycosphaerella	26.13	287	187	11	223	496	212	486	3e-16	78.6
geos_flav_3703	1891|PHI:1891|GzZC206|I1RRM0|5518|Gibberella	50.06	793	332	20	1	788	1	734	0	719
geos_flav_3713	106|PHI:106|CAT1|AAC39448|5476|Candida	47.92	457	217	6	1	447	1	446	3e-147	431
geos_flav_3714	807|PHI:807|MGG_06951|EDJ98115|318829|Magnaporthe	66.23	456	152	1	531	986	61	514	0	647
geos_flav_3715	243|PHI:243|CHIP6|AAD00894|5457|Colletotrichum	38.27	823	403	20	49	784	62	866	4e-165	504
geos_flav_3717	5020|PHI:5020|B1MGX0|PLC|36809|Mycobacterium	36.08	449	241	11	2	442	28	438	3e-72	241
geos_flav_3720	1879|PHI:1879|GzZC194|I1RJB8|5518|Gibberella	41.61	447	244	7	12	451	244	680	3e-97	316
geos_flav_3722	2968|PHI:2968|Hxs1|J9VQA5|5207|Cryptococcus	30	480	306	13	31	504	8	463	3e-49	177
geos_flav_3726	2654|PHI:2654|DUR1,2|Q59VF3|5476|Candida	30	190	124	4	73	262	69	249	2e-10	61.2
geos_flav_3728	1864|PHI:1864|GzZC179|I1SAX2|5518|Gibberella	40.67	477	248	7	59	531	2	447	2e-111	350
geos_flav_3732	1883|PHI:1883|GzZC198|I1RJ71|5518|Gibberella	26.81	414	250	12	28	404	40	437	7e-27	114
geos_flav_3733	2034|PHI:2034|MFP1|G4MZY1|148305|Magnaporthe	33.33	120	75	1	250	369	375	489	4e-10	59.7
geos_flav_3735	2097|PHI:2097|Neo1|MGG_04066|148305|Magnaporthe	73.14	1307	312	17	24	1301	26	1322	0	1877
geos_flav_3736	409|PHI:409|BbCHIT1|AAN41259|176275|Beauveria	25.55	227	124	9	75	264	108	326	9e-08	50.4
geos_flav_3737	901|PHI:901|um01886||5270|Ustilago	41.1	455	242	10	120	552	136	586	9e-113	349
geos_flav_3740	1071|PHI:1071|Gas1|CAF05793|5270|Ustilago	39.31	1010	501	22	7	928	6	991	0	739
geos_flav_3746	922|PHI:922|um03615||5270|Ustilago	26.13	620	373	17	9	574	84	672	4e-48	176
geos_flav_3751	1046|PHI:1046|CTB5|ABK64182|29003|Cercospora	28.65	185	120	6	59	236	12	191	7e-12	64.7
geos_flav_3752	4194|PHI:4194|V5XZS6|AKT7|5599|Alternaria	26.42	492	323	11	4	479	7	475	5e-46	167
geos_flav_3753	3460	29.16	511	243	18	102	522	189	670	5e-40	151
geos_flav_3755	1579|PHI:1579|GzOB019|I1RM25|5518|Gibberella	39.19	273	147	3	425	697	523	776	4e-53	201
geos_flav_3755	1579|PHI:1579|GzOB019|I1RM25|5518|Gibberella	33.55	307	174	3	755	1060	774	1051	5e-48	184
geos_flav_3757	1274|PHI:1274|FGSG_02488|I1RME6|5518|Gibberella	67.63	1631	490	16	1	1616	1	1608	0	2252
geos_flav_3759	890|PHI:890|MGG_07015|EDJ98043|318829|Magnaporthe	47.14	524	261	8	108	628	98	608	1e-163	484
geos_flav_3772	748|PHI:748|um00446|Not	31.86	430	239	10	7	397	100	514	1e-46	176
geos_flav_3772	748|PHI:748|um00446|Not	31.18	279	157	7	599	853	549	816	3e-26	112
geos_flav_3774	748|PHI:748|um00446|Not	41.69	650	343	14	39	680	77	698	5e-147	456
geos_flav_3781	2110|PHI:2110|Serine/threonine-protein	83.76	511	64	2	3	494	60	570	0	914
geos_flav_3782	177|PHI:177|ODC|CAB56523|13684|Stagonospora	67.98	431	130	5	1	430	22	445	0	595
geos_flav_3784	441|PHI:441|BTP1|CAE55153|40559|Botrytis	28.07	171	118	3	55	221	127	296	8e-15	71.6
geos_flav_3785	1517|PHI:1517|GzHOMEL013|I1RPZ1|5518|Gibberella	55.28	928	355	18	11	922	4	887	0	845
geos_flav_3788	1260|PHI:1260|FGSG_13944|I1RUC7|5518|Gibberella	28.23	209	143	6	834	1042	439	640	1e-09	60.1
geos_flav_3788	1260|PHI:1260|FGSG_13944|I1RUC7|5518|Gibberella	27.49	211	133	7	833	1043	418	608	4e-08	54.7
geos_flav_3790	2514|PHI:2514|PFS2|Q4X1Y0|746128|Aspergillus	26.83	164	108	6	285	443	85	241	2e-07	51.2
geos_flav_3793	1414|PHI:1414|GzC2H081|I1RZL0|5518|Gibberella	44.68	94	44	3	2	94	18	104	9e-15	72.8
geos_flav_3794	1662|PHI:1662|GzCCHC002|I1REJ1|5518|Gibberella	26.28	567	362	11	335	891	6	526	2e-44	172
geos_flav_3795	199|PHI:199|AOX1|AAF82788|5499|Cladosporium	75.49	665	161	1	3	667	3	665	0	1071
geos_flav_3798	3457	26.43	454	260	12	31	418	36	481	1e-19	89.4
geos_flav_3802	1393|PHI:1393|GzC2H056|I1RU69|5518|Gibberella	28.23	209	128	9	167	356	554	759	4e-12	65.5
geos_flav_3804	1991|PHI:1991|GzZC306|I1R9K1|5518|Gibberella	41.13	603	301	17	27	627	107	657	3e-129	399
geos_flav_3807	2968|PHI:2968|Hxs1|J9VQA5|5207|Cryptococcus	24.95	465	319	15	26	476	53	501	4e-34	131
geos_flav_3809	2269|PHI:2269|Mdh1|0|13684|Phaeosphaeria	44.29	280	136	5	15	291	3	265	7e-73	226
geos_flav_3810	1269|PHI:1269|FGSG_02838|I1RFK9|5518|Gibberella	37.79	426	242	10	35	446	5	421	7e-88	275
geos_flav_3811	1458|PHI:1458|GzAra006|Q4I7F9|5518|Gibberella	28.73	442	275	8	75	485	272	704	8e-51	184
geos_flav_3813	552|PHI:552|BcLCC2|AAK77953|40559|Botrytis	26.92	520	261	19	113	559	68	541	2e-41	155
geos_flav_3815	1555|PHI:1555|GzMyb019|I1RDG6|5518|Gibberella	25.79	477	339	6	12	480	41	510	1e-47	172
geos_flav_3817	1878|PHI:1878|GzZC193|I1RPF6|5518|Gibberella	55.78	778	240	13	7	731	37	763	0	830
geos_flav_3823	339|PHI:339|CLPT1|CAC41973|290576|Colletotrichum	41.38	174	94	4	1	172	1	168	9e-39	132
geos_flav_3824	2356|PHI:2356|MoHYR1|G4N178|148305|Magnaporthe	69.41	170	52	0	1	170	1	170	8e-93	269
geos_flav_3828	1872|PHI:1872|GzZC187|I1RTU2|5518|Gibberella	45.76	59	32	0	36	94	8	66	6e-10	59.3
geos_flav_3829	792|PHI:792|MGG_09250|EDJ97946|318829|Magnaporthe	38.71	372	205	6	141	500	207	567	5e-84	273
geos_flav_3830	3098	47.48	337	150	5	6	331	2	322	6e-95	288
geos_flav_3831	1807|PHI:1807|GzZC122|I1RUM5|5518|Gibberella	23.31	635	328	25	5	505	88	697	2e-20	92
geos_flav_3834	423|PHI:423|VAD1|AAV41010|5207|Cryptococcus	41.01	178	104	1	30	206	38	215	9e-35	131
geos_flav_3834	423|PHI:423|VAD1|AAV41010|5207|Cryptococcus	41.88	117	65	1	181	297	288	401	2e-22	95.5
geos_flav_3837	784|PHI:784|MGG_00056|EDK03390|318829|Magnaporthe	35.8	176	104	5	1	174	104	272	2e-20	83.6
geos_flav_3838	807|PHI:807|MGG_06951|EDJ98115|318829|Magnaporthe	60.87	46	18	0	1	46	16	61	6e-14	70.1
geos_flav_3839	792|PHI:792|MGG_09250|EDJ97946|318829|Magnaporthe	27.64	322	199	7	10	317	261	562	8e-29	114
geos_flav_3843	1874|PHI:1874|GzZC189|I1RTS5|5518|Gibberella	30.18	507	260	15	2	463	44	501	5e-50	179
geos_flav_3844	1747|PHI:1747|GzZC062|I1S6W1|5518|Gibberella	26.06	165	110	3	117	279	91	245	6e-13	66.2
geos_flav_3846	2110|PHI:2110|Serine/threonine-protein	67.8	59	16	2	1	57	1	58	1e-18	77.8
geos_flav_3850	1298|PHI:1298|GzAT002|I1RYF7|5518|Gibberella	30.34	89	61	1	323	410	94	182	3e-07	48.9
geos_flav_3853	1676|PHI:1676|GzDHHC004|Q4I2M7|5518|Gibberella	27.41	197	120	5	96	287	423	601	3e-15	74.7
geos_flav_3854	2099|PHI:2099|Pmc1|MGG_07971|148305|Magnaporthe	44.49	1144	523	23	49	1113	9	1119	0	897
geos_flav_3862	2269|PHI:2269|Mdh1|0|13684|Phaeosphaeria	42.75	255	138	6	108	359	15	264	5e-55	182
geos_flav_3863	280|PHI:280|CCN1|AAG36938|5207|Cryptococcus	24.89	237	168	3	559	786	68	303	2e-13	72
geos_flav_3863	280|PHI:280|CCN1|AAG36938|5207|Cryptococcus	23.28	262	183	6	535	779	78	338	3e-09	58.2
geos_flav_3863	280|PHI:280|CCN1|AAG36938|5207|Cryptococcus	21.47	531	359	17	283	779	59	565	9e-08	53.1
geos_flav_3863	280|PHI:280|CCN1|AAG36938|5207|Cryptococcus	22.46	472	284	16	280	705	124	559	4e-07	51.2
geos_flav_3867	391|PHI:391|ABC2|BAC67162|318829|Magnaporthe	67.1	1462	466	5	9	1468	32	1480	0	2072
geos_flav_3868	1662|PHI:1662|GzCCHC002|I1REJ1|5518|Gibberella	26.87	495	316	10	22	507	647	1104	3e-55	200
geos_flav_3875	2247|PHI:2247|Sch1|EAT82552|13684|Phaeosphaeria	30.53	190	125	3	4	187	39	227	2e-16	74.3
geos_flav_3877	1662|PHI:1662|GzCCHC002|I1REJ1|5518|Gibberella	26.36	258	178	5	19	274	647	894	3e-20	92.4
geos_flav_3879	513|PHI:513|ARN1	24.9	514	340	11	16	505	87	578	1e-43	161
geos_flav_3885	482|PHI:482|LAEA|AAR01218|5085|Aspergillus	31.65	297	188	7	53	346	63	347	4e-40	144
geos_flav_3888	2611|PHI:2611|CMLE|H9C592|59765|Fusarium	74.13	375	85	6	1	374	1	364	0	576
geos_flav_3890	2008|PHI:2008|HST1|EDJ98541|148305|Magnaporthe	44.3	149	83	0	34	182	212	360	1e-36	138
geos_flav_3890	2008|PHI:2008|HST1|EDJ98541|148305|Magnaporthe	40.62	96	51	3	185	278	442	533	6e-13	67.8
geos_flav_3891	1299|PHI:1299|GzAT003|I1RYN7|5518|Gibberella	71.16	964	240	12	1	955	1	935	0	1381
geos_flav_3895	1467|PHI:1467|GzCCAAT007|I1RXZ0|5518|Gibberella	89.31	131	14	0	11	141	8	138	2e-81	237
geos_flav_3899	1862|PHI:1862|GzZC177|I1RL97|5518|Gibberella	35.63	595	276	14	47	593	21	556	2e-108	339
geos_flav_3901	2490|PHI:2490|MCA|E9B636|5665|Leishmania	36.99	292	141	6	150	438	60	311	4e-48	171
geos_flav_3902	2909|PHI:2909|CYP51C|I1S2M5|5518|Fusarium	23.47	294	201	11	242	529	240	515	1e-07	52
geos_flav_3904	204|PHI:204|CaCDC35|AAG18428|5476|Candida	38.1	84	47	2	236	318	689	768	1e-07	52
geos_flav_3906	1890|PHI:1890|GzZC205|I1RTH7|5518|Gibberella	38.87	656	352	11	126	775	224	836	5e-149	459
geos_flav_3917	2735|PHI:2735|RsmA|D0KML5|55208|Pectobacterium	33.33	219	134	3	44	254	15	229	2e-28	110
geos_flav_3919	1269|PHI:1269|FGSG_02838|I1RFK9|5518|Gibberella	38.39	435	244	9	44	474	4	418	2e-97	301
geos_flav_3920	2251|PHI:2251|Gox1|Q696X2|13684|Phaeosphaeria	69.91	319	93	1	4	319	2	320	4e-174	487
geos_flav_3920	2251|PHI:2251|Gox1|Q696X2|13684|Phaeosphaeria	48.45	161	78	3	5	161	162	321	5e-49	166
geos_flav_3921	598|PHI:598|THIOL|ABB55459|5022|Leptosphaeria	43.89	360	195	3	66	420	1	358	4e-96	293
geos_flav_3924	2654|PHI:2654|DUR1,2|Q59VF3|5476|Candida	39.13	184	105	2	722	899	72	254	7e-20	93.6
geos_flav_3928	552|PHI:552|BcLCC2|AAK77953|40559|Botrytis	37.57	551	311	11	55	590	49	581	2e-114	354
geos_flav_3929	2654|PHI:2654|DUR1,2|Q59VF3|5476|Candida	31.8	239	144	7	116	353	69	289	6e-17	82
geos_flav_3935	427|PHI:427|TPK1|EAL04880|5476|Candida	28.57	133	76	4	225	338	126	258	3e-07	49.3
geos_flav_3936	2309|PHI:2309|BcatrB|Q9UW03|40559|Botrytis	28.57	546	352	17	45	575	810	1332	1e-49	185
geos_flav_3936	2309|PHI:2309|BcatrB|Q9UW03|40559|Botrytis	24.11	560	393	10	53	585	113	667	1e-39	154
geos_flav_3942	923|PHI:923|um03616||5270|Ustilago	22.85	407	212	14	31	362	289	668	4e-10	58.9
geos_flav_3950	922|PHI:922|um03615||5270|Ustilago	37.46	654	352	13	12	638	70	693	2e-128	396
geos_flav_3953	1891|PHI:1891|GzZC206|I1RRM0|5518|Gibberella	25.92	571	352	15	24	568	176	701	2e-39	151
geos_flav_3955	518|PHI:518|MST20|AAP93639|318829|Magnaporthe	54.98	884	234	20	102	957	166	913	0	818
geos_flav_3962	261|PHI:261|ICL1|AAM89498|5022|Leptosphaeria	34.23	523	321	12	8	514	4	519	2e-92	293
geos_flav_3964	2171|PHI:2171|Peroxisomal	45.13	698	353	13	3	688	18	697	0	591
geos_flav_3965	2714|PHI:2714|PEX5|I1RC71|5518|Fusarium	72.86	678	132	13	1	665	1	639	0	972
geos_flav_3971	1204|PHI:1204|(Sc	81.68	644	93	8	1	636	1	627	0	1033
geos_flav_3973	1933|PHI:1933|GzZC248|I1RC73|5518|Gibberella	55.92	549	175	10	1	539	1	492	0	556
geos_flav_3974	3060	59.59	1183	403	17	33	1184	42	1180	0	1336
geos_flav_3980	443|PHI:443|CBL1||5518|Fusarium	39.63	376	219	5	40	412	48	418	5e-79	251
geos_flav_3981	3028	25.71	459	239	18	5	456	47	410	3e-22	96.3
geos_flav_3982	862|PHI:862|ClaSSD1|BAE66713|5462|Colletotrichum	28.51	705	412	21	298	925	61	750	4e-61	222
geos_flav_3985	2513|PHI:2513|GFA1|E9R5E2|746128|Aspergillus	84.05	702	104	2	1	702	1	694	0	1214
geos_flav_3987	541|PHI:541|LIP1|AAU87359|332648|Botrytis	53.44	552	252	3	23	573	27	574	0	595
geos_flav_3989	1133|PHI:1133|Lmepi|B9DR51|5022|Leptosphaeria	28.89	180	111	8	11	179	3	176	2e-09	55.8
geos_flav_3990	1566|PHI:1566|GzOB006|I1RC95|5518|Gibberella	94.63	391	21	0	1	391	1	391	0	753
geos_flav_3991	1685|PHI:1685|GzRad003|I1S5Z3|5518|Gibberella	28.63	241	136	10	17	240	215	436	7e-14	70.5
geos_flav_3993	1046|PHI:1046|CTB5|ABK64182|29003|Cercospora	26.88	465	297	13	54	488	3	454	1e-36	139
geos_flav_3998	1565|PHI:1565|GzOB005|I1RBF6|5518|Gibberella	24.83	298	189	9	8	275	53	345	1e-11	64.3
geos_flav_4000	1456|PHI:1456|GzAra004|I1RN15|5518|Gibberella	26.74	430	254	12	25	401	315	736	8e-40	150
geos_flav_4001	2909|PHI:2909|CYP51C|I1S2M5|5518|Fusarium	23.75	320	198	13	229	535	227	513	3e-09	56.6
geos_flav_4005	191|PHI:191|TOM1|AAB08446|39703|Septoria	41.49	776	368	20	19	732	43	794	4e-177	529
geos_flav_4006	2527|PHI:2527|SEC31|Q4X0M4|746128|Aspergillus	25.87	201	136	5	110	306	55	246	8e-11	63.9
geos_flav_4012	2086|PHI:2086|Moatg24|MGG_03638|148305|Magnaporthe	60.36	497	170	5	6	481	5	495	0	583
geos_flav_4013	796|PHI:796|MGG_02423|EDJ98620|318829|Magnaporthe	41.18	221	117	4	1	217	1	212	3e-39	139
geos_flav_4019	1977|PHI:1977|GzZC292|I1RLM4|5518|Gibberella	52.79	735	241	14	15	743	7	641	0	678
geos_flav_4023	4987|PHI:4987|P43077|HEX1|5476|Candida	29.89	562	345	20	76	617	21	553	8e-68	231
geos_flav_4027	1006|PHI:1006|HMR1|Not	70.67	1156	279	15	2	1146	5	1111	0	1632
geos_flav_4030	2256|PHI:2256|Xdh1|Q0UA24|13684|Phaeosphaeria	64.1	351	126	0	1	351	12	362	8e-169	477
geos_flav_4032	465|PHI:465|KIN2|AAB63337|5270|Ustilago	40.72	334	186	6	56	385	15	340	5e-62	226
geos_flav_4033	2038|PHI:2038|Mir1|MGG_02370|148305|Magnaporthe	51.84	299	139	3	12	310	16	309	5e-84	257
geos_flav_4035	306|PHI:306|KEX2|AAB80929|5476|Candida	41.3	753	388	17	1	724	1	728	0	558
geos_flav_4036	2279|PHI:2279|Conserved	28.98	283	161	10	19	275	15	283	6e-32	119
geos_flav_4038	1369|PHI:1369|GzC2H031|I1RLS1|5518|Gibberella	58	300	62	7	1	237	1	299	7e-107	312
geos_flav_4042	1536|PHI:1536|GzMADS003|I1RY98|5518|Gibberella	53.22	729	208	30	1	644	1	681	6e-148	446
geos_flav_4045	2524|PHI:2524|nudC|Q70ZY8|746128|Aspergillus	61.34	194	67	2	3	188	7	200	3e-78	233
geos_flav_4047	1957|PHI:1957|GzZC272|I1RLS0|5518|Gibberella	49.89	898	347	19	18	848	7	868	0	848
geos_flav_4053	1693|PHI:1693|GzZC008|I1RYA7|5518|Gibberella	34.43	485	244	11	115	564	58	503	8e-76	253
geos_flav_4054	3119	32.8	125	67	5	45	168	5	113	4e-09	50.1
geos_flav_4060	1235|PHI:1235|FGSG_04416|I1RWQ2|5518|Gibberella	93.46	367	17	3	5	364	29	395	0	688
geos_flav_4061	423|PHI:423|VAD1|AAV41010|5207|Cryptococcus	37.6	383	229	6	52	433	38	411	5e-74	244
geos_flav_4063	1051|PHI:1051|CTB3|ABC79591|29003|Cercospora	27.43	401	254	13	3	371	452	847	7e-35	135
geos_flav_4064	2654|PHI:2654|DUR1,2|Q59VF3|5476|Candida	26.81	414	260	10	75	486	70	442	3e-24	104
geos_flav_4065	1578|PHI:1578|GzOB018|I1RKY2|5518|Gibberella	62.82	581	195	7	20	591	7	575	0	689
geos_flav_4072	4896|PHI:4896|Q4WWT7|aspE|746128|Aspergillus	50.1	513	211	15	4	496	38	525	7e-152	447
geos_flav_4077	1662|PHI:1662|GzCCHC002|I1REJ1|5518|Gibberella	23.86	440	316	6	21	454	645	1071	1e-40	155
geos_flav_4078	1627|PHI:1627|GzTF2S002|I1RW90|5518|Gibberella	87.27	110	14	0	1	110	1	110	9e-70	205
geos_flav_4083	2058|PHI:2058|LHS1|MGG_06648.5|148305|Magnaporthe	27.58	359	212	9	45	365	67	415	8e-22	97.4
geos_flav_4093	784|PHI:784|MGG_00056|EDK03390|318829|Magnaporthe	32.43	259	156	5	4	246	14	269	6e-29	110
geos_flav_4095	2267|PHI:2267|Mls1|0|13684|Phaeosphaeria	79.85	541	109	0	2	542	3	543	0	915
geos_flav_4097	213|PHI:213|CPA1|AAF69795|5207|Cryptococcus	52.76	127	55	4	11	133	15	140	5e-36	123
geos_flav_4100	544|PHI:544|BCMFS1|AAF64435|332648|Botrytis	24.7	498	357	4	36	523	100	589	8e-46	168
geos_flav_4101	1395|PHI:1395|GzC2H058|I1RUL5|5518|Gibberella	49.4	581	255	11	27	593	31	586	2e-171	503
geos_flav_4104	133|PHI:133|AKT1|BAA36588|5599|Alternaria	40.52	580	331	9	1	574	1	572	2e-139	418
geos_flav_4107	2020|PHI:2020|Tup1|XP_759427|5270|Ustilago	29.06	351	211	8	863	1177	382	730	3e-34	139
geos_flav_4107	2020|PHI:2020|Tup1|XP_759427|5270|Ustilago	29.18	305	181	9	1024	1295	422	724	5e-25	109
geos_flav_4107	2020|PHI:2020|Tup1|XP_759427|5270|Ustilago	31.4	207	124	7	1187	1379	416	618	7e-14	73.9
geos_flav_4107	2020|PHI:2020|Tup1|XP_759427|5270|Ustilago	30.34	145	88	5	1222	1358	410	549	2e-08	55.8
geos_flav_4115	2570|PHI:2570|CYB2|Q6FM61|5478|Candida	36.33	479	278	14	2	459	90	562	1e-91	291
geos_flav_4117	3287	32.9	1003	490	23	7	946	7	889	9e-179	543
geos_flav_4118	2106|PHI:2106|1-phosphatidylinositol-4,5-bisphosphate	36.26	706	374	21	115	798	48	699	6e-115	366
geos_flav_4120	1187|PHI:1187|(Sc	77.21	702	115	10	1	697	1	662	0	1100
geos_flav_4122	4907|PHI:4907|Q5A5Q9|GYP5|5476|Candida	27.12	236	150	6	293	516	117	342	1e-18	88.6
geos_flav_4123	3355	82.38	227	33	4	1	227	1	220	7e-123	349
geos_flav_4125	881|PHI:881|MGG_04556|EDJ96020|318829|Magnaporthe	34.17	240	143	7	18	255	14	240	5e-30	116
geos_flav_4126	1393|PHI:1393|GzC2H056|I1RU69|5518|Gibberella	28.09	178	108	8	234	396	587	759	6e-16	79.3
geos_flav_4132	799|PHI:799|MGG_03530|EDJ94565|318829|Magnaporthe	28.5	386	248	6	528	897	223	596	1e-41	162
geos_flav_4140	3381	26.26	198	143	3	3	199	188	383	8e-14	71.6
geos_flav_4140	3381	28.82	170	103	5	446	602	472	636	2e-07	51.6
geos_flav_4142	1458|PHI:1458|GzAra006|Q4I7F9|5518|Gibberella	30.7	430	250	10	110	512	287	695	3e-53	192
geos_flav_4145	1550|PHI:1550|GzMyb014|I1RWN5|5518|Gibberella	44.46	587	254	16	1	583	1	519	5e-138	414
geos_flav_4146	3063	49.68	773	279	17	48	770	38	750	0	673
geos_flav_4151	441|PHI:441|BTP1|CAE55153|40559|Botrytis	26.01	346	235	7	4	334	11	350	1e-27	110
geos_flav_4153	1338|PHI:1338|GzbZIP020|I1S8Y4|5518|Gibberella	49.14	232	75	4	191	420	117	307	4e-63	206
geos_flav_4153	1338|PHI:1338|GzbZIP020|I1S8Y4|5518|Gibberella	64.44	45	14	2	1	45	1	43	1e-10	59.7
geos_flav_4155	68|PHI:68|SAP1|AAA34368|5476|Candida	32.11	436	229	22	1	415	1	390	1e-41	152
geos_flav_4156	2115|PHI:2115|Annexin	24.49	294	190	9	660	936	145	423	7e-13	69.3
geos_flav_4160	1420|PHI:1420|GzC2H088|I1S172|5518|Gibberella	20	440	321	10	203	615	202	637	1e-09	58.9
geos_flav_4162	1752|PHI:1752|GzZC067|I1RZR8|5518|Gibberella	34.72	72	44	2	86	156	19	88	7e-08	52.4
geos_flav_4164	1591|PHI:1591|GzOB031|I1RWQ7|5518|Gibberella	57.82	294	78	8	56	345	263	514	5e-100	306
geos_flav_4168	1795|PHI:1795|GzZC110|I1RSX8|5518|Gibberella	24.9	253	158	12	532	775	150	379	1e-07	52.8
geos_flav_4172	2601|PHI:2601|Asc1|P83774|746128|Aspergillus	23.53	204	139	7	108	307	45	235	4e-07	51.2
geos_flav_4178	3088	61.9	441	108	6	1	430	1	392	0	521
geos_flav_4180	1681|PHI:1681|GzNF001|I1REN7|5518|Gibberella	25.23	432	238	17	1473	1863	687	1074	1e-19	94
geos_flav_4184	784|PHI:784|MGG_00056|EDK03390|318829|Magnaporthe	25.91	220	112	7	2	208	34	215	8e-09	53.1
geos_flav_4186	675|PHI:675|ROM2|AAW45289|192011|Cryptococcus	25.15	851	524	29	787	1617	392	1149	2e-65	241
geos_flav_4190	1647|PHI:1647|GzWing019|I1RWA9|5518|Gibberella	76.36	1265	250	18	1	1249	1	1232	0	1892
geos_flav_4192	2097|PHI:2097|Neo1|MGG_04066|148305|Magnaporthe	26.06	1090	593	34	350	1353	353	1315	9e-84	299
geos_flav_4193	1406|PHI:1406|GzC2H070|I1RX04|5518|Gibberella	68.67	632	170	9	1	630	1	606	0	824
geos_flav_4194	1030|PHI:1030|bcatrA|CAA93142|40559|Botrytis	60.77	1532	571	14	35	1550	36	1553	0	1900
geos_flav_4196	438|PHI:438|BcBOT1	31.34	134	83	3	352	484	366	491	5e-11	62
geos_flav_4201	465|PHI:465|KIN2|AAB63337|5270|Ustilago	24.7	247	153	6	4	249	1	215	2e-11	63.9
geos_flav_4203	2976|PHI:2976|CgOPT1|C6ZRH8|29905|Colletotrichum	46.8	718	373	5	23	735	14	727	0	696
geos_flav_4205	3283	28.9	173	85	6	125	293	29	167	5e-07	49.3
geos_flav_4206	2269|PHI:2269|Mdh1|0|13684|Phaeosphaeria	36.33	256	152	6	87	336	15	265	2e-41	145
geos_flav_4207	4194|PHI:4194|V5XZS6|AKT7|5599|Alternaria	27.44	492	305	14	9	477	12	474	2e-35	136
geos_flav_4209	538|PHI:538|FRT1|AAU87358|40559|Botrytis	25.51	486	300	12	11	476	101	544	9e-22	96.7
geos_flav_4210	881|PHI:881|MGG_04556|EDJ96020|318829|Magnaporthe	27.99	343	229	8	2	338	8	338	9e-32	120
geos_flav_4214	1589|PHI:1589|GzOB029|I1RWH5|5518|Gibberella	73.9	249	61	2	1	249	1	245	8e-135	382
geos_flav_4215	538|PHI:538|FRT1|AAU87358|40559|Botrytis	26.79	474	282	12	15	459	111	548	3e-32	127
geos_flav_4220	2430|PHI:2430|areA|I1RWG5|5518|Gibberella	53.54	988	314	27	81	1033	87	964	0	861
geos_flav_4222	2594|PHI:2594|SET3|Q59ZX1|746128|Aspergillus	45.28	53	28	1	128	179	360	412	2e-08	55.5
geos_flav_4223	440|PHI:440|PMR1|CAB87245|5476|Candida	27.7	1018	571	32	89	1075	22	905	2e-89	307
geos_flav_4225	62|PHI:62|caRSR1|AAB81286|5476|Candida	58	150	62	1	46	194	20	169	7e-60	189
geos_flav_4226	2269|PHI:2269|Mdh1|0|13684|Phaeosphaeria	24.73	279	168	10	1	274	7	248	2e-13	68.9
geos_flav_4227	1046|PHI:1046|CTB5|ABK64182|29003|Cercospora	29.51	471	288	14	39	482	3	456	5e-48	171
geos_flav_4230	1958|PHI:1958|GzZC273|I1RMD1|5518|Gibberella	23.86	721	386	23	3	629	68	719	5e-40	155
geos_flav_4231	2055|PHI:2055|PPT1|Q1L5B8|31870|Colletotrichum	44.13	315	137	5	3	292	5	305	2e-80	247
geos_flav_4233	1270|PHI:1270|FGSG_06420|I1RHA1|5518|Gibberella	32.47	308	181	7	45	348	1	285	3e-43	153
geos_flav_4235	208|PHI:208|CaNAG5|BAB43816|5476|Candida	22.63	495	306	22	17	484	43	487	9e-16	77.4
geos_flav_4237	59|PHI:59|THR1|BAA18962|5462|Colletotrichum	24	225	138	8	24	243	25	221	1e-07	49.7
geos_flav_4238	1590|PHI:1590|GzOB030|I1RWI5|5518|Gibberella	93.66	142	9	0	4	145	16	157	3e-84	245
geos_flav_4244	2602|PHI:2602|Rim9|Q4PH32|5270|Ustilago	24.57	289	143	12	3	240	2	266	1e-09	58.2
geos_flav_4245	441|PHI:441|BTP1|CAE55153|40559|Botrytis	29.77	262	173	4	122	372	92	353	2e-30	119
geos_flav_4247	1184|PHI:1184|(Sc	50.21	960	354	26	287	1159	213	1135	0	787
geos_flav_4247	1184|PHI:1184|(Sc	59.23	233	65	8	6	213	9	236	4e-68	247
geos_flav_4250	881|PHI:881|MGG_04556|EDJ96020|318829|Magnaporthe	27.33	344	240	5	100	443	3	336	2e-35	133
geos_flav_4252	429|PHI:429|ClPLS1|CAD43407|290576|Colletotrichum	40.91	220	100	2	1	191	1	219	1e-57	182
geos_flav_4256	1662|PHI:1662|GzCCHC002|I1REJ1|5518|Gibberella	30.83	480	311	9	6	473	590	1060	2e-56	204
geos_flav_4275	3415	23.72	548	295	15	154	628	162	659	6e-31	125
geos_flav_4284	2969|PHI:2969|argEF|Q4WCZ1|746128|Aspergillus	63.67	922	295	12	1	900	1	904	0	1169
geos_flav_4290	126|PHI:126|SAP5|CAA82923|5476|Candida	31.59	383	196	15	56	427	90	417	2e-35	134
geos_flav_4292	3373	71.52	309	67	7	7	303	3	302	5e-152	430
geos_flav_4293	2518|PHI:2518|MET16|Q4WWN9|746128|Aspergillus	56.7	291	117	3	25	315	23	304	6e-118	346
geos_flav_4294	2376|PHI:2376|DEP2|D2E9W7|29001|Alternaria	27.98	436	267	8	24	415	10	442	6e-45	166
geos_flav_4298	3313	28.46	267	164	11	36	290	11	262	4e-18	85.9
geos_flav_4302	184|PHI:184|RBT4|AAG09789|5476|Candida	34.48	232	98	10	129	333	153	357	2e-20	88.2
geos_flav_4304	55|PHI:55|PKS1|AAB08104|5016|Cochliobolus	38.87	1307	711	23	6	1248	13	1295	0	849
geos_flav_4304	55|PHI:55|PKS1|AAB08104|5016|Cochliobolus	36.76	884	527	13	1354	2227	1660	2521	1e-146	507
geos_flav_4309	1676|PHI:1676|GzDHHC004|Q4I2M7|5518|Gibberella	54.45	641	253	13	12	630	56	679	0	654
geos_flav_4310	3415	24.49	396	266	12	178	567	153	521	2e-29	122
geos_flav_4313	1690|PHI:1690|GzZC005|I1S463|5518|Gibberella	54.81	509	195	8	21	524	18	496	0	549
geos_flav_4314	812|PHI:812|MGG_10702|EDJ94108|318829|Magnaporthe	32.35	340	219	6	1	335	38	371	1e-44	159
geos_flav_4320	1552|PHI:1552|GzMyb016|I1S0N5|5518|Gibberella	28.24	340	184	12	382	709	173	464	1e-23	105
geos_flav_4320	1552|PHI:1552|GzMyb016|I1S0N5|5518|Gibberella	38.71	124	67	4	973	1092	503	621	8e-18	86.7
geos_flav_4322	1402|PHI:1402|GzC2H065|I1RWB8|5518|Gibberella	57.47	783	249	23	10	741	44	793	0	784
geos_flav_4327	2644|PHI:2644|thioredoxin	39.51	81	47	1	15	95	16	94	8e-16	69.3
geos_flav_4330	1674|PHI:1674|GzDHHC002|Q4IA62|5518|Gibberella	60.14	567	181	11	2	543	4	550	0	615
geos_flav_4331	167|PHI:167|CHIP3|AAF00024|5457|Colletotrichum	32.71	214	127	4	51	251	89	298	3e-23	100
geos_flav_4331	167|PHI:167|CHIP3|AAF00024|5457|Colletotrichum	25.32	158	101	2	334	491	427	567	2e-07	50.8
geos_flav_4335	1511|PHI:1511|GzHOME009|I1RXF3|5518|Gibberella	69.56	634	151	15	1	619	1	607	0	817
geos_flav_4337	405|PHI:405|PDE1|AAK07740|318829|Magnaporthe	44.07	1493	689	35	146	1580	51	1455	0	1147
geos_flav_4340	1260|PHI:1260|FGSG_13944|I1RUC7|5518|Gibberella	35.94	192	121	2	340	531	451	640	2e-25	108
geos_flav_4340	1260|PHI:1260|FGSG_13944|I1RUC7|5518|Gibberella	32.02	203	137	1	370	572	447	648	1e-22	99.8
geos_flav_4340	1260|PHI:1260|FGSG_13944|I1RUC7|5518|Gibberella	35.05	194	123	2	205	398	450	640	8e-20	90.9
geos_flav_4340	1260|PHI:1260|FGSG_13944|I1RUC7|5518|Gibberella	31.76	255	155	3	75	329	405	640	3e-18	85.5
geos_flav_4340	1260|PHI:1260|FGSG_13944|I1RUC7|5518|Gibberella	35.9	195	124	1	66	260	444	637	3e-18	85.5
geos_flav_4340	1260|PHI:1260|FGSG_13944|I1RUC7|5518|Gibberella	29.88	241	159	3	1	241	421	651	2e-13	70.5
geos_flav_4342	1026|PHI:1026|bcplc1|AAB39564|40559|Botrytis	42.83	1025	502	22	130	1117	13	990	0	775
geos_flav_4343	2916|PHI:2916|Ppr2|W7M5P0|117187|Fusarium	87.05	672	69	6	1	668	1	658	0	1152
geos_flav_4349	267|PHI:267|MLT1|AAD51594|5476|Candida	31.62	1224	714	24	491	1659	451	1606	2e-175	573
geos_flav_4353	2022|PHI:2022|BUF1|MGG_02252|148305|Magnaporthe	26.82	302	174	12	2	298	24	283	9e-21	87.4
geos_flav_4360	217|PHI:217|HXK1|EAK93243|5476|Candida	26.75	501	265	17	58	501	35	490	4e-39	147
geos_flav_4367	207|PHI:207|CaNAG2|BAB43813|5476|Candida	39.17	434	223	12	15	441	3	402	3e-93	289
geos_flav_4368	2321|PHI:2321|SidI|Q4WR83|746128|Aspergillus	21.02	471	295	15	114	567	66	476	5e-14	72.8
geos_flav_4369	1592|PHI:1592|GzOB032|I1RWS0|5518|Gibberella	47.28	368	157	9	4	361	3	343	1e-103	310
geos_flav_4370	3415	24.09	523	314	17	142	626	182	659	5e-27	113
geos_flav_4371	1793|PHI:1793|GzZC108|I1RWT7|5518|Gibberella	71.1	834	176	14	3	830	49	823	0	1091
geos_flav_4376	2570|PHI:2570|CYB2|Q6FM61|5478|Candida	27.7	148	84	4	4	141	84	218	1e-09	53.5
geos_flav_4378	3078	30.66	623	358	21	22	625	368	935	1e-65	231
geos_flav_4380	3111	57.48	628	197	20	1	613	1	573	0	580
geos_flav_4381	1611|PHI:1611|GzP53L004|I1RVV2|5518|Gibberella	63.1	458	147	10	5	454	69	512	0	561
geos_flav_4392	1847|PHI:1847|GzZC162|I1RYK8|5518|Gibberella	38.79	464	233	7	13	465	6	429	2e-115	348
geos_flav_4400	2101|PHI:2101|Vacuolar	61.12	463	160	9	17	462	35	494	2e-179	514
geos_flav_4401	3112	20.86	278	179	10	2	242	7	280	1e-07	50.1
geos_flav_4402	785|PHI:785|MGG_04128|EDJ99431|318829|Magnaporthe	45.14	525	245	10	22	519	35	543	4e-148	438
geos_flav_4404	2544|PHI:2544|PAB1|Q4WK03|746128|Aspergillus	63.67	757	216	15	19	740	12	744	0	835
geos_flav_4406	503|PHI:503|COX15|AAB64668|4932|Saccharomyces	51.9	422	189	5	66	483	46	457	7e-135	400
geos_flav_4408	1161|PHI:1161|MgMfs1|A4ZGP3|54734|Mycosphaerella	42.42	554	284	5	15	564	54	576	1e-154	457
geos_flav_4409	748|PHI:748|um00446|Not	23.36	321	188	13	85	380	155	442	7e-13	70.1
geos_flav_4410	2058|PHI:2058|LHS1|MGG_06648.5|148305|Magnaporthe	26.9	461	282	11	13	429	5	454	5e-37	145
geos_flav_4414	2562|PHI:2562|Cwt1|Q59M50|5476|Candida	29.93	137	87	2	393	529	369	496	1e-12	68.2
geos_flav_4414	2562|PHI:2562|Cwt1|Q59M50|5476|Candida	35.65	115	64	3	24	128	3	117	1e-11	65.1
geos_flav_4415	1312|PHI:1312|GzbHLH013|I1RVV8|5518|Gibberella	53.29	850	285	16	67	898	149	904	0	799
geos_flav_4416	1414|PHI:1414|GzC2H081|I1RZL0|5518|Gibberella	45.57	79	40	1	21	99	24	99	6e-11	60.5
geos_flav_4418	2431|PHI:2431|ACTT2|C9K1M7|5599|Alternaria	28.68	258	143	7	132	385	3	223	4e-25	101
geos_flav_4419	1269|PHI:1269|FGSG_02838|I1RFK9|5518|Gibberella	37.85	428	244	7	57	474	4	419	2e-95	296
geos_flav_4421	206|PHI:206|CaNAG1|BAB43821|5476|Candida	45.25	263	121	5	1	261	1	242	7e-67	214
geos_flav_4423	511|PHI:511|CaNAG4|EAK93098|5476|Candida	31.89	577	329	11	1	517	1	573	6e-88	283
geos_flav_4424	1403|PHI:1403|GzC2H066|I1RWF1|5518|Gibberella	59.18	414	131	10	15	422	17	398	1e-128	380
geos_flav_4426	1242|PHI:1242|FGSG_02838|I1RWG2|5518|Gibberella	70.09	448	109	5	85	532	1	423	0	596
geos_flav_4429	1593|PHI:1593|GzOB033|I1RWS6|5518|Gibberella	43.27	275	132	6	8	279	7	260	9e-69	214
geos_flav_4434	3237	38.12	181	97	4	51	231	22	187	4e-29	107
geos_flav_4450	2962|PHI:2962|glyA|C5BEV2|67780|Edwardsiella	45.82	419	196	8	6	415	5	401	1e-109	332
geos_flav_4454	3278	27.62	286	161	8	64	347	1049	1290	6e-21	95.9
geos_flav_4457	26|PHI:26|CaMDR1|CAA37820|5476|Candida	24.57	464	299	14	34	463	101	547	6e-21	93.2
geos_flav_4459	2538|PHI:2538|AUR1|Q4WXL8|746128|Aspergillus	57.4	338	143	1	45	381	37	374	2e-137	404
geos_flav_4462	2255|PHI:2255|Abd1|Q0U2A0|13684|Phaeosphaeria	50.15	325	158	2	52	376	47	367	2e-107	322
geos_flav_4466	1662|PHI:1662|GzCCHC002|I1REJ1|5518|Gibberella	31.9	464	293	8	62	511	653	1107	6e-67	234
geos_flav_4468	143|PHI:143|CHT|AAA33353|5563|Gloeocercospora	39.06	320	182	5	13	325	7	320	2e-71	227
geos_flav_4477	441|PHI:441|BTP1|CAE55153|40559|Botrytis	27.35	245	149	11	35	266	48	276	3e-07	49.3
geos_flav_4480	404|PHI:404|PTH11|AAD30436|318829|Magnaporthe	21.71	387	266	14	17	392	126	486	2e-08	53.5
geos_flav_4481	2322|PHI:2322|SidH|Q4WF54|746128|Aspergillus	28.98	314	160	9	40	339	2	266	3e-27	107
geos_flav_4484	465|PHI:465|KIN2|AAB63337|5270|Ustilago	34.87	347	201	12	2	337	4	336	2e-38	151
geos_flav_4490	1651|PHI:1651|GzWing023|I1S0U2|5518|Gibberella	46.83	410	211	6	5	413	14	417	4e-124	367
geos_flav_4494	1662|PHI:1662|GzCCHC002|I1REJ1|5518|Gibberella	56.6	212	84	3	1	205	1224	1434	5e-74	246
geos_flav_4497	219|PHI:219|LIG4|CAA64457|5476|Candida	27.22	180	112	6	453	617	299	474	2e-10	62
geos_flav_4498	3415	25.15	342	212	12	134	458	181	495	8e-22	97.1
geos_flav_4505	1317|PHI:1317|GzBrom002|I1RQE9|5518|Gibberella	64.44	1215	347	20	1	1208	1	1137	0	1388
geos_flav_4512	367|PHI:367|MRB1|AAT81148|5270|Ustilago	31.64	256	144	7	50	298	42	273	2e-33	123
geos_flav_4514	26|PHI:26|CaMDR1|CAA37820|5476|Candida	27.71	462	315	13	59	508	110	564	3e-42	157
geos_flav_4515	199|PHI:199|AOX1|AAF82788|5499|Cladosporium	24.73	647	361	20	20	565	11	632	7e-36	140
geos_flav_4518	1393|PHI:1393|GzC2H056|I1RU69|5518|Gibberella	25.27	281	178	12	92	361	506	765	1e-18	87
geos_flav_4520	2531|PHI:2531|PRI1|Q4WXC5|746128|Aspergillus	61.03	503	163	6	36	506	21	522	0	622
geos_flav_4521	2107|PHI:2107|Zinc-regulated	30.57	229	93	5	277	498	430	599	1e-19	89.4
geos_flav_4521	2107|PHI:2107|Zinc-regulated	33.64	107	61	3	160	259	207	310	3e-10	59.7
geos_flav_4522	2510|PHI:2510|msdS/AfmsdC|Q6PWQ1|746128|Aspergillus	34.27	213	128	4	258	462	32	240	2e-23	102
geos_flav_4522	2510|PHI:2510|msdS/AfmsdC|Q6PWQ1|746128|Aspergillus	37.5	104	59	2	905	1002	396	499	1e-12	68.9
geos_flav_4526	1244|PHI:1244|FGSG_00792|I1RA20|5518|Gibberella	82.09	402	62	4	3	398	7	404	0	680
geos_flav_4529	812|PHI:812|MGG_10702|EDJ94108|318829|Magnaporthe	34.32	373	232	6	25	387	3	372	3e-60	202
geos_flav_4530	2376|PHI:2376|DEP2|D2E9W7|29001|Alternaria	33.25	379	235	9	31	398	5	376	2e-51	186
geos_flav_4533	4990|PHI:4990|J5K8H0|ras3|176275|Beauveria	66.67	288	76	5	7	286	14	289	6e-132	377
geos_flav_4534	3381	33.26	457	302	3	48	503	188	642	6e-68	231
geos_flav_4535	777|PHI:777|MGG_00883|EDK02450|318829|Magnaporthe	53.29	882	264	25	664	1451	687	1514	0	771
geos_flav_4535	777|PHI:777|MGG_00883|EDK02450|318829|Magnaporthe	35.96	445	235	12	234	664	176	584	6e-56	211
geos_flav_4536	1378|PHI:1378|GzC2H041|I1RQG9|5518|Gibberella	55.52	326	107	10	439	759	388	680	1e-86	293
geos_flav_4536	1378|PHI:1378|GzC2H041|I1RQG9|5518|Gibberella	34.28	353	160	10	1	323	1	311	6e-37	146
geos_flav_4537	1950|PHI:1950|GzZC265|I1RDP6|5518|Gibberella	26.8	485	298	13	18	462	53	520	3e-35	135
geos_flav_4541	1608|PHI:1608|GzP53L001|Q4IR08|5518|Gibberella	76.12	289	54	5	1	285	1	278	2e-129	370
geos_flav_4542	3594	32.35	238	133	10	2	221	631	858	2e-17	82.4
geos_flav_4543	1769|PHI:1769|GzZC084|I1RXB2|5518|Gibberella	24.53	477	291	19	369	819	16	449	6e-24	103
geos_flav_4545	1991|PHI:1991|GzZC306|I1R9K1|5518|Gibberella	24.51	661	406	21	3	610	45	665	1e-25	109
geos_flav_4548	355|PHI:355|GzmetE||5518|Fusarium	80.99	484	77	4	1	484	34	502	0	796
geos_flav_4549	513|PHI:513|ARN1	38.69	579	340	5	35	607	22	591	1e-147	442
geos_flav_4554	1226|PHI:1226|FGSG_11614|I1RP88|5518|Gibberella	83.71	221	29	6	1	220	1	215	1e-118	355
geos_flav_4554	1226|PHI:1226|FGSG_11614|I1RP88|5518|Gibberella	54.69	128	43	3	164	287	514	630	4e-33	126
geos_flav_4556	334|PHI:334|CGB1|AAO25585|5016|Cochliobolus	24.92	301	177	6	1	255	53	350	2e-20	91.3
geos_flav_4563	2227|PHI:2227|pao|D4III8|5270|Ustilago	25.98	331	194	13	1	301	18	327	5e-17	80.9
geos_flav_4565	3457	26.8	444	242	17	42	414	43	474	2e-20	91.7
geos_flav_4568	1717|PHI:1717|GzZC032|I1R9K8|5518|Gibberella	50.46	432	188	10	1	424	179	592	1e-129	393
geos_flav_4577	267|PHI:267|MLT1|AAD51594|5476|Candida	31.85	1375	777	26	33	1318	300	1603	0	648
geos_flav_4579	1457|PHI:1457|GzAra005|I1RRR9|5518|Gibberella	56.94	576	220	9	1	570	7	560	0	638
geos_flav_4584	1200|PHI:1200|(Gsk3)|I1RT36|5518|Gibberella	92.65	381	28	0	1	381	14	394	0	741
geos_flav_4589	2020|PHI:2020|Tup1|XP_759427|5270|Ustilago	22.96	392	206	20	1	384	424	727	1e-07	52.8
geos_flav_4592	1458|PHI:1458|GzAra006|Q4I7F9|5518|Gibberella	35.73	417	233	7	4	394	308	715	6e-75	249
geos_flav_4593	2038|PHI:2038|Mir1|MGG_02370|148305|Magnaporthe	27.96	186	107	5	90	258	21	196	9e-10	55.8
geos_flav_4594	1816|PHI:1816|GzZC131|I1RRS3|5518|Gibberella	61.2	982	278	18	1	968	1	893	0	1104
geos_flav_4597	1433|PHI:1433|GzC2H102|I1S8E5|5518|Gibberella	64.77	193	60	3	322	507	24	215	3e-84	268
geos_flav_4598	1211|PHI:1211|FGSG_06970|I1RRQ8|5518|Gibberella	69.44	432	89	3	436	826	260	689	0	618
geos_flav_4604	1566|PHI:1566|GzOB006|I1RC95|5518|Gibberella	36.8	250	153	3	430	678	131	376	8e-47	171
geos_flav_4605	334|PHI:334|CGB1|AAO25585|5016|Cochliobolus	23.08	273	161	8	132	399	122	350	5e-10	58.2
geos_flav_4606	1606|PHI:1606|GzOB047|I1S8E2|5518|Gibberella	78.95	209	43	1	1	209	1	208	5e-120	341
geos_flav_4611	2525|PHI:2525|TOM40|Q4WDL0|746128|Aspergillus	59.12	340	135	3	8	344	7	345	6e-146	418
geos_flav_4612	2601|PHI:2601|Asc1|P83774|746128|Aspergillus	28.88	232	140	9	157	387	13	220	2e-15	73.9
geos_flav_4616	2834|PHI:2834|LAM1|C3PTB1|5016|Cochliobolus	30.38	158	97	6	167	316	4	156	3e-10	58.5
geos_flav_4617	211|PHI:211|CaTUP1|AAB63195|5476|Candida	35.78	109	69	1	268	376	260	367	2e-12	67
geos_flav_4617	211|PHI:211|CaTUP1|AAB63195|5476|Candida	31.4	121	71	3	268	376	343	463	1e-10	61.2
geos_flav_4617	211|PHI:211|CaTUP1|AAB63195|5476|Candida	28.09	89	60	2	250	334	421	509	4e-08	53.5
geos_flav_4620	1216|PHI:1216|FGSG_06420|I1RT48|5518|Gibberella	66.39	735	137	16	1	715	1	645	0	959
geos_flav_4628	3411	29.43	282	176	5	435	716	136	394	4e-29	119
geos_flav_4636	4988|PHI:4988|M2TW52|Ppt1	53.06	294	131	5	25	313	20	311	3e-107	318
geos_flav_4637	3457	24.27	515	278	17	56	487	43	528	2e-17	82.4
geos_flav_4640	1662|PHI:1662|GzCCHC002|I1REJ1|5518|Gibberella	25.46	216	151	4	21	236	653	858	2e-19	89.7
geos_flav_4641	226|PHI:226|PEX6|AAK16738|5462|Colletotrichum	65.6	1378	387	25	14	1363	70	1388	0	1672
geos_flav_4652	504|PHI:504|LEU2|CAA42366|4932|Saccharomyces	30.48	374	228	14	3	359	4	362	9e-36	133
geos_flav_4653	2841|PHI:2841|CnSEC14-2|F6K8L6|5207|Cryptococcus	28.21	280	152	9	25	292	9	251	5e-20	87
geos_flav_4654	2067|PHI:2067|ABC4|MGG_00937|148305|Magnaporthe	48.14	1556	741	15	11	1509	2	1548	0	1394
geos_flav_4656	2502|PHI:2502|FgTep1p|I1RM09	57.95	585	192	11	1	572	1	544	0	634
geos_flav_4657	1047|PHI:1047|CTB6|ABK64183|29003|Cercospora	29.04	365	197	13	5	333	6	344	2e-25	102
geos_flav_4658	2968|PHI:2968|Hxs1|J9VQA5|5207|Cryptococcus	26.36	497	320	14	19	504	2	463	4e-38	144
geos_flav_4664	1192|PHI:1192|(Sc	58.73	332	131	4	1	330	20	347	2e-130	379
geos_flav_4665	1958|PHI:1958|GzZC273|I1RMD1|5518|Gibberella	24.82	681	416	18	28	632	93	753	6e-42	161
geos_flav_4675	1174|PHI:1174|HDF3|I1RNQ2|5518|Gibberella	50.66	1143	411	30	58	1092	28	1125	0	942
geos_flav_4679	922|PHI:922|um03615||5270|Ustilago	27.91	609	352	21	3	532	71	671	8e-44	163
geos_flav_4684	2533|PHI:2533|FKS1|Q4WLT4|746128|Aspergillus	74.13	1929	443	18	1	1918	1	1884	0	2873
geos_flav_4685	1010|PHI:1010|SID1|XM_385547|5518|Fusarium	60.4	548	195	10	1	540	1	534	0	664
geos_flav_4689	1458|PHI:1458|GzAra006|Q4I7F9|5518|Gibberella	39.6	404	196	7	197	568	307	694	6e-75	253
geos_flav_4691	211|PHI:211|CaTUP1|AAB63195|5476|Candida	27.16	232	138	6	60	287	260	464	1e-16	82
geos_flav_4691	211|PHI:211|CaTUP1|AAB63195|5476|Candida	23.08	169	122	2	18	179	260	427	1e-11	65.9
geos_flav_4691	211|PHI:211|CaTUP1|AAB63195|5476|Candida	25	136	89	3	221	346	263	395	4e-09	58.2
geos_flav_4691	211|PHI:211|CaTUP1|AAB63195|5476|Candida	22.75	167	113	3	18	168	343	509	2e-08	55.8
geos_flav_4692	1372|PHI:1372|GzC2H035|I1RN03|5518|Gibberella	45.09	377	151	14	1	354	1	344	4e-57	190
geos_flav_4695	1555|PHI:1555|GzMyb019|I1RDG6|5518|Gibberella	24.68	470	319	10	46	494	71	526	2e-42	157
geos_flav_4697	2510|PHI:2510|msdS/AfmsdC|Q6PWQ1|746128|Aspergillus	33.33	492	283	10	81	551	32	499	4e-70	234
geos_flav_4698	2835|PHI:2835|RED2|C3JXE8|5016|Cochliobolus	35.47	203	129	1	72	274	60	260	7e-38	136
geos_flav_4704	2549|PHI:2549|MAK5|Q4WMS3|746128|Aspergillus	46.34	792	366	19	4	772	15	770	0	573
geos_flav_4705	1414|PHI:1414|GzC2H081|I1RZL0|5518|Gibberella	56.78	546	204	8	1	538	1	522	0	539
geos_flav_4706	1397|PHI:1397|GzC2H060|I1RUQ2|5518|Gibberella	64.96	117	41	0	1	117	1	117	3e-51	159
geos_flav_4710	2654|PHI:2654|DUR1,2|Q59VF3|5476|Candida	38.29	1264	699	28	3	1241	605	1812	0	836
geos_flav_4711	2821|PHI:2821|SNF2|Q5ALP9|5476|Candida	27.87	122	84	3	55	174	1517	1636	2e-10	62.4
geos_flav_4711	2821|PHI:2821|SNF2|Q5ALP9|5476|Candida	33.93	112	74	0	248	359	1514	1625	3e-10	61.6
geos_flav_4713	2553|PHI:2553|VPS4|Q5AG40|5476|Candida	40.25	323	145	4	519	809	132	438	1e-73	247
geos_flav_4715	1414|PHI:1414|GzC2H081|I1RZL0|5518|Gibberella	35.71	70	42	1	404	473	23	89	9e-08	52
geos_flav_4716	2248|PHI:2248|Als1|Q1L2E2|13684|Phaeosphaeria	25.28	269	170	7	115	364	174	430	1e-16	80.1
geos_flav_4717	2920|PHI:2920|FET3-1|E3QRA4|31870|Colletotrichum	72.44	566	156	0	24	589	20	585	0	889
geos_flav_4721	1956|PHI:1956|GzZC271|I1RLT2|5518|Gibberella	62.75	698	217	10	1	670	13	695	0	867
geos_flav_4722	2315|PHI:2315|ChLae1|G4XKY9|5016|Cochliobolus	36.39	294	180	6	98	387	2	292	9e-56	186
geos_flav_4723	1447|PHI:1447|GzGATA005|I1RUP1|5518|Gibberella	64.05	1021	278	21	38	1013	55	1031	0	1222
geos_flav_4725	1555|PHI:1555|GzMyb019|I1RDG6|5518|Gibberella	26.5	449	299	12	38	467	74	510	9e-39	145
geos_flav_4728	1526|PHI:1526|GzHOMEL036|I1S0J3|5518|Gibberella	30.65	558	307	14	176	679	159	690	2e-66	236
geos_flav_4729	2543|PHI:2543|GCD6|Q4WLS1|746128|Aspergillus	38.73	661	334	16	31	676	111	715	2e-146	447
geos_flav_4733	2167|PHI:2167|EXP5|G4N1A3|148305|Magnaporthe	54.34	1301	551	13	14	1303	2	1270	0	1404
geos_flav_4734	799|PHI:799|MGG_03530|EDJ94565|318829|Magnaporthe	48.41	975	342	30	14	864	78	1015	0	719
geos_flav_4736	3028	26.48	423	236	15	31	451	61	410	1e-20	91.7
geos_flav_4738	1974|PHI:1974|GzZC289|I1RQN6|5518|Gibberella	56.66	533	210	4	1	531	1	514	0	639
geos_flav_4739	4904|PHI:4904|C4YR40|Glr1|5476|Candida	27.8	518	302	20	19	491	20	510	9e-33	128
geos_flav_4741	2841|PHI:2841|CnSEC14-2|F6K8L6|5207|Cryptococcus	23.38	231	128	7	124	337	53	251	3e-11	61.2
geos_flav_4742	2827|PHI:2827|Fmk1|Q9HGU2|59765|Fusarium	98.03	355	7	0	1	355	1	355	0	732
geos_flav_4744	1491|PHI:1491|GzHMG023|I1RST1|5518|Gibberella	20.97	496	317	15	324	808	92	523	1e-08	55.8
geos_flav_4746	1895|PHI:1895|GzZC210|I1RNU2|5518|Gibberella	40.37	701	335	12	21	711	22	649	5e-160	479
geos_flav_4748	2240|PHI:2240|Srt1|Q4PBY9|5270|Ustilago	23.25	456	316	10	33	465	46	490	2e-22	97.8
geos_flav_4750	3381	37.41	401	234	5	51	444	202	592	7e-67	233
geos_flav_4757	816|PHI:816|MGG_04582|EDJ95999|318829|Magnaporthe	30.27	261	164	8	68	317	273	526	1e-30	119
geos_flav_4758	443|PHI:443|CBL1||5518|Fusarium	27.97	261	172	9	328	580	160	412	5e-10	58.9
geos_flav_4761	1581|PHI:1581|GzOB021|I1RPX8|5518|Gibberella	53.12	256	116	3	2	256	8	260	9e-94	279
geos_flav_4762	2315|PHI:2315|ChLae1|G4XKY9|5016|Cochliobolus	33.45	290	171	7	35	303	2	290	1e-38	138
geos_flav_4764	1662|PHI:1662|GzCCHC002|I1REJ1|5518|Gibberella	26.49	487	315	11	2	465	605	1071	2e-43	164
geos_flav_4767	1396|PHI:1396|GzC2H059|I1RUM9|5518|Gibberella	59.6	401	128	16	3	384	223	608	3e-104	325
geos_flav_4772	1468|PHI:1468|GzCCAAT008|Q4HTT1|5518|Gibberella	100	60	0	0	36	95	20	79	3e-36	120
geos_flav_4773	1757|PHI:1757|GzZC072|I1RYY1|5518|Gibberella	27.39	398	257	11	1	385	225	603	2e-29	120
geos_flav_4778	3607	25.32	2761	1729	96	42	2585	1369	4013	6e-177	615
geos_flav_4778	3607	24.56	2720	1773	86	2159	4701	1911	4528	7e-175	608
geos_flav_4778	3607	26.51	1999	1208	68	36	1853	248	2166	4e-132	467
geos_flav_4778	3607	24.4	1746	1114	54	2118	3737	761	2426	1e-96	350
geos_flav_4778	3607	26.36	918	571	32	2672	3522	220	1099	3e-53	206
geos_flav_4778	3607	24.79	936	602	31	1101	1954	259	1174	2e-50	197
geos_flav_4778	3607	23.4	1077	720	31	1572	2578	3540	4581	1e-49	194
geos_flav_4778	3607	24.14	1044	688	39	3230	4202	3572	4582	2e-44	177
geos_flav_4778	3607	24.75	408	250	13	3771	4137	783	1174	2e-20	98.6
geos_flav_4778	3607	23.66	410	265	14	541	914	4131	4528	4e-11	67.4
geos_flav_4778	3607	21.3	690	459	31	3757	4391	1880	2540	5e-10	63.9
geos_flav_4780	361|PHI:361|KRE5|EAL01265|5476|Candida	28.76	1509	877	46	12	1433	10	1407	3e-174	561
geos_flav_4781	2520|PHI:2520|LYS4|Q4WUL6	30.11	465	278	18	69	510	77	517	9e-42	160
geos_flav_4786	1047|PHI:1047|CTB6|ABK64183|29003|Cercospora	29.83	362	210	14	13	353	6	344	8e-26	103
geos_flav_4787	2269|PHI:2269|Mdh1|0|13684|Phaeosphaeria	33.86	251	154	6	28	272	17	261	1e-31	118
geos_flav_4791	2020|PHI:2020|Tup1|XP_759427|5270|Ustilago	24.45	274	176	7	17	288	463	707	7e-13	70.1
geos_flav_4797	2077|PHI:2077|Moatg9|MGG_09559|148305|Magnaporthe	49.47	944	415	21	1	910	1	916	0	898
geos_flav_4804	2025|PHI:2025|HDL1|G4MQZ9|148305|Magnaporthe	27.48	131	79	3	102	216	214	344	7e-10	57.8
geos_flav_4806	267|PHI:267|MLT1|AAD51594|5476|Candida	26.67	1335	765	41	218	1398	332	1606	1e-121	416
geos_flav_4813	1493|PHI:1493|GzHMG025|I1RUP7|5518|Gibberella	59.04	376	138	5	338	702	331	701	2e-151	458
geos_flav_4815	1451|PHI:1451|GzGH|I1RQL1|5518|Gibberella	50.44	908	316	26	3	899	5	789	0	763
geos_flav_4821	4842|PHI:4842|I1BW02|Fob1|64495|Rhizopus	32.47	308	189	4	97	387	12	317	7e-48	169
geos_flav_4822	3381	37.22	454	282	3	56	509	189	639	6e-88	285
geos_flav_4824	416|PHI:416|NPS6|AAX09988|5016|Cochliobolus	46.34	1815	849	31	43	1825	32	1753	0	1516
geos_flav_4826	2393|PHI:2393|Related	21.57	408	274	12	61	457	19	391	2e-15	76.3
geos_flav_4827	3455	31.14	501	285	13	22	497	3	468	4e-45	166
geos_flav_4829	413|PHI:413|MPD1|AAT84078|13684|Stagonospora	25.51	392	248	11	14	382	9	379	1e-25	105
geos_flav_4832	2954|PHI:2954|TgNST1|B6KLD2|5811|Toxoplasma	33.26	433	213	15	20	446	21	383	2e-49	174
geos_flav_4835	1555|PHI:1555|GzMyb019|I1RDG6|5518|Gibberella	25.93	509	332	10	10	495	58	544	3e-44	162
geos_flav_4837	2844|PHI:2844|BRM2|O93802|5599|Alternaria	32.81	192	125	3	5	195	13	201	3e-18	83.6
geos_flav_4841	1615|PHI:1615|GzSGT1|I1RZJ1|5518|Gibberella	59.87	628	225	7	15	642	25	625	0	703
geos_flav_4842	1662|PHI:1662|GzCCHC002|I1REJ1|5518|Gibberella	28.79	455	308	6	45	490	657	1104	2e-60	215
geos_flav_4844	2182|PHI:2182|MoAtg4|B6VCT6|148305|Magnaporthe	55.04	496	175	9	1	455	1	489	0	530
geos_flav_4845	541|PHI:541|LIP1|AAU87359|332648|Botrytis	28.72	491	271	19	54	482	54	527	1e-29	120
geos_flav_4848	1460|PHI:1460|GzAra008|I1S2F6|5518|Gibberella	45.25	358	114	8	38	395	8	283	6e-94	285
geos_flav_4850	812|PHI:812|MGG_10702|EDJ94108|318829|Magnaporthe	33.52	358	224	6	23	370	20	373	1e-66	219
geos_flav_4856	3109	56.87	582	206	13	1	560	27	585	0	592
geos_flav_4858	1600|PHI:1600|GzOB041|I1RZK5|5518|Gibberella	84.55	123	19	0	1	123	1	123	2e-73	218
geos_flav_4859	485|PHI:485|FTR1|AAF69680|5476|Candida	52.28	329	144	7	4	327	3	323	4e-121	356
geos_flav_4860	2594|PHI:2594|SET3|Q59ZX1|746128|Aspergillus	40.38	52	27	1	55	106	365	412	1e-08	56.2
geos_flav_4861	2199|PHI:2199|MoRgs8|XP_001405673|148305|Magnaporthe	48.5	565	269	7	18	576	22	570	0	540
geos_flav_4862	262|PHI:262|MAD2|EAK94586|5476|Candida	40.34	176	79	5	1	168	53	210	1e-33	118
geos_flav_4863	3381	32.36	547	322	13	84	608	164	684	6e-77	259
geos_flav_4864	4194|PHI:4194|V5XZS6|AKT7|5599|Alternaria	23.75	480	325	13	32	490	10	469	3e-29	119
geos_flav_4865	2038|PHI:2038|Mir1|MGG_02370|148305|Magnaporthe	37.93	87	48	2	196	282	24	104	2e-07	48.9
geos_flav_4866	2563|PHI:2563|DPP3|Q5AH74|5476|Candida	37.78	270	154	6	35	296	37	300	3e-51	171
geos_flav_4872	2490|PHI:2490|MCA|E9B636|5665|Leishmania	36.3	292	143	6	119	407	60	311	2e-50	176
geos_flav_4874	2654|PHI:2654|DUR1,2|Q59VF3|5476|Candida	39.2	125	75	1	120	244	69	192	4e-10	60.1
geos_flav_4878	2269|PHI:2269|Mdh1|0|13684|Phaeosphaeria	28.1	210	126	9	10	209	9	203	4e-12	60.8
geos_flav_4879	1992|PHI:1992|GzZC307|I1R983|5518|Gibberella	25.35	288	163	7	163	436	420	669	2e-14	73.2
geos_flav_4891	477|PHI:477|ICL1|EAK93039|5476|Candida	45.51	534	288	2	71	602	11	543	1e-173	506
geos_flav_4893	2117|PHI:2117|SPM1|P58371|148305|Magnaporthe	63.77	541	189	4	1	539	1	536	0	666
geos_flav_4896	2968|PHI:2968|Hxs1|J9VQA5|5207|Cryptococcus	24.21	508	346	13	16	507	17	501	1e-33	130
geos_flav_4899	2968|PHI:2968|Hxs1|J9VQA5|5207|Cryptococcus	34.55	492	300	7	16	504	3	475	1e-98	309
geos_flav_4903	2597|PHI:2597|Pir32|Q59PW0	35.65	230	137	3	106	332	38	259	4e-35	135
geos_flav_4907	2968|PHI:2968|Hxs1|J9VQA5|5207|Cryptococcus	25.32	545	369	19	13	551	1	513	1e-31	125
geos_flav_4913	1061|PHI:1061|MgRho3|ABK60346|318829|Magnaporthe	75.95	237	28	3	1	237	3	210	5e-124	352
geos_flav_4915	3384	30.91	1071	673	21	1	1040	23	1057	2e-174	540
geos_flav_4919	2042|PHI:2042|ABC3|Q3Y5V5|148305|Magnaporthe	29.53	1395	810	33	35	1355	26	1321	2e-152	497
geos_flav_4919	2042|PHI:2042|ABC3|Q3Y5V5|148305|Magnaporthe	38.21	280	150	7	1107	1363	369	648	4e-45	176
geos_flav_4923	447|PHI:447|MCSA|CAI61947|5085|Aspergillus	69.59	467	140	2	1	467	1	465	0	682
geos_flav_4924	784|PHI:784|MGG_00056|EDK03390|318829|Magnaporthe	35.23	264	158	7	9	263	14	273	3e-30	114
geos_flav_4926	191|PHI:191|TOM1|AAB08446|39703|Septoria	38.66	864	411	21	115	958	31	795	4e-169	516
geos_flav_4938	2315|PHI:2315|ChLae1|G4XKY9|5016|Cochliobolus	35.6	191	78	9	59	243	3	154	1e-22	94
geos_flav_4940	2240|PHI:2240|Srt1|Q4PBY9|5270|Ustilago	26.29	464	313	9	75	525	46	493	4e-33	130
geos_flav_4944	510|PHI:510|CaNAG3|EAK93097|5476|Candida	22.79	509	357	10	64	556	55	543	2e-25	107
geos_flav_4946	1458|PHI:1458|GzAra006|Q4I7F9|5518|Gibberella	28.67	443	247	12	160	594	295	676	1e-38	150
geos_flav_4949	1649|PHI:1649|GzWing021|I1RZ94|5518|Gibberella	66.43	283	79	7	1	275	1	275	1e-115	335
geos_flav_4957	2655|PHI:2655|lon|K1C7N5|287|Pseudomonas	37.66	863	418	16	60	905	5	764	1e-165	505
geos_flav_4961	1616|PHI:1616|GzssDB001|I1RE55|5518|Gibberella	27.23	426	261	10	33	416	4	422	1e-41	161
geos_flav_4965	716|PHI:716|ZEB1|ABB90284|5518|Fusarium	29.47	207	134	7	46	243	123	326	1e-12	67.4
geos_flav_4967	2321|PHI:2321|SidI|Q4WR83|746128|Aspergillus	21.38	566	370	18	62	593	46	570	2e-20	92.8
geos_flav_4969	2968|PHI:2968|Hxs1|J9VQA5|5207|Cryptococcus	24.31	506	337	16	48	542	31	501	1e-31	125
geos_flav_4971	2968|PHI:2968|Hxs1|J9VQA5|5207|Cryptococcus	24.24	458	323	10	53	497	17	463	5e-27	112
geos_flav_4972	2712|PHI:2712|NLP2|G2WWK9|27337|Verticillium	31.71	205	117	5	62	262	52	237	3e-23	94
geos_flav_4974	274|PHI:274|USX1|AAM22494|5207|Cryptococcus	45.54	325	166	5	3	321	90	409	5e-93	285
geos_flav_4977	2385|PHI:2385|MYT2|I1RTN5|5518|Gibberella	52.31	325	106	11	13	310	20	322	8e-90	272
geos_flav_4978	2837|PHI:2837|OXI1|D2SZX7|5016|Cochliobolus	29.6	250	143	8	162	404	6	229	3e-23	95.5
geos_flav_4983	2175|PHI:2175|NMR3|MGG_09705|148305|Magnaporthe	32.61	184	98	9	1	163	1	179	9e-11	59.3
geos_flav_4984	2183|PHI:2183|CPXB|EHA48040.1|148305|Magnaporthe	58.59	739	292	5	12	747	58	785	0	855
geos_flav_4985	1662|PHI:1662|GzCCHC002|I1REJ1|5518|Gibberella	28.64	220	147	4	19	238	649	858	8e-22	96.7
geos_flav_4986	2030|PHI:2030|TGL3-1|G4N492|148305|Magnaporthe	49.12	568	267	7	27	578	31	592	1e-172	518
geos_flav_4987	3243	54.42	215	89	4	8	220	3	210	6e-82	244
geos_flav_4988	4194|PHI:4194|V5XZS6|AKT7|5599|Alternaria	26.45	465	305	13	25	475	37	478	4e-30	120
geos_flav_4991	2034|PHI:2034|MFP1|G4MZY1|148305|Magnaporthe	34.59	185	113	5	15	198	313	490	4e-24	100
geos_flav_4991	2034|PHI:2034|MFP1|G4MZY1|148305|Magnaporthe	31.82	176	107	5	30	196	23	194	2e-13	67
geos_flav_4992	544|PHI:544|BCMFS1|AAF64435|332648|Botrytis	22.02	277	198	7	35	298	137	408	2e-08	53.9
geos_flav_4993	784|PHI:784|MGG_00056|EDK03390|318829|Magnaporthe	29.13	230	127	8	47	267	13	215	1e-12	65.5
geos_flav_4994	2558|PHI:2558|DUR31|Q59P00|5476|Candida	25.37	201	142	3	17	217	6	198	1e-09	58.5
geos_flav_4996	479|PHI:479|MEP1|AAQ07436|199306|Coccidioides	39.38	259	146	6	10	265	26	276	6e-64	202
geos_flav_4997	404|PHI:404|PTH11|AAD30436|318829|Magnaporthe	22.92	253	188	4	3	254	114	360	3e-14	71.2
geos_flav_4998	1514|PHI:1514|GzHOME012|I1RYV5|5518|Gibberella	40.79	733	338	12	103	815	198	854	1e-158	495
geos_flav_4998	1514|PHI:1514|GzHOME012|I1RYV5|5518|Gibberella	58.89	90	35	2	732	821	902	989	2e-27	116
geos_flav_5005	541|PHI:541|LIP1|AAU87359|332648|Botrytis	33.28	583	305	22	20	560	29	569	5e-73	244
geos_flav_5006	2256|PHI:2256|Xdh1|Q0UA24|13684|Phaeosphaeria	30.67	150	71	4	5	121	18	167	2e-07	49.7
geos_flav_5008	510|PHI:510|CaNAG3|EAK93097|5476|Candida	57.43	498	198	5	25	517	68	556	0	556
geos_flav_5014	2377|PHI:2377|DEP3|D2E9W8|29001|Alternaria	37.04	540	323	5	21	553	22	551	5e-109	338
geos_flav_5017	2710|PHI:2710|mepB	43.77	409	225	3	73	481	1	404	1e-112	340
geos_flav_5021	566|PHI:566|cel2|AAK19621|5017|Cochliobolus	49.16	415	204	5	3	415	2	411	1e-143	420
geos_flav_5022	3300	32.75	687	419	9	10	693	28	674	9e-121	380
geos_flav_5025	4891|PHI:4891|Q5A5P7|orf19.5352|5476|Candida	42.28	298	170	2	21	316	4	301	2e-74	244
geos_flav_5031	2305|PHI:2305|BcFKBP12||40559|Botrytis	50.44	113	27	2	69	177	1	88	2e-28	102
geos_flav_5032	2895|PHI:2895|F-avi4330|B9JV05|373|Agrobacterium	31.09	238	133	7	36	265	1813	2027	3e-16	77.8
geos_flav_5038	2968|PHI:2968|Hxs1|J9VQA5|5207|Cryptococcus	24.76	521	346	17	17	508	3	506	9e-27	110
geos_flav_5041	2528|PHI:2528|SLY1|Q4WYU7|746128|Aspergillus	20.91	507	322	18	15	482	100	566	2e-11	64.7
geos_flav_5042	1662|PHI:1662|GzCCHC002|I1REJ1|5518|Gibberella	29.94	481	306	8	57	517	646	1115	6e-71	246
geos_flav_5044	748|PHI:748|um00446|Not	31.99	347	186	10	34	356	134	454	2e-38	152
geos_flav_5044	748|PHI:748|um00446|Not	25.71	319	192	12	571	852	507	817	2e-20	94
geos_flav_5046	3037	25	252	144	11	272	489	255	495	2e-14	72.8
geos_flav_5049	2903|PHI:2897|BEC1019|KJ571201.1|62688|Blumeria	37.91	306	161	3	15	296	16	316	6e-73	228
geos_flav_5050	2315|PHI:2315|ChLae1|G4XKY9|5016|Cochliobolus	39.21	278	165	4	31	304	2	279	9e-60	193
geos_flav_5055	59|PHI:59|THR1|BAA18962|5462|Colletotrichum	26.51	215	127	7	18	227	27	215	7e-10	56.2
geos_flav_5057	2020|PHI:2020|Tup1|XP_759427|5270|Ustilago	27.35	223	121	10	194	401	465	661	1e-11	65.1
geos_flav_5057	2020|PHI:2020|Tup1|XP_759427|5270|Ustilago	28.69	122	78	5	504	620	419	536	5e-07	50.1
geos_flav_5059	244|PHI:244|CLAP1|AAN62846|290576|Colletotrichum	28.58	1158	670	38	4	1089	26	1098	3e-100	343
geos_flav_5062	1887|PHI:1887|GzZC202|I1RHZ6|5518|Gibberella	21.98	364	259	8	11	364	167	515	1e-14	73.6
geos_flav_5063	1533|PHI:1533|GzLam002|I1S0F5|5518|Gibberella	78.81	151	31	1	3	153	2	151	5e-84	245
geos_flav_5067	465|PHI:465|KIN2|AAB63337|5270|Ustilago	40.93	364	182	8	8	365	4	340	2e-68	249
geos_flav_5069	270|PHI:270|RHO1|BAA24262|5476|Candida	30.27	185	103	5	9	177	11	185	7e-20	81.6
geos_flav_5073	1555|PHI:1555|GzMyb019|I1RDG6|5518|Gibberella	25.84	449	308	10	13	439	78	523	1e-37	142
geos_flav_5075	2510|PHI:2510|msdS/AfmsdC|Q6PWQ1|746128|Aspergillus	29.61	510	301	13	97	580	22	499	4e-61	211
geos_flav_5077	538|PHI:538|FRT1|AAU87358|40559|Botrytis	25.32	308	179	11	5	285	13	296	1e-06	48.9
geos_flav_5081	27|PHI:27|CAP20|AAA77678|5457|Colletotrichum	42.62	183	100	3	5	187	6	183	1e-51	165
geos_flav_5082	881|PHI:881|MGG_04556|EDJ96020|318829|Magnaporthe	30.17	348	229	7	4	350	2	336	2e-41	147
geos_flav_5086	1629|PHI:1629|GzWing001|I1RAH2|5518|Gibberella	43.1	116	63	1	12	124	695	810	4e-29	110
geos_flav_5088	2020|PHI:2020|Tup1|XP_759427|5270|Ustilago	28.25	269	152	11	75	326	466	710	4e-18	83.6
geos_flav_5098	2964|PHI:2964|AsnB|G7TM01|129394|Xanthomonas	47.55	591	232	10	3	560	15	560	8e-172	501
geos_flav_5100	373|PHI:373|PLD1|EAK93902|5476|Candida	52.88	711	308	8	621	1308	440	1146	0	754
geos_flav_5100	373|PHI:373|PLD1|EAK93902|5476|Candida	26.61	357	222	9	1478	1817	1375	1708	3e-20	95.9
geos_flav_5102	1413|PHI:1413|GzC2H080|I1RZD4|5518|Gibberella	26.43	488	288	16	434	883	450	904	2e-42	165
geos_flav_5102	1413|PHI:1413|GzC2H080|I1RZD4|5518|Gibberella	40.62	96	44	4	4	86	47	142	2e-11	65.5
geos_flav_5103	2731|PHI:2731|VdSge1|G2XD29|27337|Verticillium	43.78	482	271	0	1	482	87	568	3e-149	440
geos_flav_5104	1325|PHI:1325|GzbZIP007|I1RMI1|5518|Gibberella	49.3	284	115	7	1	267	1	272	4e-80	244
geos_flav_5108	3071	26.32	247	102	9	44	282	72	246	4e-11	60.5
geos_flav_5111	2293|PHI:2293|cycA|B0XTA5|746128|Aspergillus	83.51	97	16	0	5	101	66	162	1e-59	184
geos_flav_5114	3277	83.86	378	61	0	1	378	1	378	0	664
geos_flav_5115	3630	24.11	336	189	14	177	466	125	440	2e-15	77.4
geos_flav_5120	267|PHI:267|MLT1|AAD51594|5476|Candida	27.09	635	365	21	902	1494	1020	1598	8e-52	198
geos_flav_5120	267|PHI:267|MLT1|AAD51594|5476|Candida	22.66	640	406	18	254	847	300	896	8e-34	139
geos_flav_5120	267|PHI:267|MLT1|AAD51594|5476|Candida	25.63	238	129	8	649	849	1362	1588	1e-07	53.9
geos_flav_5123	3090	23.16	354	192	15	564	902	1567	1855	8e-09	57
geos_flav_5124	2821|PHI:2821|SNF2|Q5ALP9|5476|Candida	38.08	520	274	11	589	1079	753	1253	7e-94	330
geos_flav_5125	1271|PHI:1271|FGSG_00792|I1R9J1|5518|Gibberella	46.64	283	114	3	10	282	3	258	9e-82	253
geos_flav_5127	2411|PHI:2411|Ss-ggt1|A7F946|5180|Sclerotinia	43.84	365	197	1	157	513	130	494	2e-108	333
geos_flav_5127	2411|PHI:2411|Ss-ggt1|A7F946|5180|Sclerotinia	57.75	71	27	1	4	71	59	129	8e-20	89.7
geos_flav_5136	1447|PHI:1447|GzGATA005|I1RUP1|5518|Gibberella	36.59	164	95	4	29	185	316	477	6e-28	109
geos_flav_5143	1898|PHI:1898|GzZC213|I1RH03|5518|Gibberella	32.77	235	137	4	1	214	12	246	3e-27	108
geos_flav_5144	981|PHI:981|hopI1|AAL84247|59511|Pseudomonas	40.32	62	37	0	36	97	370	431	7e-10	56.6
geos_flav_5151	3060	32.2	118	68	4	485	595	97	209	5e-13	70.1
geos_flav_5152	1163|PHI:1163|ERB1	62.38	1018	272	32	39	1035	150	1077	0	1082
geos_flav_5153	2315|PHI:2315|ChLae1|G4XKY9|5016|Cochliobolus	34.78	299	173	9	73	358	1	290	4e-50	170
geos_flav_5155	1691|PHI:1691|GzZC006|I1RZU0|5518|Gibberella	60.53	114	39	3	253	362	306	417	1e-33	127
geos_flav_5155	1691|PHI:1691|GzZC006|I1RZU0|5518|Gibberella	44.87	156	75	3	108	252	1	156	2e-33	127
geos_flav_5163	2091|PHI:2091|MgATG5|EF486491|148305|Magnaporthe	58.02	162	57	2	1	162	161	311	3e-51	167
geos_flav_5169	2091|PHI:2091|MgATG5|EF486491|148305|Magnaporthe	63.81	105	34	2	4	105	61	164	1e-37	129
geos_flav_5172	316|PHI:316|PiGPB1|AAP55639|4787|Phytophthora	29.29	198	128	7	116	306	138	330	2e-13	69.3
geos_flav_5172	316|PHI:316|PiGPB1|AAP55639|4787|Phytophthora	24.37	197	132	6	91	278	155	343	2e-11	62.8
geos_flav_5180	511|PHI:511|CaNAG4|EAK93098|5476|Candida	30.79	458	313	3	92	548	119	573	2e-70	237
geos_flav_5181	2520|PHI:2520|LYS4|Q4WUL6	30.96	478	281	18	87	551	79	520	3e-42	162
geos_flav_5182	803|PHI:803|MGG_04629|EDJ95969|318829|Magnaporthe	23.49	298	204	9	308	598	518	798	1e-08	55.8
geos_flav_5187	1679|PHI:1679|GzMIZ001|I1RW03|5518|Gibberella	42.98	363	190	5	1	363	1	346	8e-87	268
geos_flav_5191	1659|PHI:1659|GzCCCH003|I1S245|5518|Gibberella	69.58	355	75	6	30	375	1	331	3e-160	455
geos_flav_5192	4904|PHI:4904|C4YR40|Glr1|5476|Candida	56.14	497	182	10	1	468	26	515	0	523
geos_flav_5193	1046|PHI:1046|CTB5|ABK64182|29003|Cercospora	28.57	175	117	3	61	229	14	186	9e-14	70.5
geos_flav_5194	2177|PHI:2177|PAS1|MGG_09299|148305|Magnaporthe	37.65	324	180	5	390	708	767	1073	3e-59	216
geos_flav_5196	2728|PHI:2728|FgERG4|I1RZZ3|5518|Fusarium	43.55	62	34	1	1	61	20	81	3e-10	56.6
geos_flav_5198	413|PHI:413|MPD1|AAT84078|13684|Stagonospora	25.98	381	247	10	18	375	11	379	1e-27	111
geos_flav_5200	1752|PHI:1752|GzZC067|I1RZR8|5518|Gibberella	57.17	955	307	16	1	922	1	886	0	1035
geos_flav_5209	2020|PHI:2020|Tup1|XP_759427|5270|Ustilago	22.96	257	176	6	24	261	471	724	3e-09	58.2
geos_flav_5210	823|PHI:823|beta-tubulin|CAA56936|38038|Rhynchosporium	34.76	443	271	8	3	442	2	429	2e-93	291
geos_flav_5213	2837|PHI:2837|OXI1|D2SZX7|5016|Cochliobolus	38.96	231	129	2	38	263	6	229	2e-47	158
geos_flav_5215	319|PHI:319|SQL2|AAO19638|5270|Ustilago	37.55	522	266	13	727	1201	903	1411	3e-88	311
geos_flav_5225	1247|PHI:1247|FGSG_02488|I1S0G8|5518|Gibberella	67	791	219	13	1	779	1	761	0	1056
geos_flav_5227	2654|PHI:2654|DUR1,2|Q59VF3|5476|Candida	24.93	381	229	12	31	387	69	416	7e-15	74.7
geos_flav_5228	2441|PHI:2441|MgAlg2|F9XJV5|1047171|Mycosphaerella	23.23	465	288	16	105	540	9	433	2e-13	69.7
geos_flav_5232	854|PHI:854|um01947|EAK82380|5270|Ustilago	31.25	224	108	8	9	229	413	593	5e-18	84.7
geos_flav_5239	2155|PHI:2155|MoPEX7|B8Q8Z5|148305|Magnaporthe	31.05	190	84	6	162	335	121	279	2e-14	72.4
geos_flav_5241	3391	30.36	168	94	7	4	155	80	240	6e-10	57.8
geos_flav_5246	4941|PHI:4941|I1RW16|cdc2A|5518|Fusarium	83.33	324	54	0	1	324	1	324	0	574
geos_flav_5254	1452|PHI:1452|GzHSF003|I1S282|5518|Gibberella	64.44	554	173	10	36	576	49	591	0	646
geos_flav_5258	790|PHI:790|MGG_07259|EDK03989|318829|Magnaporthe	39.3	257	109	8	21	253	20	253	2e-39	145
geos_flav_5258	790|PHI:790|MGG_07259|EDK03989|318829|Magnaporthe	41.67	168	84	4	225	386	315	474	3e-24	101
geos_flav_5260	2544|PHI:2544|PAB1|Q4WK03|746128|Aspergillus	29.82	171	113	3	239	408	142	306	8e-16	78.6
geos_flav_5260	2544|PHI:2544|PAB1|Q4WK03|746128|Aspergillus	25	172	117	3	238	408	53	213	3e-11	63.9
geos_flav_5262	1345|PHI:1345|GzC2H005|I1RAW2|5518|Gibberella	45.45	33	18	0	7	39	46	78	4e-07	48.5
geos_flav_5265	2396|PHI:2396|GzSYN2|I1RZS5|5518|Gibberella	74.29	280	60	2	25	298	26	299	3e-148	422
geos_flav_5266	1617|PHI:1617|GzssDB002|I1S0G0|5518|Gibberella	55.33	150	56	3	3	148	5	147	2e-47	151
geos_flav_5267	2269|PHI:2269|Mdh1|0|13684|Phaeosphaeria	35.43	254	155	7	4	252	15	264	7e-37	139
geos_flav_5268	1653|PHI:1653|GzWing026|I1S2A0|5518|Gibberella	71.05	114	33	0	35	148	2	115	6e-58	177
geos_flav_5270	3225	41.47	422	233	9	1	420	4	413	5e-123	365
geos_flav_5271	2393|PHI:2393|Related	29.06	468	278	11	60	513	9	436	4e-51	181
geos_flav_5273	1662|PHI:1662|GzCCHC002|I1REJ1|5518|Gibberella	23.33	463	298	14	8	434	615	1056	1e-25	108
geos_flav_5279	810|PHI:810|MGG_02436|EDJ98604|318829|Magnaporthe	54.72	53	24	0	86	138	49	101	4e-14	63.5
geos_flav_5280	339|PHI:339|CLPT1|CAC41973|290576|Colletotrichum	55.62	160	63	3	13	169	48	202	2e-57	179
[truncated: 675 more rows]

## Sheet: G.putterillii
Query_ID	Subject_ID	% identify	alignment len	mismatches	gap opens	q. start	q. end	s. start	s. end	e-value	bit score
geos_putt_2	1173|PHI:1173|HDF1|I1RCN2|5518|Gibberella	84.44	495	74	2	1	492	1	495	0	870
geos_putt_3	2601|PHI:2601|Asc1|P83774|746128|Aspergillus	23.26	301	219	6	157	447	13	311	9e-21	90.1
geos_putt_3	2601|PHI:2601|Asc1|P83774|746128|Aspergillus	25.56	180	122	6	147	316	135	312	3e-11	62
geos_putt_5	598|PHI:598|THIOL|ABB55459|5022|Leptosphaeria	44.17	360	194	3	65	419	1	358	8e-97	295
geos_putt_8	2968|PHI:2968|Hxs1|J9VQA5|5207|Cryptococcus	25.46	432	293	12	44	467	53	463	9e-32	125
geos_putt_11	280|PHI:280|CCN1|AAG36938|5207|Cryptococcus	54.34	668	286	5	8	661	11	673	0	699
geos_putt_12	2117|PHI:2117|SPM1|P58371|148305|Magnaporthe	64.13	538	176	6	1	526	1	533	0	667
geos_putt_21	261|PHI:261|ICL1|AAM89498|5022|Leptosphaeria	45.56	540	280	4	74	607	5	536	1e-172	503
geos_putt_27	2092|PHI:2092|Cch1|MGG_05643|148305|Magnaporthe	55.62	2152	824	42	25	2117	23	2102	0	2189
geos_putt_35	265|PHI:265|MET3|AAL92174|5207|Cryptococcus	34.76	187	115	3	17	200	399	581	7e-23	94.4
geos_putt_37	1220|PHI:1220|FGSG_02488|I1RCF7|5518|Gibberella	67.83	945	295	5	37	977	33	972	0	1315
geos_putt_38	1579|PHI:1579|GzOB019|I1RM25|5518|Gibberella	35.16	768	425	15	49	809	439	1140	1e-131	423
geos_putt_39	2908|PHI:2908|CYP51B|I1RBR4|5518|Fusarium	75.67	526	127	1	1	526	1	525	0	810
geos_putt_40	2693|PHI:2693|GcABC-G1|F0XP73|226899|Grosmannia	68.2	1503	457	10	28	1522	43	1532	0	2082
geos_putt_42	1354|PHI:1354|GzC2H014|I1RCM9|5518|Gibberella	59.67	610	208	14	1	585	1	597	0	613
geos_putt_43	2251|PHI:2251|Gox1|Q696X2|13684|Phaeosphaeria	68.81	311	86	2	3	306	14	320	2e-166	467
geos_putt_43	2251|PHI:2251|Gox1|Q696X2|13684|Phaeosphaeria	49.66	147	72	2	151	296	3	148	8e-46	158
geos_putt_43	2251|PHI:2251|Gox1|Q696X2|13684|Phaeosphaeria	48.67	150	72	3	3	148	173	321	4e-43	150
geos_putt_48	1567|PHI:1567|GzOB007|I1RCB7|5518|Gibberella	72.94	170	19	1	4	146	1	170	2e-89	259
geos_putt_52	552|PHI:552|BcLCC2|AAK77953|40559|Botrytis	36.31	548	311	12	2	532	55	581	3e-109	338
geos_putt_54	3793|PHI:3793|Q6FM27|ANP1|5478|Candida	45.72	339	166	4	94	428	1	325	4e-101	307
geos_putt_61	816|PHI:816|MGG_04582|EDJ95999|318829|Magnaporthe	46.06	571	266	13	1	559	1	541	4e-115	354
geos_putt_63	1602|PHI:1602|GzOB043|I1RZY1|5518|Gibberella	77.68	681	137	6	1	680	5	671	0	1070
geos_putt_67	1304|PHI:1304|GzbHLH005|I1RCJ0|5518|Gibberella	57.77	566	174	19	1	548	1	519	0	562
geos_putt_68	2357|PHI:2357|CYP52X1|E2EAF6|475271|Beauveria	36.67	559	286	17	14	541	5	526	3e-94	298
geos_putt_70	789|PHI:789|MGG_04116|EDJ99418|318829|Magnaporthe	36.11	72	41	1	732	798	88	159	3e-07	51.6
geos_putt_74	2239|PHI:2239|Spe-Sdh|Q4P245|5270|Ustilago	67.58	293	86	3	3	293	2	287	9e-142	419
geos_putt_78	510|PHI:510|CaNAG3|EAK93097|5476|Candida	23.48	443	311	9	40	476	108	528	4e-24	103
geos_putt_83	2654|PHI:2654|DUR1,2|Q59VF3|5476|Candida	44.14	145	80	1	70	214	72	215	5e-20	91.7
geos_putt_92	2597|PHI:2597|Pir32|Q59PW0	36.52	230	135	3	116	342	38	259	8e-36	137
geos_putt_95	1269|PHI:1269|FGSG_02838|I1RFK9|5518|Gibberella	34.15	448	237	10	20	439	2	419	2e-83	264
geos_putt_97	2568|PHI:2568|CAP2|Q5AMP9|5476|Candida	42.99	314	128	8	4	291	1	289	2e-81	249
geos_putt_98	267|PHI:267|MLT1|AAD51594|5476|Candida	25.89	672	427	19	834	1463	958	1600	5e-54	205
geos_putt_98	267|PHI:267|MLT1|AAD51594|5476|Candida	25.13	589	359	21	284	825	333	886	8e-42	166
geos_putt_99	538|PHI:538|FRT1|AAU87358|40559|Botrytis	28.87	478	310	12	57	527	111	565	7e-45	165
geos_putt_102	2968|PHI:2968|Hxs1|J9VQA5|5207|Cryptococcus	24.3	461	318	10	76	521	33	477	5e-33	129
geos_putt_103	2292|PHI:2292|aoxA|B0XVF7|746128|Aspergillus	53.41	352	144	6	25	367	12	352	1e-124	364
geos_putt_104	3225	38.6	399	235	5	9	406	23	412	1e-100	306
geos_putt_107	1353|PHI:1353|GzC2H013|I1RCM1|5518|Gibberella	62.05	751	211	25	1	716	1	712	0	776
geos_putt_108	2570|PHI:2570|CYB2|Q6FM61|5478|Candida	35.57	492	287	9	7	487	90	562	9e-99	311
geos_putt_109	2080|PHI:2080|Moatg13|MGG_00454|148305|Magnaporthe	50.66	837	327	26	36	833	1	790	0	628
geos_putt_110	923|PHI:923|um03616||5270|Ustilago	24	400	206	16	11	341	321	691	5e-09	55.1
geos_putt_111	2968|PHI:2968|Hxs1|J9VQA5|5207|Cryptococcus	25.96	547	360	20	10	546	1	512	9e-30	120
geos_putt_119	1646|PHI:1646|GzWing018|I1RW28|5518|Gibberella	48.41	1192	454	32	7	1125	1	1104	0	952
geos_putt_124	2309|PHI:2309|BcatrB|Q9UW03|40559|Botrytis	27.39	595	365	18	24	577	810	1378	5e-48	180
geos_putt_124	2309|PHI:2309|BcatrB|Q9UW03|40559|Botrytis	24.15	559	378	14	32	548	113	667	6e-38	148
geos_putt_128	799|PHI:799|MGG_03530|EDJ94565|318829|Magnaporthe	30.32	376	234	8	365	731	217	573	2e-39	154
geos_putt_132	4200|PHI:4200|W0WL00|gacS|287|Pseudomonas	25.55	274	172	2	875	1148	284	525	4e-27	117
geos_putt_132	4200|PHI:4200|W0WL00|gacS|287|Pseudomonas	32.28	127	76	3	1431	1557	682	798	1e-10	63.9
geos_putt_137	1789|PHI:1789|GzZC104|I1RVU7|5518|Gibberella	49.6	756	312	17	4	756	6	695	0	660
geos_putt_138	1891|PHI:1891|GzZC206|I1RRM0|5518|Gibberella	25.05	491	319	14	21	494	166	624	5e-31	126
geos_putt_140	922|PHI:922|um03615||5270|Ustilago	38.98	608	339	14	31	618	77	672	5e-130	400
geos_putt_141	518|PHI:518|MST20|AAP93639|318829|Magnaporthe	53.29	989	312	22	14	958	28	910	0	837
geos_putt_143	2735|PHI:2735|RsmA|D0KML5|55208|Pectobacterium	34.09	220	134	3	45	257	15	230	6e-30	115
geos_putt_151	2552|PHI:2552|NOP4|Q4WNM3|746128|Aspergillus	29.51	183	112	5	125	295	49	226	1e-12	66.6
geos_putt_154	211|PHI:211|CaTUP1|AAB63195|5476|Candida	29.63	135	92	2	10	144	228	359	1e-11	63.2
geos_putt_155	1455|PHI:1455|GzAra003|I1RKU6|5518|Gibberella	24.82	278	181	9	116	372	78	348	8e-15	73.6
geos_putt_163	1061|PHI:1061|MgRho3|ABK60346|318829|Magnaporthe	86.06	208	26	2	1	205	3	210	2e-128	362
geos_putt_166	2745|PHI:2745|treY|Q02LV5|287|Pseudomonas	29.33	150	92	3	51	200	13	148	3e-10	60.1
geos_putt_167	338|PHI:338|CLB2|AAP94020|5270|Ustilago	47.55	286	146	4	218	501	301	584	4e-93	297
geos_putt_169	1921|PHI:1921|GzZC236|I1RCH8|5518|Gibberella	55.89	959	257	29	21	918	35	888	0	973
geos_putt_179	1817|PHI:1817|ZEAR|I1RL07|5518|Gibberella	50	114	50	3	1	111	1	110	1e-28	101
geos_putt_183	211|PHI:211|CaTUP1|AAB63195|5476|Candida	26.22	225	138	8	50	258	252	464	9e-16	76.3
geos_putt_183	211|PHI:211|CaTUP1|AAB63195|5476|Candida	25	212	143	4	63	260	210	419	4e-14	70.9
geos_putt_186	3384	30.81	1071	681	20	1	1047	23	1057	0	561
geos_putt_191	2280|PHI:2280|Velvet	65.6	125	36	2	377	501	12	129	4e-48	162
geos_putt_198	2067|PHI:2067|ABC4|MGG_00937|148305|Magnaporthe	53.74	1671	722	22	1	1639	1	1652	0	1725
geos_putt_200	258|PHI:258|GPABC1|CAC40023|5128|Gibberella	72.39	1456	387	6	24	1476	38	1481	0	2240
geos_putt_201	280|PHI:280|CCN1|AAG36938|5207|Cryptococcus	24.26	235	168	3	568	793	68	301	8e-13	69.7
geos_putt_201	280|PHI:280|CCN1|AAG36938|5207|Cryptococcus	22.65	446	279	16	390	817	95	492	3e-11	64.3
geos_putt_201	280|PHI:280|CCN1|AAG36938|5207|Cryptococcus	23.75	299	198	8	539	809	73	369	1e-09	59.3
geos_putt_201	280|PHI:280|CCN1|AAG36938|5207|Cryptococcus	22.41	473	308	17	284	704	85	550	1e-07	52.8
geos_putt_203	4559|PHI:4559|Q6TKU1|T6SS2|562|Escherichia	41.03	624	317	9	77	663	160	769	1e-132	419
geos_putt_205	3050	63.39	1158	347	16	89	1224	69	1171	0	1439
geos_putt_207	4194|PHI:4194|V5XZS6|AKT7|5599|Alternaria	23.99	496	339	7	1	485	7	475	1e-36	140
geos_putt_209	748|PHI:748|um00446|Not	42.92	699	317	18	101	790	73	698	3e-164	504
geos_putt_210	447|PHI:447|MCSA|CAI61947|5085|Aspergillus	70.79	445	129	1	5	449	22	465	0	671
geos_putt_211	2269|PHI:2269|Mdh1|0|13684|Phaeosphaeria	40.47	257	143	7	113	366	15	264	2e-51	173
geos_putt_212	1632|PHI:1632|GzWing004|I1RBU0|5518|Gibberella	69.9	588	154	10	49	622	31	609	0	793
geos_putt_213	2038|PHI:2038|Mir1|MGG_02370|148305|Magnaporthe	28.65	171	105	4	163	330	38	194	7e-07	47.4
geos_putt_216	1439|PHI:1439|GzNot001|I1RW22|5518|Gibberella	68.03	2199	621	12	1	2186	1	2130	0	3016
geos_putt_217	2205|PHI:2205|JmjC	30.53	131	74	5	240	362	410	531	8e-10	57.4
geos_putt_219	784|PHI:784|MGG_00056|EDK03390|318829|Magnaporthe	34.6	263	160	6	10	263	14	273	2e-29	112
geos_putt_220	2115|PHI:2115|Annexin	66.35	318	107	0	157	474	116	433	1e-150	438
geos_putt_222	187|PHI:187|RUM1|AAG02418|5270|Ustilago	47.27	55	23	3	387	438	1671	1722	3e-08	53.9
geos_putt_224	2611|PHI:2611|CMLE|H9C592|59765|Fusarium	73.73	373	89	3	1	373	1	364	0	590
geos_putt_227	2042|PHI:2042|ABC3|Q3Y5V5|148305|Magnaporthe	29.03	1378	829	27	17	1329	26	1319	2e-155	504
geos_putt_229	1212|PHI:1212|FGSG_12149|I1RCJ5|5518|Gibberella	63.96	2078	499	49	9	2069	6	1850	0	2340
geos_putt_230	3060	25	196	108	5	597	788	89	249	3e-15	77.4
geos_putt_232	2570|PHI:2570|CYB2|Q6FM61|5478|Candida	35.78	517	279	13	2	509	86	558	1e-94	301
geos_putt_233	1632|PHI:1632|GzWing004|I1RBU0|5518|Gibberella	29.11	371	216	7	335	665	124	487	6e-32	129
geos_putt_235	2654|PHI:2654|DUR1,2|Q59VF3|5476|Candida	24.24	425	273	15	49	471	70	447	2e-11	63.9
geos_putt_237	464|PHI:464|KIN1|AAB63336|5270|Ustilago	34.95	681	310	21	87	675	98	737	3e-88	308
geos_putt_240	2821|PHI:2821|SNF2|Q5ALP9|5476|Candida	30.6	562	313	14	492	1044	760	1253	9e-77	275
geos_putt_243	2183|PHI:2183|CPXB|EHA48040.1|148305|Magnaporthe	25	356	165	9	71	324	105	460	3e-21	92.4
geos_putt_250	391|PHI:391|ABC2|BAC67162|318829|Magnaporthe	66.08	1489	479	9	8	1489	15	1484	0	2075
geos_putt_251	440|PHI:440|PMR1|CAB87245|5476|Candida	33.06	986	540	27	7	979	27	905	4e-152	476
geos_putt_258	424|PHI:424|PCK1|EAL19243|5207|Cryptococcus	64.19	525	182	5	35	556	27	548	0	717
geos_putt_260	513|PHI:513|ARN1	26.26	495	335	10	6	482	68	550	2e-47	172
geos_putt_265	1852|PHI:1852|GzZC167|I1S170|5518|Gibberella	38.54	397	203	10	1	394	15	373	3e-85	265
geos_putt_269	2925|PHI:2925|lip2|J9MBA2|59765|Fusarium	48.28	203	85	4	1	183	1	203	4e-61	196
geos_putt_270	1662|PHI:1662|GzCCHC002|I1REJ1|5518|Gibberella	26.75	471	322	9	9	472	621	1075	1e-53	195
geos_putt_272	3457	25.83	511	302	16	120	573	37	527	1e-35	139
geos_putt_273	1568|PHI:1568|GzOB008|I1RCE1|5518|Gibberella	44.81	1089	505	19	7	1079	1	1009	0	891
geos_putt_274	490|PHI:490|FRP1|AAT85969|5507|Fusarium	52.32	560	192	11	3	538	5	513	0	546
geos_putt_278	26|PHI:26|CaMDR1|CAA37820|5476|Candida	32.2	472	309	5	39	500	93	563	2e-85	275
geos_putt_279	3271	89.84	246	25	0	2	247	5	250	5e-166	463
geos_putt_282	438|PHI:438|BcBOT1	31.56	488	308	11	12	490	13	483	2e-67	226
geos_putt_285	2269|PHI:2269|Mdh1|0|13684|Phaeosphaeria	30.07	276	165	6	28	301	15	264	2e-27	106
geos_putt_289	3028	30.42	309	177	9	188	495	78	349	4e-29	117
geos_putt_295	2821|PHI:2821|SNF2|Q5ALP9|5476|Candida	28.92	287	133	10	214	483	784	1016	1e-26	115
geos_putt_295	2821|PHI:2821|SNF2|Q5ALP9|5476|Candida	38.97	136	82	1	890	1024	1119	1254	2e-21	98.6
geos_putt_296	2490|PHI:2490|MCA|E9B636|5665|Leishmania	36.64	292	142	8	132	420	60	311	6e-50	175
geos_putt_300	4914|PHI:4914|F9X691|ZtCBR1|1047171|Zymoseptoria	64.47	273	91	2	89	356	42	313	2e-126	367
geos_putt_311	1458|PHI:1458|GzAra006|Q4I7F9|5518|Gibberella	37.42	473	257	10	575	1017	254	717	2e-90	307
geos_putt_314	2008|PHI:2008|HST1|EDJ98541|148305|Magnaporthe	36	325	150	7	88	358	213	533	3e-51	182
geos_putt_315	1920|PHI:1920|GzZC235|I1RCK0|5518|Gibberella	58.87	671	235	7	75	742	151	783	0	804
geos_putt_315	1920|PHI:1920|GzZC235|I1RCK0|5518|Gibberella	77.78	63	13	1	1	63	1	62	6e-26	111
geos_putt_322	2038|PHI:2038|Mir1|MGG_02370|148305|Magnaporthe	24.06	266	162	7	29	276	39	282	7e-13	65.5
geos_putt_325	24|PHI:24|Avenacinase	41.92	804	396	18	91	860	27	793	0	554
geos_putt_326	2968|PHI:2968|Hxs1|J9VQA5|5207|Cryptococcus	25.37	536	368	13	11	535	4	518	1e-43	160
geos_putt_327	348|PHI:348|CSH3|EAK92385|5476|Candida	31.58	209	121	4	21	225	12	202	9e-20	82.8
geos_putt_331	4975|PHI:4975|Q5WWE3|LssB|446|Legionella	29.03	217	114	9	477	668	477	678	1e-10	62
geos_putt_332	1299|PHI:1299|GzAT003|I1RYN7|5518|Gibberella	73.52	472	111	8	1	467	1	463	0	655
geos_putt_332	1299|PHI:1299|GzAT003|I1RYN7|5518|Gibberella	66.67	426	115	2	468	893	537	935	0	610
geos_putt_334	2609|PHI:2609|KRR1|AAB96910.2|746128|Aspergillus	23.97	146	106	4	91	235	45	186	6e-07	47.4
geos_putt_335	501|PHI:501|ADE2|CAA99327|4932|Saccharomyces	46.55	608	280	10	13	618	5	569	2e-177	518
geos_putt_337	3068	27.53	316	160	7	590	886	799	1064	2e-19	92.8
geos_putt_338	482|PHI:482|LAEA|AAR01218|5085|Aspergillus	31.42	296	190	6	53	346	62	346	2e-39	142
geos_putt_340	2563|PHI:2563|DPP3|Q5AH74|5476|Candida	27.22	316	138	7	22	336	34	258	1e-24	101
geos_putt_342	1556|PHI:1556|GzNH001|I1RZY2|5518|Gibberella	45.98	174	83	7	281	448	17	185	1e-34	128
geos_putt_347	1554|PHI:1554|GzMyb018|I1RC64|5518|Gibberella	31.55	187	106	7	880	1061	339	508	2e-12	68.6
geos_putt_348	84|PHI:84|MAGC|AAB65427|318829|Magnaporthe	78.31	355	76	1	1	354	1	355	0	591
geos_putt_355	1273|PHI:1273|FGSG_05549|I1RCM6|5518|Gibberella	61.84	1339	326	31	1	1274	1	1219	0	1538
geos_putt_357	1569|PHI:1569|GzOB009|I1RCH5|5518|Gibberella	80.11	357	60	2	4	360	26	371	0	581
geos_putt_359	1862|PHI:1862|GzZC177|I1RL97|5518|Gibberella	35.11	601	284	19	19	579	22	556	2e-100	318
geos_putt_360	1467|PHI:1467|GzCCAAT007|I1RXZ0|5518|Gibberella	87.68	138	17	0	1	138	1	138	1e-86	251
geos_putt_361	2644|PHI:2644|thioredoxin	30.77	91	53	4	387	474	24	107	1e-07	48.5
geos_putt_364	2247|PHI:2247|Sch1|EAT82552|13684|Phaeosphaeria	27.89	190	130	3	4	187	39	227	9e-15	69.7
geos_putt_375	1890|PHI:1890|GzZC205|I1RTH7|5518|Gibberella	40.97	620	314	10	182	790	258	836	2e-146	453
geos_putt_383	1790|PHI:1790|GzZC105|I1RVT7|5518|Gibberella	56.43	847	280	16	1	830	178	952	0	926
geos_putt_389	1260|PHI:1260|FGSG_13944|I1RUC7|5518|Gibberella	25.87	201	118	3	75	270	466	640	8e-10	57
geos_putt_390	2802|PHI:2802|3hnr|B2ZRQ4|93612|Setosphaeria	23.94	284	163	5	18	280	12	263	1e-13	66.6
geos_putt_391	2269|PHI:2269|Mdh1|0|13684|Phaeosphaeria	42.35	255	139	3	27	275	13	265	7e-69	215
geos_putt_392	1260|PHI:1260|FGSG_13944|I1RUC7|5518|Gibberella	36.68	199	119	2	693	891	449	640	9e-22	98.2
geos_putt_392	1260|PHI:1260|FGSG_13944|I1RUC7|5518|Gibberella	29.8	245	147	3	549	788	419	643	1e-17	85.1
geos_putt_394	1393|PHI:1393|GzC2H056|I1RU69|5518|Gibberella	24.54	216	134	11	317	511	556	763	3e-08	55.5
geos_putt_397	598|PHI:598|THIOL|ABB55459|5022|Leptosphaeria	54.44	360	147	7	662	1020	15	358	3e-114	358
geos_putt_398	186|PHI:186|RIM8|AAD51715|5476|Candida	23.17	518	269	17	287	775	32	449	2e-28	119
geos_putt_408	1167|PHI:1167|NPC1|I1RY25|5518|Gibberella	78.87	1273	265	3	3	1272	2	1273	0	2105
geos_putt_414	1267|PHI:1267|FGSG_05586|I1RKK7|5518|Gibberella	72.78	801	173	16	1	783	1	774	0	1092
geos_putt_415	283|PHI:283|CDC24|AAO25556|5476|Candida	28.42	482	286	14	78	519	165	627	5e-51	191
geos_putt_418	2747|PHI:2747|Cnt|A8YZD7|1280|Staphylococcus	22.17	406	288	6	242	636	18	406	2e-26	109
geos_putt_423	2976|PHI:2976|CgOPT1|C6ZRH8|29905|Colletotrichum	34.69	686	404	11	65	741	27	677	7e-125	395
geos_putt_424	1662|PHI:1662|GzCCHC002|I1REJ1|5518|Gibberella	30	430	291	4	62	487	648	1071	2e-62	221
geos_putt_425	510|PHI:510|CaNAG3|EAK93097|5476|Candida	20.98	448	303	14	2	442	98	501	3e-08	53.5
geos_putt_428	3102	39.53	430	238	7	27	454	45	454	9e-103	316
geos_putt_431	401|PHI:401|SOD2|AAB86583|5476|Candida	54.22	225	97	4	13	231	9	233	4e-81	244
geos_putt_433	3272	28.2	500	286	21	115	592	55	503	3e-36	141
geos_putt_434	2020|PHI:2020|Tup1|XP_759427|5270|Ustilago	25.72	311	180	10	677	960	418	704	8e-23	102
geos_putt_434	2020|PHI:2020|Tup1|XP_759427|5270|Ustilago	25.96	285	163	8	679	941	469	727	2e-21	97.4
geos_putt_434	2020|PHI:2020|Tup1|XP_759427|5270|Ustilago	35.15	165	93	6	837	987	471	635	4e-20	93.6
geos_putt_434	2020|PHI:2020|Tup1|XP_759427|5270|Ustilago	26.94	193	119	8	837	1008	424	615	3e-10	61.6
geos_putt_437	5017|PHI:5017|G4MVK9|MoPEX11A|148305|Magnaporthe	65.97	238	77	1	1	238	1	234	5e-113	325
[truncated: 2,701 more rows]
