# Supplementary material for: Comparative Genomics of Pathogenic and Nonpathogenic Beetle-Vectored Fungi in the Genus Geosmithia
Source: Genome Biol Evol. 2017 Nov 23;9(12):3312–27. doi: 10.1093/gbe/evx242 (PMC5737690; doi:10.1093/gbe/evx242)
Supplement: Supplementary Tables and Figures [file evx242_supp.zip › Table_S2_CAZymes_Results.xlsx]

## Sheet: Sheet1
CAZymes family	Ceratocystis platani	Fusarium graminearum	Fusarium solani	Stanjemonium griseum	Acremonium chrysogenum	Geosmithia putterillii	Geosmithia flava	Geosmithia morbida	Myrothecium inundatum	Cordyceps militaris	Ustilaginoidea virens	Escovopsis weberi	Trichoderma reesei	Trichoderma virens	Grosmannia clavigera
GH	93	237	316	239	182	142	135	106	199	145	105	117	184	242	132
GT	49	79	91	71	59	53	54	50	68	68	57	60	69	71	64
PL	5	21	33	15	6	5	5	5	6	3	0	3	5	6	4
CE	13	81	109	57	41	27	25	17	63	30	22	19	31	52	26
AA	17	71	90	64	50	39	33	22	95	34	14	15	34	54	33
CBM	3	19	23	9	4	4	4	3	12	8	5	4	10	15	6
	180	508	662	455	342	270	256	203	443	288	203	218	333	440	265
Total Cazymes	360	1016	1324	910	684	540	512	406	886	576	406	436	666	880	530
Number of proteins	5622	14164	15705	11832	8901	7086	6976	6273	13553	9651	7110	6870	9115	12427	8312
