# Supplementary material for: Comparative Genomics of Pathogenic and Nonpathogenic Beetle-Vectored Fungi in the Genus Geosmithia
Source: Genome Biol Evol. 2017 Nov 23;9(12):3312–27. doi: 10.1093/gbe/evx242 (PMC5737690; doi:10.1093/gbe/evx242)
Supplement: Supplementary Tables and Figures [file evx242_supp.zip › Table_S3_Merops_Results.xlsx]

## Sheet: Sheet1
Protease Identifier	Trichoderma virens	Trichoderma reesei	Escovopsis weberi	Ustilaginoidea virens	Cordyceps militaris	Myrothecium inundatum	Geosmithia morbida	Geosmithia flava	Geosmithia putterillii	Acremonium chrysogenum	Stanjemonium griseum	Fusarium solani	Fusarium graminearum	Ceratocystis platani	Grosmannia clavigera
A	24	17	14	15	30	17	8	11	11	10	13	21	20	10	17
C	65	53	50	53	63	63	49	50	51	52	63	79	66	44	62
G	4	4	1	0	8	0	0	0	0	0	0	3	1	0	5
I	6	5	5	1	6	8	5	5	4	6	5	8	7	3	5
M	95	80	64	68	104	133	72	82	80	76	87	127	103	56	81
P	5	3	0	0	3	2	0	0	0	2	1	1	2	0	0
S	235	133	68	76	159	212	77	92	93	97	155	306	201	49	121
T	23	23	20	20	23	22	22	21	22	21	22	23	22	19	20
Total proteases	457	318	222	457	396	457	233	261	261	264	346	568	422	181	311
Numer of total proteins	12427	9115	6870	7110	9651	13553	6273	6976	7086	8901	11832	15705	14164	5622	8312
