# Supplementary material for: Comparative Genomics of Pathogenic and Nonpathogenic Beetle-Vectored Fungi in the Genus Geosmithia
Source: Genome Biol Evol. 2017 Nov 23;9(12):3312–27. doi: 10.1093/gbe/evx242 (PMC5737690; doi:10.1093/gbe/evx242)
Supplement: Supplementary Tables and Figures [file evx242_supp.zip › Table_S4_BLASTp_results_PAMLgenes_Gmorbida.xlsx]

## Sheet: Blastp_nr_results
Query Seq-id	Query sequence length	Subject Seq-id	Subject GI	Subject sequence length	Start of alignment in query	End of alignment in query	Start of alignment in subject	End of alignment in subject	E-value	bitscore	Alignment length	Percentage of identical length	Number of mismatches	Number of gaps	Subject Title
geos_morb_5	730	gi|672797674|gb|KFH48211.1|	672797674	547	6	469	54	523	0	702	474	75.74	101	14	GRIP domain-containing protein-like protein [Acremonium chrysogenum ATCC 11550]
geos_morb_254	649	gi|672794834|gb|KFH45399.1|	672794834	687	16	636	67	678	0	993	622	77.33	130	11	ABC1 family protein-like protein [Acremonium chrysogenum ATCC 11550]
geos_morb_521	1041	gi|302921584|ref|XP_003053312.1|	302921584	683	13	638	79	665	0	705	632	59.02	208	51	predicted protein [Nectria haematococca mpVI 77-13-4]
geos_morb_563	3072	gi|743660146|gb|KID87401.1|	743660146	2964	1	2903	1	2751	0	3664	2914	63.18	899	174	fmp27-like protein [Metarhizium guizhouense ARSEF 977]
geos_morb_581	199	gi|116194364|ref|XP_001222994.1|	116194364	221	1	193	1	193	5e-89	273	197	71.07	49	8	ribosome biogenesis protein RLP24 [Chaetomium globosum CBS 148.51]
geos_morb_624	511	gi|672791803|gb|KFH42430.1|	672791803	512	1	489	1	498	0	790	504	79.17	84	21	Dolichyl pyrophosphate Glc1Man9GlcNAc2 alpha-1,3-glucosyltransferase-like protein [Acremonium chrysogenum ATCC 11550]
geos_morb_801	154	gi|672793638|gb|KFH44223.1|	672793638	173	1	142	1	145	8e-76	235	145	78.62	28	3	Cytochrome c oxidase polypeptide-like protein [Acremonium chrysogenum ATCC 11550]
geos_morb_859	687	gi|699044496|emb|CEF75483.1|	699044496	698	1	687	1	698	0	564	747	49.8	266	109	unnamed protein product [Fusarium graminearum]
geos_morb_923	723	gi|629699997|ref|XP_007815290.1|	629699997	720	1	683	1	645	0	728	699	53.51	255	70	ubiquitin hydrolase [Metarhizium acridum CQMa 102]
geos_morb_1456	2235	gi|672797727|gb|KFH48264.1|	672797727	2218	1	2231	1	2214	0	4008	2238	85.3	298	31	DNA polymerase epsilon catalytic subunit A-like protein [Acremonium chrysogenum ATCC 11550]
geos_morb_1843	572	gi|589103757|ref|XP_006963901.1|	589103757	540	12	572	10	540	0	972	561	84.67	56	30	predicted protein [Trichoderma reesei QM6a]
geos_morb_2142	230	gi|908393260|gb|KND93871.1|	908393260	263	1	190	1	182	1e-99	303	190	77.37	35	8	Ubiquitin-conjugating enzyme E2-34 kDa [Tolypocladium ophioglossoides CBS 100239]
geos_morb_2194	654	gi|302911789|ref|XP_003050567.1|	302911789	665	4	654	9	663	0	1054	655	77.86	141	4	predicted protein [Nectria haematococca mpVI 77-13-4]
geos_morb_2485	641	gi|672789554|gb|KFH40319.1|	672789554	644	1	641	1	644	0	1153	646	88.39	68	7	Serine/threonine-protein kinase cot-like protein [Acremonium chrysogenum ATCC 11550]
geos_morb_2666	885	gi|672793405|gb|KFH43995.1|	672793405	935	8	885	57	935	0	1280	882	70.86	250	7	Interferon-induced GTP-binding protein Mx2-like protein [Acremonium chrysogenum ATCC 11550]
geos_morb_3078	544	gi|699041886|emb|CEF72873.1|	699041886	559	1	526	1	546	2e-117	370	578	50.87	200	84	unnamed protein product [Fusarium graminearum]
geos_morb_3137	809	gi|672790549|gb|KFH41222.1|	672790549	816	30	808	41	815	0	1193	794	76.2	155	34	Start control protein-like protein [Acremonium chrysogenum ATCC 11550]
geos_morb_3326	445	gi|630005955|ref|XP_007826963.1|	630005955	430	1	445	1	430	0	634	453	70.64	102	31	Adenylosuccinate synthetase [Pestalotiopsis fici W106-1]
geos_morb_3700	276	gi|927761084|gb|KPA44104.1|	927761084	289	15	250	8	230	9e-78	249	238	57.14	85	17	mitochondrial outer membrane protein [Fusarium langsethiae]
geos_morb_3929	1032	gi|672796548|gb|KFH47093.1|	672796548	1140	51	1032	180	1130	0	986	1001	56.34	368	69	putative membrane protein-like protein [Acremonium chrysogenum ATCC 11550]
geos_morb_3944	981	gi|672792348|gb|KFH42962.1|	672792348	964	16	972	15	957	0	1568	959	78.52	188	18	Phosphatidylethanolamine N-methyltransferase-like protein [Acremonium chrysogenum ATCC 11550]
geos_morb_4128	1145	gi|672792326|gb|KFH42940.1|	672792326	1086	3	1137	21	1078	0	1274	1154	61.18	333	115	putative lipase-like protein [Acremonium chrysogenum ATCC 11550]
geos_morb_4359	910	gi|672798519|gb|KFH49053.1|	672798519	705	489	910	287	703	2e-154	483	440	59.55	137	41	Stress response protein-like protein [Acremonium chrysogenum ATCC 11550]
geos_morb_4405	1070	gi|632917096|gb|KDB16600.1|	632917096	1126	1	1059	1	1086	0	772	1116	42.56	554	87	putative transcription factor hoxa13 [Ustilaginoidea virens]
geos_morb_4829	2205	gi|672793926|gb|KFH44506.1|	672793926	2169	128	2187	125	2087	0	3042	2075	75.04	391	127	Adenylate cyclase-like protein [Acremonium chrysogenum ATCC 11550]
geos_morb_4888	647	gi|517310926|emb|CCT62322.1|	517310926	697	1	646	1	696	0	551	729	46.23	276	116	uncharacterized protein FFUJ_01138 [Fusarium fujikuroi IMI 58289]
geos_morb_5000	320	gi|672790428|gb|KFH41107.1|	672790428	322	7	312	6	307	4e-178	508	306	81.7	52	4	ATP phosphoribosyltransferase-like protein [Acremonium chrysogenum ATCC 11550]
geos_morb_5058	839	gi|672797519|gb|KFH48057.1|	672797519	839	17	839	23	839	0	1294	823	77.89	176	6	Cullin-3-B-like protein [Acremonium chrysogenum ATCC 11550]
geos_morb_5111	784	gi|629698165|ref|XP_007814374.1|	629698165	744	1	780	4	740	0	944	781	61.2	258	45	GTPase FZO1 [Metarhizium acridum CQMa 102]
geos_morb_5255	277	gi|672793368|gb|KFH43959.1|	672793368	266	5	254	3	251	2e-143	416	251	78.49	51	3	PXMP2/4 family protein-like protein [Acremonium chrysogenum ATCC 11550]
geos_morb_5266	1121	gi|829145551|gb|KLP16125.1|	829145551	1061	509	1119	499	1056	2e-100	353	632	41.61	274	95	Uncharacterized protein LW94_8091 [Fusarium fujikuroi]
geos_morb_5426	1958	gi|672795531|gb|KFH46087.1|	672795531	1950	1	1958	1	1950	0	3338	1958	81.66	351	8	Proteasome activator complex subunit-like protein [Acremonium chrysogenum ATCC 11550]
geos_morb_5639	1086	gi|672796754|gb|KFH47298.1|	672796754	1015	1	1082	1	1012	0	1221	1087	60.53	349	80	DNA polymerase V-like protein [Acremonium chrysogenum ATCC 11550]
geos_morb_5703	558	gi|672789905|gb|KFH40619.1|	672789905	564	25	550	56	536	0	562	526	57.79	177	45	Rhomboid protein-like protein [Acremonium chrysogenum ATCC 11550]
geos_morb_5704	719	gi|302923024|ref|XP_003053588.1|	302923024	611	18	719	16	601	8e-158	483	722	44.6	244	156	predicted protein [Nectria haematococca mpVI 77-13-4]
geos_morb_5709	722	gi|672385569|gb|KFG87656.1|	672385569	680	1	669	1	649	0	591	690	55.94	242	62	Phosphorus acquisition-controlling protein [Metarhizium anisopliae]
geos_morb_5948	526	gi|699031494|emb|CEF82997.1|	699031494	387	233	515	101	373	4e-76	257	287	45.64	138	18	unnamed protein product [Fusarium graminearum]
geos_morb_6116	979	gi|672794373|gb|KFH44946.1|	672794373	272	8	265	4	255	6e-131	408	260	75.38	54	10	3,2-trans-enoyl-CoA isomerase-like protein [Acremonium chrysogenum ATCC 11550]

## Sheet: Pfamv29_results
Query_name	Target_name	AccessionID	Target_len	Evalue	Score	Bias			Cvalue	i_Evalue	Score	Bias	hmm_from	hmm_to	ali_from	ali_to	env_from	env_to	Acc	Description of target
geos_morb_5	GRAB	PF10375.5	19	7.1e-09	35	0.1	1	1	2e-11	1.4e-08	34.1	0.1	1	19	357	375	357	375	0.97	GRIP-related Arf-binding domain
geos_morb_254	ABC1	PF03109.12	119	5e-21	74.9	0	1	2	1.8e-09	9.8e-06	25.6	0	7	33	184	210	179	215	0.9	ABC1 family
geos_morb_521	IMS	PF00817.16	150	4.1e-31	107.8	0	1	1	4.5e-34	7.3e-31	107	0	29	149	9	213	5	214	0.93	impB/mucB/samB family
geos_morb_563	Fmp27	PF10344.5	882	9.6e-203	675.5	0	1	2	4.1e-205	1.1e-201	672	0	1	881	17	914	17	915	0.93	Mitochondrial protein from FMP27
geos_morb_581	Ribosomal_L24e	PF01246.16	66	8.8e-22	77	3.1	1	1	1.1e-25	1.8e-21	76	3.1	1	65	1	68	1	69	0.9	Ribosomal protein L24e
geos_morb_624	Alg6_Alg8	PF03155.11	453	5e-157	523.4	28.3	1	1	3.8e-161	6.1e-157	523.1	28.3	11	449	21	492	11	495	0.94	ALG6, ALG8 glycosyltransferase family
geos_morb_801	COX4	PF02936.10	140	3.7e-42	143.5	0.1	1	1	2.7e-46	4.3e-42	143.2	0.1	2	120	28	144	27	153	0.97	Cytochrome c oxidase subunit IV
geos_morb_859	Kinetocho_Slk19	PF12709.3	77	1.5e-11	44.5	2.3	1	4	0.12	480	1.2	0.1	44	71	285	312	280	331	0.62	Central kinetochore-associated
geos_morb_923	UCH	PF00443.25	264	7.1e-34	117.1	0	1	1	1.2e-37	9.7e-34	116.7	0	2	264	170	655	169	655	0.9	Ubiquitin carboxyl-terminal hydrolase
geos_morb_1456	DUF1744	PF08490.8	396	7.7e-149	495.5	0	1	1	4.1e-152	1.1e-148	495	0	2	395	1537	1923	1536	1924	0.97	Domain of unknown function (DUF1744)
geos_morb_1843	Cpn60_TCP1	PF00118.20	491	4e-164	546.7	4.9	1	2	3.8e-32	6.1e-28	97.6	0.3	1	69	34	102	34	103	0.98	TCP-1/cpn60 chaperonin family
geos_morb_2142	UQ_con	PF00179.22	140	2.5e-30	104.8	0	1	1	3.7e-34	3e-30	104.6	0	16	138	20	161	5	163	0.84	Ubiquitin-conjugating enzyme
geos_morb_2194	DUF2264	PF10022.5	353	1.4e-123	412.3	0.4	1	1	1.1e-127	1.8e-123	412	0.4	1	351	19	368	19	369	0.97	Uncharacterized protein conserved in bacteria (DUF2264)
geos_morb_2485	Pkinase	PF00069.21	262	1.5e-59	201.3	0	1	1	9.4e-62	1.9e-58	197.7	0	1	262	260	563	260	563	0.94	Protein kinase domain
geos_morb_2666	Dynamin_N	PF00350.19	168	3.9e-21	75.7	0	1	1	5.6e-24	3e-20	72.8	0	1	168	87	321	87	321	0.73	Dynamin family
geos_morb_3078	PH_6	PF15406.2	112	1.1e-36	125.4	3.6	1	6	0.85	4600	-2.2	1.1	26	38	32	44	4	64	0.58	Pleckstrin homology domain
geos_morb_3137	Ank_4	PF13637.2	54	2.8e-15	56.4	2.2	1	4	6.8e-12	1.2e-08	35.3	0.2	2	43	396	437	395	454	0.91	Ankyrin repeats (many copies)
geos_morb_3326	Adenylsucc_synt	PF00709.17	412	6.3e-134	446.9	0	1	1	4.9e-138	8e-134	446.5	0	1	412	4	442	4	442	0.91	Adenylosuccinate synthetase
geos_morb_3700	Tom37	PF10568.5	72	0.0019	18.5	0.3	1	2	1.9e-06	0.01	16.1	0.1	6	57	66	113	58	123	0.85	Outer mitochondrial membrane transport complex protein
geos_morb_3929	DUF4782	PF16016.1	154	3e-36	125.1	0	1	1	1e-39	5.6e-36	124.2	0	3	154	660	806	658	806	0.92	Domain of unknown function (DUF4782)
geos_morb_3944	PEMT	PF04191.9	106	2e-56	188.7	10.4	1	2	4e-25	3.3e-21	75.5	1.2	3	103	234	334	232	336	0.97	Phospholipid methyltransferase
geos_morb_4128	DUF676	PF05057.10	219	5.3e-43	146.9	0	1	2	2.5e-10	2.1e-06	27.3	0	2	46	249	294	248	302	0.78	Putative serine esterase (DUF676)
geos_morb_4405	ApoO	PF09769.5	130	0.057	13.2	1	1	2	0.062	330	1.1	0.1	11	61	322	372	302	413	0.79	Apolipoprotein O
geos_morb_4829	PP2C	PF00481.17	258	5.1e-54	183.5	0	1	1	4.4e-57	9e-54	182.7	0	2	257	1513	1769	1512	1770	0.92	Protein phosphatase 2C
geos_morb_5000	HisG	PF01634.14	159	4.6e-54	182.6	0.1	1	2	2.5e-57	2e-53	180.5	0	1	159	58	249	58	249	0.93	ATP phosphoribosyltransferase
geos_morb_5058	Cullin	PF00888.18	578	3.6e-185	616.9	0.8	1	1	5.5e-189	4.5e-185	616.6	0.8	1	578	34	733	34	733	0.95	Cullin family
geos_morb_5111	Dynamin_N	PF00350.19	168	1e-19	71.1	0	1	1	2.7e-22	1.8e-19	70.3	0	1	166	157	320	157	322	0.81	Dynamin family
geos_morb_5255	Mpv17_PMP22	PF04117.8	66	1.2e-10	41.3	1.7	1	2	0.16	2700	-1.5	0	13	32	137	156	134	165	0.81	Mpv17 / PMP22 family
geos_morb_5266	Cofilin_ADF	PF00241.16	123	0.00076	19.5	0	1	1	1.4e-07	0.0023	18	0	39	120	9	84	2	86	0.88	Cofilin/tropomyosin-type actin-binding protein
geos_morb_5426	BLM10_mid	PF16507.1	520	3.2e-193	643	0	1	2	1.8	4200	-4.1	0	268	311	199	242	191	246	0.76	Proteasome-substrate-size regulator, mid region
geos_morb_5639	DNA_pol_phi	PF04931.9	764	9.2e-194	645.7	2.3	1	2	2.3e-197	9.2e-194	645.7	2.3	4	764	103	922	101	922	0.9	DNA polymerase phi
geos_morb_5703	Rhomboid	PF01694.18	147	5e-13	49.4	12.7	1	2	0.17	390	1.1	0.1	53	92	332	375	325	395	0.56	Rhomboid family
geos_morb_5704	bZIP_1	PF00170.17	64	5e-09	36	13.6	1	2	4.1e-12	9.5e-09	35.1	12.2	2	59	296	353	295	359	0.94	bZIP transcription factor
geos_morb_5709	HLH	PF00010.22	55	2e-05	24.3	0.4	1	1	2.6e-09	4.3e-05	23.3	0.4	1	25	612	636	612	637	0.94	Helix-loop-helix DNA-binding domain
geos_morb_5948	TFIIF_alpha	PF05793.8	528	0.082	11.3	36.7	1	1	5.7e-05	0.12	10.9	36.7	277	419	114	235	85	289	0.41	Transcription initiation factor IIF, alpha subunit (TFIIF-alpha)
geos_morb_6116	ECH_1	PF00378.16	251	9.2e-24	84	0.1	1	1	2.9e-27	1.6e-23	83.2	0.1	4	178	16	196	13	214	0.87	Enoyl-CoA hydratase/isomerase

## Sheet: Combined_results
Query Seq-id	Query sequence length	Subject Seq-id	Subject GI	Subject sequence length	Start of alignment in query	End of alignment in query	Start of alignment in subject	End of alignment in subject	E-value	bitscore	Alignment length	Percentage of identical length	Number of mismatches	Number of gaps	Query Length	Subject Title	Pfamv29 domains	Pfam Accession ID	SignalP	TMHMM	Hits in Phibase?	KEGG_ID	KEGG_Pathways	ts/tv (PAML)	Notes
geos_morb_3078	544	gi|699041886|emb|CEF72873.1|	699041886	559	1	526	1	546	2e-117	370	578	50.87	200	84	544	unnamed protein product [Fusarium graminearum]	Pleckstrin homology domain	PF15406.2	N	0				2.0359	Takes part in intracellular signaling, protein recruitment to various membranes
geos_morb_2666	885	gi|672793405|gb|KFH43995.1|	672793405	935	8	885	57	935	0	1280	882	70.86	250	7	885	Interferon-induced GTP-binding protein Mx2-like protein [Acremonium chrysogenum ATCC 11550]	Dynamin family	PF00350.19	N	0				2.01312	Involved in receptor-mediated endocystosis and vesicle trafficking
geos_morb_563	3072	gi|743660146|gb|KID87401.1|	743660146	2964	1	2903	1	2751	0	3664	2914	63.18	899	174	3072	fmp27-like protein [Metarhizium guizhouense ARSEF 977]	Mitochondrial protein from FMP27	PF10344.5	N	1				1.94485	Unclear function
geos_morb_2194	654	gi|302911789|ref|XP_003050567.1|	302911789	665	4	654	9	663	0	1054	655	77.86	141	4	654	predicted protein [Nectria haematococca mpVI 77-13-4]	Uncharacterized protein conserved in bacteria (DUF2264)	PF10022.5	N	0				1.94263	Unknown function
geos_morb_801	154	gi|672793638|gb|KFH44223.1|	672793638	173	1	142	1	145	8e-76	235	145	78.62	28	3	154	Cytochrome c oxidase polypeptide-like protein [Acremonium chrysogenum ATCC 11550]	Cytochrome c oxidase subunit IV	PF02936.10	N	1		K02263	Oxidative phosphorylation	1.93098	Catalyzes the transfer of elections from ferrocytochrome c to oxygen converting the cyto. c into water
geos_morb_3944	981	gi|672792348|gb|KFH42962.1|	672792348	964	16	972	15	957	0	1568	959	78.52	188	18	981	Phosphatidylethanolamine N-methyltransferase-like protein [Acremonium chrysogenum ATCC 11550]	Phospholipid methyltransferase	PF04191.9	N	5		K16369	Glycerophospholipid metabolism	1.89837	Involved in methylation and have a wide range of subtrate specificity
geos_morb_5058	839	gi|672797519|gb|KFH48057.1|	672797519	839	17	839	23	839	0	1294	823	77.89	176	6	839	Cullin-3-B-like protein [Acremonium chrysogenum ATCC 11550]	Cullin family	PF00888.18	N	0		K03869	Ubiquitin mediated proteolysis; hedgehog signaling pathway	1.89687	Involved in ubiquitination of proteins target for degradation
geos_morb_1843	572	gi|589103757|ref|XP_006963901.1|	589103757	540	12	572	10	540	0	972	561	84.67	56	30	572	predicted protein [Trichoderma reesei QM6a]	TCP-1/cpn60 chaperonin family	PF00118.20	N	0		K09495		1.85707	Involved in heat-shock response
geos_morb_521	1041	gi|302921584|ref|XP_003053312.1|	302921584	683	13	638	79	665	0	705	632	59.02	208	51	1041	predicted protein [Nectria haematococca mpVI 77-13-4]	impB/mucB/samB family	PF00817.16	N	0	Y	K03509		1.85342	Involved in damage DNA binding and repair
geos_morb_5111	784	gi|629698165|ref|XP_007814374.1|	629698165	744	1	780	4	740	0	944	781	61.2	258	45	784	GTPase FZO1 [Metarhizium acridum CQMa 102]	Dynamin family	PF00350.19	N	0		K06030	Apoptosis	1.84261	Involved in receptor-mediated endocystosis and vesicle trafficking
geos_morb_4128	1145	gi|672792326|gb|KFH42940.1|	672792326	1086	3	1137	21	1078	0	1274	1154	61.18	333	115	1145	putative lipase-like protein [Acremonium chrysogenum ATCC 11550]	Putative serine esterase (DUF676)	PF05057.10	N	0				1.83633	Catalyze the hydrolysis of esters
geos_morb_923	723	gi|629699997|ref|XP_007815290.1|	629699997	720	1	683	1	645	0	728	699	53.51	255	70	723	ubiquitin hydrolase [Metarhizium acridum CQMa 102]	Ubiquitin carboxyl-terminal hydrolase	PF00443.25	N	1		K11870		1.82542	Hydrolases the peptide bond at the C-terminus of ubiquitin
geos_morb_4405	1070	gi|632917096|gb|KDB16600.1|	632917096	1126	1	1059	1	1086	0	772	1116	42.56	554	87	1070	putative transcription factor hoxa13 [Ustilaginoidea virens]	Apolipoprotein O	PF09769.5	N	1				1.82517	Involved in transport and metabolism of lipids
geos_morb_3137	809	gi|672790549|gb|KFH41222.1|	672790549	816	30	808	41	815	0	1193	794	76.2	155	34	809	Start control protein-like protein [Acremonium chrysogenum ATCC 11550]	Ankyrin repeats (many copies)	PF13637.2	N	0	Y			1.77919	Part of proteins with diverse functions such as cell-cycle regulators, signal transducers, transcriptional initiators
geos_morb_4359	910	gi|672798519|gb|KFH49053.1|	672798519	705	489	910	287	703	2e-154	483	440	59.55	137	41	910	Stress response protein-like protein [Acremonium chrysogenum ATCC 11550]			N	2				1.73201	Unknown function
geos_morb_5639	1086	gi|672796754|gb|KFH47298.1|	672796754	1015	1	1082	1	1012	0	1221	1087	60.53	349	80	1086	DNA polymerase V-like protein [Acremonium chrysogenum ATCC 11550]	DNA polymerase phi	PF04931.9	N	0		K02331		1.66536	Involved in rRNA synthesis
geos_morb_5	730	gi|672797674|gb|KFH48211.1|	672797674	547	6	469	54	523	0	702	474	75.74	101	14	730	GRIP domain-containing protein-like protein [Acremonium chrysogenum ATCC 11550]	GRIP-related Arf-binding domain	PF10375.5	N	0				1.63246	Involved in vesicular transport
geos_morb_624	511	gi|672791803|gb|KFH42430.1|	672791803	512	1	489	1	498	0	790	504	79.17	84	21	511	Dolichyl pyrophosphate Glc1Man9GlcNAc2 alpha-1,3-glucosyltransferase-like protein [Acremonium chrysogenum ATCC 11550]	ALG6, ALG8 glycosyltransferase family	PF03155.11	N	9		K03849	N-Glycan biosynthesis	1.62399	Involved in transfer of glucose molecules that are part of a larger glycosylation machinery
geos_morb_3929	1032	gi|672796548|gb|KFH47093.1|	672796548	1140	51	1032	180	1130	0	986	1001	56.34	368	69	1032	putative membrane protein-like protein [Acremonium chrysogenum ATCC 11550]	Domain of unknown function (DUF4782)	PF16016.1	N	0				1.6072	Unknown function but associates with GRAM domain found in glucosyltransferases and other membrane affiliated proteins
geos_morb_1456	2235	gi|672797727|gb|KFH48264.1|	672797727	2218	1	2231	1	2214	0	4008	2238	85.3	298	31	2235	DNA polymerase epsilon catalytic subunit A-like protein [Acremonium chrysogenum ATCC 11550]	Domain of unknown function (DUF1744)	PF08490.8	N	0		K02324	Purine metabolism; DNA replication and repair	1.59396	Involved in DNA repair and replication
geos_morb_4829	2205	gi|672793926|gb|KFH44506.1|	672793926	2169	128	2187	125	2087	0	3042	2075	75.04	391	127	2205	Adenylate cyclase-like protein [Acremonium chrysogenum ATCC 11550]	Protein phosphatase 2C	PF00481.17	N	0	Y	K01768	Meiosis (yeast)	1.59119	Form cAMP
geos_morb_254	649	gi|672794834|gb|KFH45399.1|	672794834	687	16	636	67	678	0	993	622	77.33	130	11	649	ABC1 family protein-like protein [Acremonium chrysogenum ATCC 11550]	ABC1 family	PF03109.12	N	2		K08869		1.586	Major ATP transporters
geos_morb_4888	647	gi|517310926|emb|CCT62322.1|	517310926	697	1	646	1	696	0	551	729	46.23	276	116	647	uncharacterized protein FFUJ_01138 [Fusarium fujikuroi IMI 58289]			N	0				1.53729	Unknown function
geos_morb_5426	1958	gi|672795531|gb|KFH46087.1|	672795531	1950	1	1958	1	1950	0	3338	1958	81.66	351	8	1958	Proteasome activator complex subunit-like protein [Acremonium chrysogenum ATCC 11550]	Proteasome-substrate-size regulator, mid region	PF16507.1	N	0		K06699	Proteasome	1.53643	Hydrolyzes nonubiquitinated peptides
geos_morb_5709	722	gi|672385569|gb|KFG87656.1|	672385569	680	1	669	1	649	0	591	690	55.94	242	62	722	Phosphorus acquisition-controlling protein [Metarhizium anisopliae]	Helix-loop-helix DNA-binding domain	PF00010.22	N	0	Y			1.49977	Transcription factors
geos_morb_859	687	gi|699044496|emb|CEF75483.1|	699044496	698	1	687	1	698	0	564	747	49.8	266	109	687	unnamed protein product [Fusarium graminearum]	Central kinetochore-associated	PF12709.3	N	0				1.49631	May be involved in the timing of nuclear migration
geos_morb_5703	558	gi|672789905|gb|KFH40619.1|	672789905	564	25	550	56	536	0	562	526	57.79	177	45	558	Rhomboid protein-like protein [Acremonium chrysogenum ATCC 11550]	Rhomboid family	PF01694.18	N	6		K09650		1.46736	Cleave peptide bonds in other proteins
geos_morb_5255	277	gi|672793368|gb|KFH43959.1|	672793368	266	5	254	3	251	2e-143	416	251	78.49	51	3	277	PXMP2/4 family protein-like protein [Acremonium chrysogenum ATCC 11550]	Mpv17 / PMP22 family	PF04117.8	N	3				1.4632	Heat shock protein involved in induced stress response to ethanol
geos_morb_5704	719	gi|927757772|gb|KPA41015.1|	927757772	598	19	719	11	598	7e-157	479	713	44.46	259	137	719	bzip transcription factor [Fusarium langsethiae]	bZIP transcription factor	PF00170.17	N	0	Y			1.45508	Regulates gene expression during oxidative stress caused by the host plant
geos_morb_2485	641	gi|672789554|gb|KFH40319.1|	672789554	644	1	641	1	644	0	1153	646	88.39	68	7	641	Serine/threonine-protein kinase cot-like protein [Acremonium chrysogenum ATCC 11550]	Protein kinase domain	PF00069.21	N	0	Y	K08286		1.39334	Transfer phosphates
geos_morb_6116	979	gi|672794373|gb|KFH44946.1|	672794373	272	8	265	4	255	6e-131	408	260	75.38	54	10	979	3,2-trans-enoyl-CoA isomerase-like protein [Acremonium chrysogenum ATCC 11550]	Enoyl-CoA hydratase/isomerase	PF00378.16	N	0		K13239	Fatty acid degradation; peroxisome	1.38425	Hyratase and/or isomerase
geos_morb_5266	1121	gi|829145551|gb|KLP16125.1|	829145551	1061	509	1119	499	1056	2e-100	353	632	41.61	274	95	1121	Uncharacterized protein LW94_8091 [Fusarium fujikuroi]	Cofilin/tropomyosin-type actin-binding protein	PF00241.16	N	0				1.34022	Break down actin, cell membrane deformations
geos_morb_5000	320	gi|672790428|gb|KFH41107.1|	672790428	322	7	312	6	307	4e-178	508	306	81.7	52	4	320	ATP phosphoribosyltransferase-like protein [Acremonium chrysogenum ATCC 11550]	ATP phosphoribosyltransferase	PF01634.14	N	0		K00765	Histidine metabolism	1.33582	Catalyzes the first step in histidine biosynthesis
geos_morb_3326	445	gi|630005955|ref|XP_007826963.1|	630005955	430	1	445	1	430	0	634	453	70.64	102	31	445	Adenylosuccinate synthetase [Pestalotiopsis fici W106-1]	Adenylosuccinate synthetase	PF00709.17	N	0	Y	K01939	Purine metabolism; alanine, aspartate and glutamate metabolism	1.31724	Involved in de novo synthesis of nucleotide purine
geos_morb_2142	230	gi|908393260|gb|KND93871.1|	908393260	263	1	190	1	182	1e-99	303	190	77.37	35	8	230	Ubiquitin-conjugating enzyme E2-34 kDa [Tolypocladium ophioglossoides CBS 100239]	Ubiquitin-conjugating enzyme	PF00179.22	N	0		K02207	Ubiquitin mediated proteolysis	1.24371	Aka E2 enzymes that catalyze the binding of activated ubiquitin to the substrate protein. The subtrate proteins are targeted for degradation by the proteasome
geos_morb_581	199	gi|116194364|ref|XP_001222994.1|	116194364	221	1	193	1	193	5e-89	273	197	71.07	49	8	199	ribosome biogenesis protein RLP24 [Chaetomium globosum CBS 148.51]	Ribosomal protein L24e	PF01246.16	N	0		K02896		1.17325	Ribosomal protein
geos_morb_5948	526	gi|699031494|emb|CEF82997.1|	699031494	387	233	515	101	373	4e-76	257	287	45.64	138	18	526	unnamed protein product [Fusarium graminearum]	Transcription initiation factor IIF, alpha subunit (TFIIF-alpha)	PF05793.8	N	1				1.13666	Involved in initiation of transcription
geos_morb_3700	276	gi|927761084|gb|KPA44104.1|	927761084	289	15	250	8	230	9e-78	249	238	57.14	85	17	276	mitochondrial outer membrane protein [Fusarium langsethiae]	Outer mitochondrial membrane transport complex protein	PF10568.5	N	0		K17776		1.02632	Part of the TOM complex that recognizes and regulates the transport of mitochondrial precusor molecules from the cytosol to the intracellular space of the mitochondrion
