# Supplementary material for: Comparative Genomics of Pathogenic and Nonpathogenic Beetle-Vectored Fungi in the Genus Geosmithia
Source: Genome Biol Evol. 2017 Nov 23;9(12):3312–27. doi: 10.1093/gbe/evx242 (PMC5737690; doi:10.1093/gbe/evx242)
Supplement: Supplementary Tables and Figures [file evx242_supp.zip › Table_S5_antiSmash_Results.xlsx]

## Sheet: Sheet1
	indole	nrps	terpene	t1pks	indole-nrps	t3pks	nrps-t1pks	indole-t1pks	t1pks-nrps	t1pks-terpene	indole-nrps-t1pks	others	total
G. flava	1	2	4	5	1	0	0	0	0	0	0	6	19
G. putterillii	0	2	4	4	0	0	1	0	0	0	0	5	16
G. morbida	0	2	3	4	0	0	2	0	0	0	0	3	14
A. chrysogenum	1	7	9	14	0	0	3	1	2	1	1	3	42
S. griseum	0	22	10	12	0	1	6	0	1	0	0	8	60
